# Supplementary material for: Single-Cell RNA-Seq Analysis of Cells from Degenerating and Non-Degenerating Intervertebral Discs from the Same Individual Reveals New Biomarkers for Intervertebral Disc Degeneration
Source: Int J Mol Sci. 2022 Apr 3;23(7):3993. doi: 10.3390/ijms23073993 (PMC8999935; doi:10.3390/ijms23073993)
Supplement: Supplementary file 1 [file ijms-23-03993-s001.zip]

Archive with 16 entries (15 files):
- ijms-1655681-SI/
- ijms-1655681-SI/Supplemental Figures.pdf
- ijms-1655681-SI/Table S1.pdf
- ijms-1655681-SI/Table S10-11.pdf
- ijms-1655681-SI/Table S12.pdf
- ijms-1655681-SI/Table S13.pdf
- ijms-1655681-SI/Table S14-22.xlsx
- ijms-1655681-SI/Table S2.pdf
- ijms-1655681-SI/Table S23.xlsx
- ijms-1655681-SI/Table S24.xlsx
- ijms-1655681-SI/Table S25.pdf
- ijms-1655681-SI/Table S26.pdf
- ijms-1655681-SI/Table S3-6.pdf
- ijms-1655681-SI/Table S7.xlsx
- ijms-1655681-SI/Table S8.pdf
- ijms-1655681-SI/Table S9.pdf
