# Supplementary material for: Single-Cell RNA-Seq Analysis of Cells from Degenerating and Non-Degenerating Intervertebral Discs from the Same Individual Reveals New Biomarkers for Intervertebral Disc Degeneration
Source: Int J Mol Sci. 2022 Apr 3;23(7):3993. doi: 10.3390/ijms23073993 (PMC8999935; doi:10.3390/ijms23073993)
Supplement: Supplementary file 1 [file ijms-23-03993-s001.zip › ijms-1655681-SI/Table S14-22.xlsx]

## Sheet: Table S14
Table S14. Enriched Molecular Functions (MF) between AFnD and AFD
pathway	padj.cluster0	NES.cluster0	padj.cluster1	NES.cluster1	padj.cluster2	NES.cluster2	padj.cluster3	NES.cluster3	padj.cluster4	NES.cluster4	padj.cluster5	NES.cluster5	padj.cluster6	NES.cluster6	padj.cluster7	NES.cluster7	padj.cluster8	NES.cluster8	padj.cluster9	NES.cluster9	padj.cluster10	NES.cluster10	padj.cluster11	NES.cluster11	padj.cluster12	NES.cluster12	padj.cluster13	NES.cluster13
GO_14_3_3_PROTEIN_BINDING	0.999754	0.684678	1	0.741941	1	-0.602436	0.816272	-1.25261	1	0.489892	0.99977	0.633777	0.935633	0.927297	1	-0.789358	0.999896	-0.839807	0.804303	-1.24749	0.939128	0.734121	0.978176	-0.720671	0.943233	-0.973516	1	-0.637875
GO_2_IRON_2_SULFUR_CLUSTER_BINDING	0.999754	-0.672555	1	-0.643973	1	-0.92617	1	-0.643974	1	-0.844252	0.99977	-0.532777	0.935633	-0.92945	1	-0.489533	0.999896	-0.883193	0.914784	-1.063	0.820643	0.973192	1	0.536262	0.997052	-0.811201	0.706261	-1.17905
GO_2_OXOGLUTARATE_DEPENDENT_DIOXYGENASE_ACTIVITY	0.763184	1.1606	0.918493	0.942697	1	0.841469	1	0.928697	1	-0.771292	0.990157	0.849076	0.935633	0.954511	1	-0.840976	0.569747	-1.3048	0.804405	-1.22092	0.768662	1.09973	0.614179	1.20957	0.938693	1.01731	0.905041	0.990324
GO_3_5_EXONUCLEASE_ACTIVITY	0.816214	1.07572	1	0.790768	0.908128	1.13084	1	0.797113	1	0.692889	0.99977	0.811419	0.782103	1.21565	1	0.749405	0.999896	0.492116	0.999465	-0.559065	0.644659	1.2197	0.372577	1.43536	0.831249	1.18485	1	-0.718255
GO_4_IRON_4_SULFUR_CLUSTER_BINDING	0.999754	-0.484672	1	-0.713915	1	-0.396713	1	-0.631148	1	0.750431	0.99977	-0.480594	1	-0.382718	1	-0.792541	0.999896	-0.804465	0.999465	-0.644985	0.996717	0.483733	0.901068	0.893202	0.998987	0.361085	1	-0.474279
GO_ACETYLGALACTOSAMINYLTRANSFERASE_ACTIVITY	0.999754	0.754388	1	-0.669379	1	-0.521861	1	0.868629	1	-0.608288	0.919852	0.954324	0.972785	-0.827655	1	-1.02026	0.999896	-0.631465	0.999465	-0.559001	0.776625	1.08871	0.862209	-0.943746	0.95638	0.880138	1	0.505512
GO_ACETYLGLUCOSAMINYLTRANSFERASE_ACTIVITY	0.999754	-0.736698	0.90914	-0.982706	0.971395	-1.00119	1	-0.933391	0.999426	-0.909684	0.976384	-0.88315	0.894121	-1.11304	0.842413	-1.17434	0.999896	-0.804925	0.999465	-0.709086	0.918954	-0.7939	1	-0.556894	0.679905	-1.33187	1	0.847764
GO_ACETYLTRANSFERASE_ACTIVITY	0.999754	0.708783	1	0.731673	1	0.675521	1	-0.475433	1	0.701615	0.99977	0.757701	0.71354	1.25085	1	-0.658854	0.999896	-0.558384	0.999465	-0.512526	0.945528	0.776726	0.660496	1.13753	0.998987	0.652415	1	0.875716
GO_ACTIN_BINDING	0.886801	-0.99411	0.824871	-1.10136	0.845407	-1.12903	0.527794	-1.29957	0.512839	-1.24143	0.919852	-0.993505	0.165794	-1.50542	0.00911307	-1.62474	0.585807	-1.19807	0.0160044	-1.60117	0.90565	-0.901042	0.532118	-1.18785	0.938693	-1.0217	0.00713066	-2.06672
GO_ACTIN_FILAMENT_BINDING	0.999754	-0.691404	0.90914	-0.980512	1	-0.970776	0.910563	-1.12419	0.516664	-1.29007	0.99977	-0.742524	0.660586	-1.30189	0.182278	-1.44786	0.450955	-1.30523	0.0678299	-1.59474	0.8549	0.93816	0.937217	-0.872843	0.998987	-0.705761	0.00713066	-2.02661
GO_ACTIVATING_TRANSCRIPTION_FACTOR_BINDING	0.665873	1.2788	0.897843	1.05833	0.922895	1.0795	1	-0.751248	0.762762	1.17228	0.712222	1.22791	0.972785	0.824016	1	-0.781583	0.999896	-0.730786	0.999465	-0.64715	0.562154	1.27662	0.937217	-0.837219	0.710773	1.27653	0.986525	0.931551
GO_ACTIVE_ION_TRANSMEMBRANE_TRANSPORTER_ACTIVITY	0.4486	1.4165	0.400254	1.45749	0.458825	1.47566	0.798862	1.20053	1	0.89324	0.632055	1.36578	0.782466	1.16314	1	-0.898475	0.999896	-0.783124	0.999465	-0.823381	0.389221	1.53297	0.325466	1.43537	0.60484	1.3581	0.8613	1.01017
GO_ACTIVE_TRANSMEMBRANE_TRANSPORTER_ACTIVITY	0.556383	1.28935	0.69458	1.19638	0.841784	1.15354	0.989788	0.999899	1	-0.776063	0.879096	1.05944	0.92282	0.98163	0.960792	-1.05857	0.999896	-0.727883	0.999465	-0.849675	0.486337	1.30141	0.292221	1.40936	0.710773	1.21876	1	-0.82359
GO_ACYL_COA_BINDING	0.999754	-0.75289	1	-0.836816	0.947382	-1.04056	1	-0.584935	0.456137	-1.41417	0.773179	-1.22564	0.894121	-1.13329	0.842413	-1.18631	0.96378	-0.993179	0.348039	-1.54879	0.820643	-0.975847	0.917727	-0.858515	0.951438	-0.966463	0.986525	-0.905822
GO_ADENYL_NUCLEOTIDE_BINDING	0.999754	0.840622	1	-0.625376	1	-0.65856	1	-0.648328	1	-0.910268	0.99977	0.729733	1	-0.602448	1	-0.882315	0.932325	-1.01854	0.999465	-0.904611	0.929478	0.926239	0.063403	1.36667	0.997052	0.924778	1	-0.765027
GO_ADP_BINDING	0.872578	1.01831	1	0.703066	1	0.853063	1	-0.769362	0.906804	-1.01883	0.92673	0.939812	0.935633	-0.947833	0.920228	-1.10022	0.575374	-1.30959	0.48837	-1.42897	0.820643	0.981667	0.978176	0.722321	0.954682	0.912891	0.855425	-1.05057
GO_ALCOHOL_BINDING	0.216003	-1.71361	0.285118	-1.5677	0.118428	-1.71442	0.16646	-1.66059	0.0529796	-1.71404	0.223091	-1.64818	0.705913	-1.31814	0.960448	-1.07688	0.0952099	-1.67062	0.72113	-1.31914	0.389221	-1.57334	0.445728	-1.405	0.672623	-1.3189	1	-0.820514
GO_AMIDE_BINDING	0.286756	-1.44149	0.471447	-1.30653	0.0630645	-1.5905	0.174416	-1.46735	0.0395107	-1.57413	0.11915	-1.54548	0.1715	-1.49904	0.407682	-1.2663	0.311765	-1.3278	0.717678	-1.20934	0.40628	-1.36466	0.978176	0.83819	0.436221	-1.3476	0.258632	1.29527
GO_AMIDE_TRANSMEMBRANE_TRANSPORTER_ACTIVITY	0.949879	-0.910278	0.705807	-1.26654	0.922895	-1.1003	1	-0.842609	0.692595	-1.25647	0.82652	-1.15649	0.972785	-0.767674	1	-0.87177	0.845273	-1.11238	0.914784	-1.02298	0.679655	-1.19476	0.850136	-0.955801	0.954682	-0.926209	1	-0.767353
GO_AMINO_ACID_TRANSMEMBRANE_TRANSPORTER_ACTIVITY	0.701058	1.28011	0.899963	1.00307	0.935206	1.03522	0.527794	1.51312	0.833075	1.08951	0.919852	0.954933	0.935633	0.892379	1	-0.561388	0.999896	0.625707	0.898457	-1.10484	0.514901	1.38578	0.636407	1.20455	0.938693	0.990861	1	-0.63662
GO_AMINOPEPTIDASE_ACTIVITY	0.999754	-0.786318	0.90914	-0.991618	1	-0.94775	1	-0.925477	0.910207	0.965959	0.919852	-1.00791	0.985462	0.731536	0.89278	1.1249	0.999896	-0.620666	0.999465	0.779906	0.929478	0.774175	1	0.690058	0.954682	0.905926	0.489998	1.30703
GO_AMYLOID_BETA_BINDING	0.430406	-1.47955	0.898683	-1.02787	0.460364	-1.49014	0.553438	-1.4197	0.0817468	-1.67406	0.773179	-1.19623	0.37047	-1.54842	0.329976	-1.44566	0.450955	-1.36719	0.670601	-1.34373	0.562154	-1.30636	0.749116	-1.07996	0.887259	-1.11871	0.341986	1.47707
GO_ANDROGEN_RECEPTOR_BINDING	0.999754	-0.473912	1	-0.707613	0.908128	-1.15044	0.910563	-1.16895	0.978863	-0.942422	0.99977	-0.649235	0.944628	-0.891827	0.859262	-1.1608	0.999896	-0.687925	0.727883	-1.32276	0.95702	0.686865	1	-0.594267	0.997052	-0.65493	0.283865	-1.49341
GO_ANION_TRANSMEMBRANE_TRANSPORTER_ACTIVITY	0.315592	1.56739	0.400254	1.41751	0.616854	1.28336	0.354332	1.44371	0.978863	0.952536	0.709962	1.18651	0.724121	1.20729	1	-0.761339	0.999896	0.919508	0.94321	-0.958579	0.389221	1.48157	0.320506	1.39612	0.456676	1.40572	1	-0.844928
GO_ANTIGEN_BINDING	0.535954	-1.40382	0.776244	-1.20027	0.633767	-1.36625	0.174416	-1.65149	0.0717845	-1.68685	0.687218	-1.2871	0.839565	-1.16904	0.726517	-1.26153	0.446636	-1.38008	0.999465	-0.722739	0.39899	-1.58433	0.516787	-1.3534	0.395877	-1.52477	0.843307	-1.06522
GO_ANTIOXIDANT_ACTIVITY	0.760815	1.1474	0.708822	1.23762	1	-0.921266	0.891266	-1.17589	0.762762	-1.17213	0.867815	1.10321	0.76756	-1.23642	0.373729	-1.40366	0.628822	-1.26212	0.808698	-1.18945	0.812359	1.00452	0.542596	1.29957	0.750787	1.23751	0.648404	-1.19211
GO_ATPASE_ACTIVATOR_ACTIVITY	0.999754	0.660791	1	-0.630365	1	-0.620355	1	-0.640975	1	-0.877291	0.99977	0.524717	0.996873	-0.60654	1	-0.829524	0.936494	-1.02708	0.82907	-1.20086	0.817611	0.993285	0.127524	1.74954	0.997052	0.71667	0.477759	1.35963
GO_ATPASE_ACTIVITY	0.999754	0.733814	1	-0.587852	1	-0.76471	1	-0.799774	0.767132	-1.11226	0.99977	-0.728973	0.996873	-0.770146	1	-0.969076	0.790421	-1.10966	0.894232	-1.08448	0.996717	0.701558	0.591714	1.14331	0.938693	0.978984	1	-0.816096
GO_ATPASE_ACTIVITY_COUPLED_TO_TRANSMEMBRANE_MOVEMENT_OF_IONS_ROTATIONAL_MECHANISM	0.470972	1.50465	0.312589	1.61601	0.246652	1.77974	0.683769	1.38721	1	-0.587348	0.422821	1.58172	0.59729	1.52114	1	0.994617	0.999896	0.801363	0.894983	1.09989	0.515073	1.3968	0.152251	1.74654	0.522547	1.53287	0.477759	1.38479
GO_ATPASE_BINDING	0.833123	1.04864	0.897843	1.01184	1	0.908237	1	-0.736143	1	-0.711336	0.882711	1.06384	0.996873	0.735644	1	-0.8401	0.999896	-0.694032	0.991743	-0.906267	0.561303	1.26525	0.923275	0.88215	0.750787	1.21693	1	-0.747938
GO_ATPASE_COUPLED_ION_TRANSMEMBRANE_TRANSPORTER_ACTIVITY	0.724047	1.24097	0.653032	1.35028	0.840315	1.2746	0.95534	1.0333	1	-0.777416	0.685712	1.33804	0.972785	0.774837	1	-0.774245	0.999896	-0.713952	0.942327	-0.958533	0.486579	1.425	0.204084	1.66375	0.653931	1.37593	0.669646	1.18724
GO_ATPASE_REGULATOR_ACTIVITY	0.999754	0.618226	1	-0.692998	1	-0.682426	1	-0.764794	0.906804	-1.02248	0.99977	0.663647	0.972785	-0.834661	1	-0.692874	0.999896	-0.918802	0.808698	-1.2049	0.679655	1.17782	0.0870763	1.76037	0.997052	-0.702293	1	-0.606423
GO_AU_RICH_ELEMENT_BINDING	0.727672	-1.23425	0.741192	-1.25197	0.922895	-1.12131	0.259315	-1.57177	0.450927	-1.41244	0.919852	-1.02469	0.935633	-0.915378	0.360467	-1.46673	0.72197	-1.21299	0.524222	-1.41857	0.701435	-1.17538	0.876085	0.930834	0.887259	-1.10625	0.182856	-1.61095
GO_BASAL_TRANSCRIPTION_MACHINERY_BINDING	0.911753	-0.960544	0.653032	-1.29837	0.908128	-1.12332	1	-0.973261	0.690999	-1.24927	0.685712	-1.30384	0.972785	-0.856729	0.840051	-1.16911	0.742693	-1.18189	0.942327	-0.952932	0.987854	-0.661419	0.946343	-0.816299	0.938693	-0.98328	1	-0.749719
GO_BETA_CATENIN_BINDING	0.84535	1.0381	1	0.808334	1	-0.800216	1	0.913823	0.959419	0.943094	0.981243	0.864225	0.898477	1.05316	1	-0.773088	0.852624	1.07146	0.999465	-0.820981	0.771418	1.08035	1	0.586958	0.998987	0.56522	0.207802	-1.52051
GO_BETA_TUBULIN_BINDING	0.999754	0.745885	0.765186	1.21361	0.957223	0.997654	1	-0.841207	0.906804	-1.00593	0.99977	0.802536	0.807625	1.18628	0.916372	1.10667	0.999896	-0.639683	0.999465	-0.537372	0.766444	1.11628	0.923275	0.85806	0.997052	0.686778	0.229013	1.57576
GO_C_ACYLTRANSFERASE_ACTIVITY	0.08675	-1.79985	0.12991	-1.66464	0.246652	-1.62893	0.405767	-1.51293	0.0379627	-1.79445	0.354486	-1.57817	0.521699	-1.47979	0.171151	-1.62236	0.13957	-1.64862	0.403614	-1.51432	0.108744	-1.79823	0.26225	-1.64421	0.394144	-1.55272	0.954726	0.930261
GO_CADHERIN_BINDING	0.790239	1.05358	0.589943	-1.23597	0.655404	-1.22089	0.929363	-1.04326	0.0454808	-1.48673	0.670515	-1.22658	0.774619	-1.14532	0.055498	-1.45818	0.0184126	-1.59967	0.0172085	-1.52586	0.560166	1.16311	0.668824	1.08764	0.713329	1.14335	0.00713066	-1.98319
GO_CADHERIN_BINDING_INVOLVED_IN_CELL_CELL_ADHESION	0.701058	-1.28707	0.882508	-1.1138	0.845407	-1.24787	0.683769	-1.32926	0.363919	-1.47563	0.882711	-1.10994	0.705913	-1.35435	0.376525	-1.43947	0.51279	-1.34314	0.799294	-1.26307	0.996717	-0.457174	0.779795	-1.04915	0.887259	-1.10253	0.0862914	-1.72402
GO_CALCIUM_CHANNEL_REGULATOR_ACTIVITY	0.609354	1.36498	0.897843	1.04065	0.9631	0.980772	0.807282	1.26612	0.978863	-0.95474	0.694215	1.30075	0.691603	1.38298	1	-0.675081	0.777672	-1.17796	0.991743	-0.867951	0.879659	0.866007	0.204187	1.68264	0.954682	0.938653	1	-0.837906
GO_CALCIUM_DEPENDENT_PHOSPHOLIPID_BINDING	0.972368	0.823681	0.963815	0.898907	1	-0.844686	0.929363	-1.11388	0.896991	-1.05444	0.99977	-0.710204	0.92282	-0.994296	0.367929	-1.45148	0.507008	-1.35061	0.894983	-1.13091	0.678141	1.23897	0.923275	-0.839091	0.997052	0.72065	0.8613	-1.03735
GO_CALCIUM_DEPENDENT_PROTEIN_BINDING	0.727672	-1.21395	0.897843	1.03281	0.922895	-1.08772	0.630016	-1.33766	0.832759	-1.1015	0.997943	0.833371	0.426616	-1.49177	0.0825264	-1.63245	0.813815	-1.13355	0.717678	-1.2981	0.806124	1.04373	0.0436216	-2.01859	0.887259	-1.092	0.00713066	-2.04243
GO_CALCIUM_ION_BINDING	0.701058	-1.15125	0.48994	1.24165	0.616854	-1.26065	0.58736	-1.26995	0.595019	1.15102	0.919852	-1.01671	0.165723	-1.49636	0.219484	-1.32142	0.980701	-0.986046	0.804303	-1.14262	0.610564	1.14353	0.106955	-1.50073	0.710773	1.16339	0.405007	-1.23039
GO_CALCIUM_ION_TRANSMEMBRANE_TRANSPORTER_ACTIVITY	0.922517	0.938552	0.855686	1.11464	1	0.88741	1	0.825252	1	-0.905492	0.919852	0.948269	0.996873	0.592917	1	-0.974037	0.932325	-1.03302	0.942327	-0.961856	0.679655	1.20025	0.889042	0.903297	0.653931	1.38841	1	-0.658699
GO_CALMODULIN_BINDING	0.556383	1.32886	0.280379	1.57189	0.458103	1.4658	1	0.979035	0.833389	1.06309	0.562553	1.39989	0.774619	1.17655	0.89278	1.08577	0.311765	1.43451	0.999465	-0.731039	0.108744	1.7623	0.734471	1.07417	0.817892	1.18621	0.844687	1.02853
GO_CARBOHYDRATE_BINDING	0.701058	1.18708	0.675354	1.20602	1	-0.947262	1	-0.909577	0.375106	1.3237	0.685712	1.22849	0.915202	-1.02613	1	-0.996491	0.448622	1.28259	0.808698	-1.16475	0.644659	1.15884	0.683417	1.10346	0.679905	1.21738	0.0120277	2.02437
GO_CARBOHYDRATE_DERIVATIVE_TRANSMEMBRANE_TRANSPORTER_ACTIVITY	0.88656	-1.01214	0.898683	-1.02826	1	-0.759808	1	-0.938848	0.705515	-1.22729	0.979112	-0.884331	0.944628	-0.894922	0.58138	-1.32476	0.869554	-1.08236	0.898457	-1.10027	0.959574	-0.672188	0.876085	0.922672	0.887259	-1.13069	1	-0.68498
GO_CARBON_CARBON_LYASE_ACTIVITY	0.900733	-0.975201	0.967472	-0.902309	0.935206	-1.05863	1	-0.91862	0.673694	-1.2855	0.919852	-1.04505	0.972785	-0.81857	0.272505	-1.50214	0.206161	-1.56124	0.736159	-1.29995	0.895715	-0.84347	0.937217	0.813745	0.95638	-0.899366	0.860839	-1.04171
GO_CARBON_OXYGEN_LYASE_ACTIVITY	0.760815	1.14468	0.907333	0.981087	0.922895	1.05008	0.982691	1.00191	0.981664	-0.938161	0.781534	1.14474	0.622856	1.36981	0.986525	-1.04555	0.999896	-0.896169	0.999465	0.824539	0.562543	1.26518	0.67986	1.13421	0.494684	1.46354	0.200226	1.56033
GO_CARBOXY_LYASE_ACTIVITY	0.999754	-0.745423	1	-0.577024	0.990363	-0.98348	1	-0.581271	0.982478	-0.931233	0.99977	-0.601445	0.972785	-0.799072	0.73375	-1.26062	0.415719	-1.40437	0.914784	-1.01298	0.929478	-0.764872	0.72634	1.11284	0.998987	-0.577694	0.998884	-0.886327
GO_CARBOXYLIC_ESTER_HYDROLASE_ACTIVITY	0.758496	1.16451	0.528263	1.38363	0.671748	1.31949	0.778499	1.21013	0.43166	1.42976	0.773179	1.16687	0.76756	1.23536	0.97202	1.02746	0.360974	1.44346	0.78104	1.23898	0.777812	1.06348	0.585041	1.23665	0.555011	1.43602	0.283865	1.45802
GO_CARGO_RECEPTOR_ACTIVITY	0.691205	1.32368	0.783934	1.22126	0.845407	1.26684	0.760295	1.33038	0.705515	1.2508	0.534757	1.52261	0.92282	0.986399	0.986525	-1.04931	0.999896	-0.799055	0.914784	-0.978258	0.812359	1.00598	0.875247	0.943405	0.522547	1.52846	0.986525	-0.899706
GO_CATALYTIC_ACTIVITY_ACTING_ON_A_TRNA	0.999754	0.701908	0.865685	1.09644	1	0.664877	1	0.553946	1	0.573306	0.99977	0.690083	0.909314	1.02306	1	-0.731055	0.999896	-0.593562	0.999465	-0.754901	0.820643	0.977247	0.734125	1.08085	0.997052	0.860897	1	0.677616
GO_CATALYTIC_ACTIVITY_ACTING_ON_DNA	0.775983	1.09573	1	0.757008	1	0.820233	0.929363	1.04956	1	-0.808744	0.99977	0.704022	0.925101	0.978751	1	-0.657374	0.957527	-1.01088	0.999465	-0.704272	0.817611	0.996755	0.926163	0.895504	0.997052	0.862775	1	-0.864206
GO_CATALYTIC_ACTIVITY_ACTING_ON_RNA	0.556383	1.21223	0.589943	1.20377	0.845407	1.10171	1	0.950806	1	-0.739585	0.926451	0.964489	0.19852	1.40327	1	-0.567023	0.999896	-0.576226	0.999465	-0.612984	0.452852	1.30146	0.063403	1.55997	0.831249	1.10473	1	0.640537
GO_CATION_CHANNEL_ACTIVITY	0.972368	-0.864266	0.694498	-1.27052	0.883548	-1.16654	0.967282	-1.03804	0.641417	-1.29108	0.99977	-0.779583	0.782466	-1.19581	0.373729	-1.39027	0.72197	-1.20464	0.770417	-1.26644	0.945528	0.751848	0.591714	-1.23832	0.997052	-0.8315	0.211846	-1.49456
GO_CATION_TRANSMEMBRANE_TRANSPORTER_ACTIVITY	0.954812	-0.932043	0.635462	-1.24567	0.897278	-1.10208	0.910563	-1.11217	0.59282	-1.23029	0.919852	-1.00181	0.617297	-1.28986	0.0665783	-1.47719	0.650122	-1.18553	0.252569	-1.38564	0.806124	-1.02216	0.585041	-1.1808	0.654352	-1.24141	0.360986	-1.282
GO_CELL_ADHESION_MEDIATOR_ACTIVITY	0.430406	-1.46066	0.589943	-1.36652	0.601186	-1.40785	0.505533	-1.44748	0.29076	-1.4868	0.685712	-1.31795	0.1715	-1.68228	0.233437	-1.51269	0.341466	-1.43112	0.436892	-1.4374	0.768662	-1.10124	0.710927	-1.11128	0.887259	-1.11295	0.0398471	-1.81166
GO_CELL_ADHESION_MOLECULE_BINDING	0.325944	1.32445	0.892504	-1.04549	0.758134	-1.16545	0.929363	-1.03962	0.201711	-1.31325	0.687218	-1.14499	0.76756	-1.13402	0.255155	-1.27018	0.105672	-1.39968	0.12077	-1.34758	0.433425	1.28529	0.25427	1.29878	0.128087	1.46689	0.00713066	-1.71099
GO_CHANNEL_INHIBITOR_ACTIVITY	0.999754	0.77246	1	0.748948	1	0.595764	1	-0.468291	0.692595	-1.25101	0.99977	0.738496	0.972785	0.817917	0.779712	-1.22509	0.749671	-1.18541	0.914784	-0.978659	0.839044	0.941707	0.967967	-0.76305	0.997052	0.831327	0.442905	-1.36664
GO_CHANNEL_REGULATOR_ACTIVITY	0.84535	1.03114	0.907333	0.984068	1	0.876247	1	-0.680803	0.873472	-1.07108	0.773179	1.15394	0.782466	1.16672	0.840051	-1.16263	0.997311	-0.939629	0.861502	-1.14401	0.806124	1.03195	0.926163	0.868418	0.997052	0.786412	0.392883	-1.34857
GO_CHAPERONE_BINDING	0.816214	1.04754	0.780851	1.12547	1	-0.971104	0.955787	-1.03752	0.906804	-1.00864	0.685712	1.25527	0.985462	-0.801728	1	-1.00524	0.999896	-0.752415	0.914784	-1.03157	0.359609	1.52179	0.024845	1.87362	0.831249	1.1267	0.706261	1.10828
GO_CHOLESTEROL_BINDING	0.210831	-1.71188	0.113091	-1.70649	0.222684	-1.65502	0.159703	-1.68843	0.0395107	-1.7648	0.182255	-1.71423	0.621484	-1.42926	0.842413	-1.17452	0.135115	-1.65285	0.473301	-1.43448	0.359609	-1.6647	0.292221	-1.56478	0.530865	-1.45265	0.738229	-1.13938
GO_CHROMATIN_BINDING	0.999754	-0.78275	0.967472	-0.941538	1	-0.815644	1	-0.908537	1	-0.809633	0.979915	-0.931876	0.996873	-0.766935	1	-0.923608	0.999896	-0.806345	0.914784	-0.998828	0.996717	0.775415	1	-0.737726	0.997052	-0.847075	1	0.90706
GO_CHROMATIN_DNA_BINDING	0.999754	-0.513263	1	-0.809008	1	-0.511029	1	-0.687341	1	-0.861611	0.919852	-1.02344	0.996873	0.738828	1	-0.811874	0.999896	-0.850803	0.898457	-1.07429	0.849351	0.939432	0.978176	-0.774304	0.998987	-0.573253	0.843307	-1.04944
GO_CIS_REGULATORY_REGION_SEQUENCE_SPECIFIC_DNA_BINDING	0.98694	-0.90503	0.90914	-0.974988	1	-0.865246	1	-0.966148	1	-0.864513	0.99977	-0.867729	0.996873	-0.816623	1	-0.781438	0.999896	-0.773443	0.999465	-0.890596	0.806124	-1.01545	0.923275	-0.941928	0.997052	-0.831488	1	-0.852997
GO_CIS_TRANS_ISOMERASE_ACTIVITY	0.816214	-1.0769	0.90914	-0.992277	0.616854	-1.37453	0.841005	-1.20536	1	-0.629114	0.687218	-1.27642	0.660586	-1.3568	1	-0.67796	0.72197	-1.202	0.8858	-1.14459	0.644659	-1.21888	0.876085	0.919053	0.998987	-0.614878	0.8076	-1.07864
GO_CLATHRIN_BINDING	0.857135	1.02861	0.93035	0.932038	1	0.691878	1	0.48926	0.873472	-1.08092	0.850157	1.11682	0.972785	-0.802328	0.367929	-1.40996	0.999896	-0.788432	0.252569	-1.5582	0.954919	0.704761	0.861432	0.95732	0.938693	0.984145	0.229462	-1.51219
GO_COLLAGEN_BINDING	0.576691	1.33668	0.599204	1.33104	0.841784	1.20626	1	-1.00347	0.27219	1.55212	0.354486	1.55903	0.76756	-1.23172	0.367929	1.46721	0.296887	1.52724	0.898457	-1.09362	0.486337	1.38507	0.408771	1.39666	0.201671	1.77368	0.0927878	1.7245
GO_COPPER_ION_BINDING	0.40177	-1.56693	0.400254	-1.47492	0.211047	-1.63928	0.0235326	-1.84987	0.542366	-1.33742	0.691528	-1.26713	0.212812	-1.63551	0.00911307	-1.94424	0.850616	-1.10179	0.396352	-1.46227	0.475511	-1.42636	0.106955	-1.80487	0.186111	-1.72462	0.287463	-1.45359
GO_CORE_PROMOTER_SEQUENCE_SPECIFIC_DNA_BINDING	0.999754	-0.750093	1	-0.689434	1	-0.824099	1	-0.695383	0.825724	-1.12072	0.99977	-0.770622	0.996873	-0.599749	1	-0.838363	0.964007	-0.990776	0.942327	-0.954846	0.981321	-0.64871	1	-0.651531	0.997052	-0.783038	0.277803	-1.47414
GO_CORECEPTOR_ACTIVITY	0.999754	0.723031	0.992356	0.836087	1	-0.897697	1	0.536957	1	-0.595887	0.99977	-0.642998	0.782103	-1.25265	0.673764	-1.30264	0.999896	0.793662	0.798588	-1.2583	0.945528	0.708422	0.814859	-0.999504	0.997052	0.639672	1	-0.588271
GO_CULLIN_FAMILY_PROTEIN_BINDING	0.578596	1.40219	0.897843	1.02927	1	0.703341	0.990165	1.00071	0.767132	1.17532	0.879096	1.11896	0.894121	1.09912	1	0.667459	0.72197	1.22526	0.942327	-0.94774	0.523475	1.37249	0.779795	1.05356	0.92756	1.05646	1	-0.646248
GO_CYCLIN_DEPENDENT_PROTEIN_SERINE_THREONINE_KINASE_REGULATOR_ACTIVITY	0.972368	0.833678	1	0.815804	1	0.937601	1	0.893043	1	-0.603863	0.919852	-0.978983	0.861186	1.11745	1	-0.700579	0.999896	0.700906	0.914784	0.982973	0.820643	0.962995	0.476904	1.37394	0.938693	0.96977	0.140881	1.70832
GO_CYCLOSPORIN_A_BINDING	0.945867	0.909048	0.897843	1.05221	0.9631	-1.01015	1	-0.771207	0.700418	1.27798	0.92673	0.935394	0.782466	-1.24345	0.842413	1.19795	0.958037	0.975389	0.914784	0.969688	0.770097	1.11354	0.876085	0.919723	0.943233	0.960975	0.97804	0.921321
GO_CYSTEINE_TYPE_ENDOPEPTIDASE_ACTIVITY	0.999754	-0.779896	1	-0.853775	1	-0.786562	1	0.817517	1	-0.889047	0.99977	-0.791408	0.972785	0.836117	1	-0.693452	0.72197	-1.19727	0.991743	-0.889883	0.935182	-0.801886	0.967967	0.793527	0.997052	-0.74048	1	0.796782
GO_CYSTEINE_TYPE_ENDOPEPTIDASE_INHIBITOR_ACTIVITY	0.972368	-0.860819	0.992356	-0.862027	0.913609	-1.13343	1	-0.935671	0.896991	-1.04714	0.919852	0.971914	0.972785	-0.777812	0.859262	-1.16636	0.828754	-1.12991	0.991743	-0.86305	0.679655	-1.19691	0.819824	-0.988158	0.887259	-1.10587	0.94922	-0.963071
GO_CYSTEINE_TYPE_ENDOPEPTIDASE_REGULATOR_ACTIVITY_INVOLVED_IN_APOPTOTIC_PROCESS	0.922517	0.936111	0.978815	0.860692	1	-0.925087	1	-0.818656	1	-0.775766	0.981243	0.854348	0.972785	0.841311	1	-0.762224	0.96378	-0.995542	0.991743	0.829928	0.820643	-0.977962	0.710927	-1.13896	0.951438	-0.967783	0.986525	0.906511
GO_CYSTEINE_TYPE_PEPTIDASE_ACTIVITY	0.999754	-0.69067	1	-0.734222	1	-0.710442	1	0.753568	1	-0.705157	0.99977	-0.658055	0.972785	0.836325	1	-0.711085	0.714707	-1.20005	0.999465	-0.751468	0.959574	0.739218	0.876085	0.93203	0.997052	0.724187	0.8613	1.01559
GO_CYTOKINE_ACTIVITY	0.0757429	1.91072	0.0152812	2.04983	0.246652	1.67664	0.0685259	1.96197	0.235553	1.62777	0.0894697	1.83431	0.024101	2.1459	0.0630111	1.91313	0.206161	1.68177	0.0678299	1.87437	0.0273177	2.12506	0.063403	1.82345	0.203498	1.75394	0.124105	1.69778
GO_CYTOKINE_BINDING	0.688148	1.24804	0.694498	1.2516	1	0.934229	0.929363	1.04278	0.832267	1.09125	0.685712	1.30809	0.935633	-0.924314	0.673764	1.24792	0.73208	1.15009	0.914784	1.01029	0.697925	1.15236	0.565566	1.27761	0.672623	1.3139	0.711071	1.13489
GO_CYTOKINE_RECEPTOR_BINDING	0.680386	1.22713	0.281455	1.51634	1	-0.839464	0.505533	1.36283	0.762762	1.11881	0.685712	1.25109	0.337141	1.5057	0.981753	-1.04395	0.89902	1.02116	0.59143	1.29271	0.452852	1.41657	0.292665	1.43306	0.997052	0.863847	0.696644	1.11565
GO_CYTOSKELETAL_PROTEIN_BINDING	0.999754	-0.782734	1	-0.885786	1	-0.932135	0.897031	-1.09232	0.351218	-1.23324	0.99977	-0.876956	0.623377	-1.18942	0.0431111	-1.36025	0.587028	-1.15043	0.159361	-1.28866	0.820643	0.984325	1	0.809524	0.997052	-0.928937	0.0143363	-1.45912
GO_DAMAGED_DNA_BINDING	0.790239	-1.10537	0.653032	-1.29497	0.862712	-1.18225	0.527794	-1.41791	0.667612	-1.26514	0.354486	-1.54141	0.961843	-0.88556	1	-0.944339	0.628822	-1.2622	0.808698	-1.18464	0.486337	-1.35958	0.779795	-1.03523	0.938693	-0.993566	1	0.885698
GO_DEACETYLASE_ACTIVITY	0.999754	-0.572664	1	-0.6031	1	-0.649348	1	-0.76252	1	-0.40724	0.99977	-0.437853	0.935633	0.9137	1	-0.780866	0.999896	-0.880265	0.999465	-0.469023	0.768662	1.12544	0.885352	0.912422	0.997052	-0.658273	0.763137	1.10005
GO_DEOXYRIBONUCLEASE_ACTIVITY	0.999754	-0.685536	1	-0.792021	1	-0.709983	1	-0.671745	0.984929	-0.919909	0.99977	-0.759201	0.935633	0.899897	1	-0.700447	0.997311	-0.933454	0.999465	-0.801424	0.882027	0.847829	0.923275	-0.853123	0.997052	-0.805248	1	-0.833895
GO_DIOXYGENASE_ACTIVITY	0.526868	1.39195	0.604994	1.32741	0.841784	1.21384	0.553438	1.39126	1	0.862642	0.685712	1.30549	0.684617	1.31462	1	-0.833117	0.790421	-1.1442	0.991743	-0.898565	0.514901	1.31118	0.532118	1.29872	0.570325	1.38289	0.696644	1.13414
GO_DISORDERED_DOMAIN_SPECIFIC_BINDING	0.430406	1.50912	0.541864	1.43514	0.845407	1.22006	0.822926	1.20571	1	-0.872352	0.60312	1.44103	0.894121	1.08166	1	-0.97698	0.845273	1.09494	0.914784	-0.99001	0.264114	1.69207	0.215569	1.64091	0.365671	1.62898	0.802357	1.07605
GO_DISULFIDE_OXIDOREDUCTASE_ACTIVITY	0.775983	1.12551	0.897843	1.03052	1	-0.818516	0.929363	1.06365	0.906804	-1.00967	0.940861	0.914213	0.76756	-1.24328	1	-0.892245	0.589302	-1.28632	0.861502	-1.1627	0.515073	1.33925	0.779795	1.0402	0.938693	1.00435	0.92883	-0.988599
GO_DIVALENT_INORGANIC_CATION_TRANSMEMBRANE_TRANSPORTER_ACTIVITY	0.999754	0.778179	1	-0.741997	1	-0.744713	1	0.743655	1	-0.905997	0.99977	0.762981	0.972785	-0.81356	1	-0.913966	0.851038	-1.08535	0.942327	-0.956965	0.908578	0.846291	1	-0.696773	0.82816	1.19632	1	-0.512832
GO_DNA_BINDING_TRANSCRIPTION_ACTIVATOR_ACTIVITY	0.922517	-0.961484	0.897843	-1.03041	1	-0.945138	0.929363	-1.07436	1	-0.744192	0.99977	-0.811661	0.935633	-0.968189	1	-0.794841	0.999896	-0.690751	0.914784	-1.01604	0.806124	-1.01374	0.779795	-1.02701	0.728436	-1.18263	0.987119	-0.937435
GO_DNA_BINDING_TRANSCRIPTION_FACTOR_ACTIVITY	0.999754	-0.888455	0.90914	-0.983618	1	-0.89721	1	-0.975874	1	-0.820452	0.99977	0.84902	0.988754	-0.868311	1	-0.806071	0.999896	-0.650976	0.991743	-0.948539	0.891273	-0.940331	0.937217	-0.924447	0.954682	-0.972448	1	-0.798166
GO_DNA_BINDING_TRANSCRIPTION_FACTOR_BINDING	0.972368	0.923521	1	-0.642692	1	-0.765246	1	-0.907789	1	-0.787389	0.99977	0.847434	0.996873	-0.757763	1	-0.87408	0.999896	-0.731981	0.914784	-0.994311	0.820643	0.986303	0.697566	1.07413	0.997052	0.840039	0.393723	-1.23765
GO_DNA_BINDING_TRANSCRIPTION_REPRESSOR_ACTIVITY	0.999754	-0.72818	1	-0.831531	1	-0.744704	1	-0.652507	1	-0.782246	0.99977	0.83837	0.935633	-0.942963	1	-0.692345	0.999896	-0.775004	0.999465	-0.67762	0.938546	0.845261	0.78961	1.02262	0.887259	1.06858	1	0.764971
GO_DNA_DEPENDENT_ATPASE_ACTIVITY	0.999754	0.740138	1	0.440015	1	-0.789005	1	-0.822151	1	-0.639801	0.99977	-0.547961	0.991351	-0.75642	1	-0.654943	0.958037	-1.00453	0.999465	-0.863914	0.998307	-0.503049	1	0.704632	0.932044	1.03165	1	-0.837926
GO_DNA_HELICASE_ACTIVITY	0.98694	0.815393	1	0.585555	1	-0.9025	1	-0.910682	1	-0.836903	0.99977	-0.574935	0.935633	-0.945241	1	-0.74617	0.997311	-0.937098	0.898457	-1.10495	0.996717	-0.526716	0.989121	0.730077	0.894459	1.06712	0.8613	-1.02678
GO_DNA_POLYMERASE_ACTIVITY	0.782178	1.15095	0.899963	1.00876	0.841784	1.28094	0.910563	1.1817	0.896991	1.01171	0.99977	0.663717	0.849118	1.16214	1	0.547916	0.999896	-0.354919	0.999465	0.704162	0.745889	1.155	1	-0.570939	0.938693	0.972438	0.481648	1.35318
GO_DNA_SECONDARY_STRUCTURE_BINDING	0.701058	1.30766	0.90914	0.984351	0.990363	0.950765	0.918248	1.15837	0.896991	-1.05284	0.784403	1.20254	0.92282	1.00883	1	-0.802077	0.999896	-0.809359	0.999465	-0.67426	0.746501	1.16789	0.710927	1.14476	0.954682	0.923471	1	-0.800296
GO_DOUBLE_STRANDED_RNA_BINDING	0.799373	-1.07908	0.868481	-1.09001	0.9631	-1.00909	0.866262	-1.18167	0.363919	-1.40586	0.879096	-1.08338	0.944628	-0.898738	0.842413	-1.16488	0.13957	-1.59114	0.290824	-1.50706	0.812359	-0.998344	0.745483	1.06956	0.997052	-0.78071	0.986525	-0.926485
GO_DRUG_BINDING	0.727672	1.17946	0.48994	1.40938	0.895359	1.1187	0.95534	-1.04655	0.641417	1.2816	0.773179	1.15583	0.92282	0.982717	1	-0.90799	0.932325	-1.03255	0.883172	1.11769	0.486337	1.37024	0.631135	1.17608	0.654563	1.31113	0.640811	1.17354
GO_E_BOX_BINDING	0.999754	-0.78228	0.992356	-0.867075	1	-0.76691	0.918248	-1.15093	1	0.796044	0.98279	-0.852655	0.782466	-1.2307	1	-0.98285	0.999896	-0.829645	0.999465	-0.710135	0.834382	-0.948827	0.599081	-1.23392	0.887259	1.09497	0.363639	1.44552
GO_ELECTRON_TRANSFER_ACTIVITY	0.556383	-1.28913	0.149614	-1.5488	0.246652	-1.50639	0.185263	-1.52018	0.140721	-1.50318	0.694215	-1.19277	0.071883	-1.72168	0.00911307	-1.78001	0.166556	-1.51237	0.00971131	-1.74082	0.486337	-1.30541	0.228263	-1.51278	0.340788	-1.45505	0.00713066	-2.06489
GO_ENDODEOXYRIBONUCLEASE_ACTIVITY	0.727672	-1.23509	0.653032	-1.34335	0.883878	-1.17683	0.807162	-1.26225	0.767132	-1.17491	0.687218	-1.30961	0.972785	-0.76571	1	-0.908737	0.790421	-1.15347	0.808698	-1.21114	0.486337	-1.45909	0.473717	-1.40933	0.710773	-1.31579	1	-0.815792
GO_ENDONUCLEASE_ACTIVITY	0.999754	-0.754393	0.914568	-0.956466	0.935206	-1.03789	0.910563	-1.149	0.748153	-1.18468	0.843713	-1.10686	1	0.399624	1	-0.953443	0.821078	-1.11826	0.677613	-1.28227	0.820643	-0.964458	1	0.677022	0.997052	-0.736103	1	-0.639974
GO_ENDONUCLEASE_ACTIVITY_ACTIVE_WITH_EITHER_RIBO_OR_DEOXYRIBONUCLEIC_ACIDS_AND_PRODUCING_5_PHOSPHOMONOESTERS	0.999754	-0.375794	1	-0.527683	1	0.409488	1	-0.476017	1	-0.849298	0.99977	-0.388744	0.972785	0.793103	1	-0.965626	0.999896	0.698113	0.914784	-1.05453	0.954919	0.690308	0.591714	1.24004	0.998987	0.494222	1	-0.759783
GO_ENDOPEPTIDASE_ACTIVITY	0.999754	-0.796823	0.90914	0.9709	1	-0.921742	0.930465	-1.04504	1	-0.828499	0.99977	0.788945	0.972785	-0.860749	0.487502	1.21965	0.854779	-1.06714	0.969293	-0.943842	0.879659	0.925907	0.476904	1.24163	0.894459	1.04363	0.468306	1.18145
GO_ENDOPEPTIDASE_REGULATOR_ACTIVITY	0.755321	1.13165	0.859039	1.06794	0.845407	-1.16744	0.816272	-1.19285	0.896991	-1.04511	0.743708	1.15819	0.917635	-1.02137	0.920228	-1.08865	0.589302	-1.24635	0.428116	1.38032	0.768662	1.07223	0.779795	-1.0372	0.750787	1.18659	0.124105	1.58236
GO_ENDORIBONUCLEASE_ACTIVITY	0.999754	-0.506236	1	-0.714887	1	-0.88184	1	-0.753083	0.896991	-1.05042	0.99977	-0.768411	0.996873	0.594869	1	-1.03143	0.997311	-0.934131	0.914784	-1.00636	0.959574	-0.703327	0.868419	0.951217	0.998987	-0.482245	1	-0.495272
GO_ENDORIBONUCLEASE_ACTIVITY_PRODUCING_5_PHOSPHOMONOESTERS	0.999754	0.406822	1	-0.593673	1	0.398948	1	-0.400676	1	-0.821538	0.99977	0.479792	0.991351	0.70216	1	-1.02563	0.999896	0.681347	0.894232	-1.1511	0.954919	0.689005	0.585041	1.28433	0.997052	0.709064	1	-0.813648
GO_ENZYME_ACTIVATOR_ACTIVITY	0.816214	1.0362	0.897843	1.02358	1	0.93217	1	-0.857722	0.762762	-1.11457	0.957114	0.947904	0.777479	1.10561	1	-0.920149	0.994317	-0.973055	0.94321	-0.973419	0.486337	1.21219	0.486139	1.20791	0.954682	0.956974	1	-0.912308
GO_ENZYME_INHIBITOR_ACTIVITY	0.716498	1.13189	0.783934	1.09629	0.870462	-1.11478	0.683769	-1.20874	0.896991	-1.04129	0.773179	1.09661	0.894121	-1.06208	0.828175	-1.12737	0.265072	-1.35239	0.898457	-1.06518	0.58066	1.16546	0.683417	-1.0812	0.954682	-0.965994	0.986525	-0.951586
GO_ENZYME_REGULATOR_ACTIVITY	0.871681	-1.00599	0.978815	-0.942668	0.922895	-1.04264	0.760295	-1.1326	0.641417	-1.14103	0.792093	-1.06876	0.961843	-0.945221	1	-0.931097	0.250785	-1.24253	0.894232	-1.05988	0.514901	1.14529	0.545495	1.1347	0.938693	-0.995278	0.860839	-1.02409
GO_EPIDERMAL_GROWTH_FACTOR_RECEPTOR_BINDING	0.608291	1.35777	0.705807	1.29796	0.841784	1.29347	0.666842	1.37598	1	-0.781166	0.687164	1.33073	0.60903	1.49988	1	-0.706222	0.999896	-0.544537	0.998347	0.808611	0.486337	1.46692	0.585041	1.30238	0.894459	1.09024	0.412475	-1.39008
GO_ESTROGEN_RECEPTOR_BINDING	0.969831	0.872533	1	-0.714541	1	-0.68138	1	-0.629319	0.910207	0.964075	0.99977	0.750312	0.961843	0.872242	1	0.910082	0.999896	-0.624547	0.999465	-0.7945	0.8549	0.907618	1	0.670716	0.997052	0.638485	0.598737	-1.24796
GO_EXOGENOUS_PROTEIN_BINDING	0.972368	0.860547	0.897843	1.05102	1	0.744527	1	0.690738	1	-0.84227	0.992115	-0.826645	0.918506	-1.03408	1	-0.998036	0.96378	-0.995156	0.914784	-0.980442	0.716526	1.17315	0.839795	0.971631	0.938693	1.01558	0.531192	-1.27315
GO_EXONUCLEASE_ACTIVITY	0.999754	0.777916	1	-0.668977	1	0.584066	1	-0.604613	1	0.583367	0.99977	0.575008	0.886453	1.09871	1	0.916023	0.999896	-0.491273	0.969293	0.912004	0.996717	0.614456	0.868419	0.95484	0.954682	0.9111	1	0.684317
GO_EXONUCLEASE_ACTIVITY_ACTIVE_WITH_EITHER_RIBO_OR_DEOXYRIBONUCLEIC_ACIDS_AND_PRODUCING_5_PHOSPHOMONOESTERS	0.909155	0.960568	1	0.819808	0.922895	1.05821	1	0.819321	1	0.664671	0.99977	0.764644	0.76756	1.24447	1	0.724861	0.999896	0.499866	0.914784	0.955371	0.817611	0.991607	0.591714	1.23489	0.943233	0.95543	1	0.713953
GO_EXOPEPTIDASE_ACTIVITY	0.871811	-1.01949	1	-0.799208	0.9631	-1.00313	0.929363	-1.08108	0.833075	1.07513	0.792093	-1.15454	0.996873	0.697972	0.855723	1.11998	0.980701	0.963563	0.914784	1.0192	0.908578	-0.834101	0.937217	0.830228	0.954682	0.926488	0.121635	1.71726
GO_EXORIBONUCLEASE_ACTIVITY	0.758496	1.20227	0.90914	0.949821	0.841784	1.25563	0.929363	1.09041	0.767132	1.14304	0.910604	1.0524	0.777479	1.22561	1	0.923633	0.999896	0.491595	0.999465	-0.410227	0.58066	1.2819	0.457845	1.37636	0.831249	1.20447	1	0.573516
GO_EXTRACELLULAR_MATRIX_BINDING	0.430406	1.56624	0.499811	1.46746	0.862712	1.19041	0.765114	1.27939	0.272139	1.65388	0.562553	1.47424	0.684617	1.38398	0.327533	1.561	0.390269	1.49713	0.428116	1.61076	0.452852	1.53378	0.33628	1.52245	0.340788	1.67845	0.0287413	1.97179
GO_EXTRACELLULAR_MATRIX_STRUCTURAL_CONSTITUENT	0.701058	1.19102	0.303573	1.50551	0.616854	-1.33788	0.505533	-1.40677	0.0249813	2.26406	0.252666	1.57415	0.37047	-1.45754	0.0428698	2.25266	0.0475062	1.9567	0.0359549	2.07876	0.458256	-1.38049	0.504086	1.29306	0.365671	1.50405	0.0120277	2.50083
GO_EXTRACELLULAR_MATRIX_STRUCTURAL_CONSTITUENT_CONFERRING_COMPRESSION_RESISTANCE	0.752386	-1.22341	0.90914	0.965608	0.671748	-1.34275	0.671671	-1.33927	0.641417	1.37571	0.919852	0.987455	0.782466	-1.24643	1	-0.939757	0.632802	1.33742	0.549908	1.57216	0.452852	-1.53583	0.204187	-1.74027	0.954682	-0.926958	0.0112017	2.38336
GO_EXTRACELLULAR_MATRIX_STRUCTURAL_CONSTITUENT_CONFERRING_TENSILE_STRENGTH	0.0325312	-1.83917	0.539494	-1.4165	0.0630645	-1.76305	0.169936	-1.66426	0.152189	1.83506	0.773179	-1.22888	0.0227639	-1.98788	0.299174	1.61058	0.932325	0.999517	0.72113	-1.32455	0.0609646	-1.91121	0.0436216	-2.04621	0.494684	-1.48999	0.715278	1.1527
GO_FATTY_ACID_BINDING	0.916697	-0.958178	1	0.791453	0.935206	-1.07532	1	-0.757994	0.641417	-1.30699	0.910604	1.07482	0.92282	-1.01096	0.91747	1.11428	0.999896	-0.840383	0.914784	1.02168	0.846514	-0.940227	0.26225	-1.62781	0.831249	-1.19262	0.696644	-1.20305
GO_FATTY_ACID_DERIVATIVE_BINDING	0.999754	-0.7192	1	-0.748749	0.957223	-1.02508	1	-0.566784	0.452245	-1.42359	0.837285	-1.16561	0.92282	-1.03705	0.858219	-1.17426	0.89902	-1.06055	0.375208	-1.53612	0.846514	-0.937393	0.937217	-0.805605	0.943233	-0.975189	0.986525	-0.920246
GO_FERROUS_IRON_BINDING	0.999754	-0.769421	0.897843	-1.04326	0.935206	-1.07078	1	-0.946843	0.351218	-1.4817	0.919852	-0.99227	0.935633	-0.961542	0.960448	-1.08061	0.415719	-1.41231	0.914784	-0.992511	0.879659	0.87578	0.937116	0.824281	0.938693	-1.04518	0.986525	0.897208
GO_FIBROBLAST_GROWTH_FACTOR_BINDING	0.267479	-1.6702	0.294023	-1.57158	0.267793	-1.60476	0.630016	-1.36923	0.799665	-1.15801	0.685712	-1.33345	0.583655	-1.45846	0.208955	-1.57452	0.352695	-1.44157	0.403614	-1.50225	0.679655	-1.21741	0.106955	-1.84212	0.831249	-1.18268	0.756178	-1.1394
GO_FIBRONECTIN_BINDING	0.0682038	1.90945	0.0209755	1.92639	0.224308	1.80539	0.159703	1.87613	0.140721	1.88289	0.0562697	1.8547	0.385156	1.62782	0.902917	1.13228	0.216601	1.76264	0.788236	1.30471	0.046455	1.99231	0.063403	1.86727	0.0197379	2.1065	0.603439	-1.26143
GO_FLAVIN_ADENINE_DINUCLEOTIDE_BINDING	0.999754	0.475237	1	0.511411	1	-0.631905	1	-0.386735	0.89552	-1.06903	0.99977	-0.753079	0.996873	0.630918	0.726108	-1.24598	0.652348	-1.25584	0.999465	-0.802137	0.959574	0.687758	0.939565	0.81651	0.954682	0.902523	0.8613	-1.03073
GO_G_PROTEIN_COUPLED_RECEPTOR_ACTIVITY	0.816214	1.07987	0.899963	0.994092	0.862712	1.18647	0.929363	1.05362	0.561338	1.38405	0.99977	0.796052	0.621484	1.43662	1	-0.758785	0.845273	1.08871	0.898457	1.05934	0.768662	1.11316	0.797485	1.01396	0.92756	1.04448	1	0.530961
GO_G_PROTEIN_COUPLED_RECEPTOR_BINDING	0.781919	1.08789	0.698952	1.19937	0.922895	-1.06868	1	-0.917592	1	-0.859459	0.879096	1.06297	0.92282	0.977924	0.748354	-1.18823	0.999896	-0.864541	0.808698	-1.16687	0.679655	1.13542	0.320506	1.41129	0.997052	0.806479	0.396795	-1.31521
GO_GAMMA_TUBULIN_BINDING	0.440576	1.5173	0.350768	1.59441	0.314156	1.7033	0.630016	1.42426	0.901516	1.0002	0.466131	1.54637	0.622856	1.45897	0.960448	1.06494	0.494821	1.4467	0.898457	1.04588	0.486337	1.45679	0.819824	0.991566	0.280278	1.72275	1	0.871444
GO_GATED_CHANNEL_ACTIVITY	0.832767	1.06861	0.992356	0.848596	1	-0.486519	1	0.833374	0.833075	-1.10229	0.919852	1.0126	0.996873	-0.583496	0.81358	-1.18447	0.787709	-1.16098	0.942327	-0.963058	0.509094	1.38103	0.978176	0.735939	0.887259	1.11403	0.375114	-1.38322
GO_GDP_BINDING	0.609354	1.26132	0.90914	0.978051	1	0.692794	1	0.949176	1	-0.854426	0.817894	1.12413	0.996873	0.728089	1	-0.57771	0.937606	-1.01887	0.963533	-0.932317	0.766444	1.08698	0.215569	1.55651	0.9895	0.877788	0.697122	-1.14964
GO_GENERAL_TRANSCRIPTION_INITIATION_FACTOR_ACTIVITY	0.974865	0.827677	1	0.702015	1	-0.561353	1	-0.644626	1	-0.680208	0.99977	0.581691	0.996873	0.594576	0.720081	-1.25657	0.999896	-0.61785	0.999465	-0.544406	0.939128	0.763429	0.937217	0.841956	0.729108	1.28459	0.386324	-1.38945
GO_GENERAL_TRANSCRIPTION_INITIATION_FACTOR_BINDING	0.68496	-1.28083	0.312589	-1.53046	0.458103	-1.46917	0.630016	-1.35675	0.154623	-1.60846	0.735592	-1.22501	0.76756	-1.24656	0.423159	-1.37861	0.310605	-1.46456	0.728345	-1.2976	0.644659	-1.22194	0.591714	-1.23155	0.637731	-1.35137	0.341986	-1.41839
GO_GLUTAMATE_RECEPTOR_BINDING	0.240534	-1.6909	0.180173	-1.628	0.384076	-1.52485	0.110064	-1.72397	0.140721	-1.63801	0.221355	-1.68202	0.365873	-1.56614	0.0438828	-1.78568	0.194063	-1.59838	0.252569	-1.59045	0.452852	-1.56974	0.152251	-1.77537	0.365671	-1.56758	0.121635	-1.67512
GO_GLUTATHIONE_PEROXIDASE_ACTIVITY	0.760815	-1.19565	0.898683	-1.03092	0.922895	-1.09898	0.765114	-1.28904	0.801707	-1.14877	0.685712	-1.37157	0.342305	-1.57377	0.336549	-1.47782	0.206161	-1.58579	0.428116	-1.47869	0.475511	-1.49064	0.829866	-0.97858	0.887259	-1.12546	0.860839	-1.04685
GO_GLUTATHIONE_TRANSFERASE_ACTIVITY	0.972368	-0.828486	1	-0.691934	1	-0.790155	1	0.823191	1	-0.761849	0.981243	-0.859406	0.935633	0.942972	1	0.758106	0.98168	-0.967042	0.999465	-0.689148	0.806124	-1.04537	0.631135	1.2242	0.997052	0.722943	0.412475	1.46349
GO_GLYCOSAMINOGLYCAN_BINDING	0.430406	1.43094	0.109148	1.66119	0.671748	1.24323	0.891266	-1.15056	0.0254355	1.92893	0.14355	1.64004	0.621484	1.33724	0.0825264	1.60619	0.0317626	1.9689	0.0359549	1.72056	0.389221	1.47889	0.381975	1.35586	0.186111	1.65658	0.0120277	2.28807
GO_GROWTH_FACTOR_ACTIVITY	0.752386	1.16556	0.587945	1.35758	0.845407	1.17004	0.822926	1.18877	0.641417	1.2865	0.685712	1.27554	0.342305	1.57018	0.055498	2.06943	0.311765	1.52349	0.0245967	2.10881	0.716526	1.13904	0.614179	1.19162	0.887259	1.08813	0.0348736	1.88559
GO_GROWTH_FACTOR_BINDING	0.816214	1.05291	0.859039	-1.09564	0.845407	-1.19533	0.989788	-1.00668	0.641417	1.21658	0.92673	0.945433	0.37047	-1.45058	0.158847	1.5093	0.988247	-0.968557	0.894232	-1.10146	0.806124	1.02548	0.292221	-1.45179	0.874508	1.10636	0.121635	-1.56815
GO_GROWTH_FACTOR_RECEPTOR_BINDING	0.430406	1.45271	0.471447	1.39643	0.733913	1.25256	0.505533	1.42409	1	-0.80699	0.773179	1.16239	0.222949	1.62328	0.472009	1.3472	0.999896	0.850063	0.340378	1.52099	0.458256	1.40819	0.381975	1.39312	0.874508	1.11483	0.609763	1.17578
GO_GTPASE_ACTIVITY	0.758496	1.10494	1	-0.782238	1	-0.82098	1	-0.844847	0.458505	-1.26719	0.99977	-0.870732	0.991351	0.856214	1	-0.873173	0.315145	-1.31596	0.549908	-1.25287	0.8549	0.946713	0.320506	1.30215	0.997052	-0.781271	0.379008	-1.26778
GO_GTPASE_BINDING	0.999754	-0.80694	0.887483	-1.05464	1	-0.84634	1	-0.80874	0.700418	-1.14822	0.992115	-0.898125	1	0.763457	1	-0.997328	0.689385	-1.14878	0.937793	-0.987708	0.846514	0.962001	1	0.684713	0.938693	-0.99613	0.535058	-1.15752
GO_GTPASE_REGULATOR_ACTIVITY	0.999754	-0.690177	1	-0.747555	1	-0.842746	0.929363	-1.07554	0.906804	-1.01832	0.99977	-0.798275	0.996873	-0.72852	1	-0.831654	0.917421	-1.03581	0.999465	-0.805566	0.954919	0.802579	1	-0.77698	0.95638	-0.916767	0.733368	-1.09352
GO_GUANYL_NUCLEOTIDE_BINDING	0.799373	1.04152	1	-0.870014	1	-0.879689	1	0.869707	0.427998	-1.27359	0.997943	-0.882802	0.996873	-0.768735	1	-0.929705	0.210136	-1.36347	0.436892	-1.27869	0.879659	0.928	0.226678	1.38459	0.997052	0.851747	0.396795	-1.2448
GO_GUANYL_NUCLEOTIDE_EXCHANGE_FACTOR_ACTIVITY	0.999754	0.814069	1	-0.721746	1	0.701456	1	-0.576266	0.906804	-1.01375	0.99977	-0.583964	1	-0.596672	1	-0.772664	0.999896	-0.919622	0.999465	-0.745187	0.868749	0.93005	1	0.660567	0.998987	-0.707191	1	-0.791354
GO_HEAT_SHOCK_PROTEIN_BINDING	0.799373	1.05748	0.999132	0.879553	1	0.902231	0.929363	1.05763	1	-0.896939	0.997943	0.850785	0.894121	1.04613	1	-0.665317	0.853972	-1.07657	0.999465	-0.859908	0.562543	1.22504	0.063403	1.6869	0.60484	1.30481	0.8613	1.01128
GO_HELICASE_ACTIVITY	0.760815	1.11394	0.768119	1.14587	1	0.756289	1	-0.614752	1	-0.727008	0.99977	0.735184	0.903701	1.03694	1	-0.732696	0.999896	-0.707663	0.999465	-0.871218	0.81051	1.01227	0.484211	1.29288	0.672623	1.24941	1	-0.837997
GO_HEPARIN_BINDING	0.382248	1.56402	0.212184	1.62517	0.616854	1.32895	0.977651	-1.01718	0.0698009	1.84051	0.223091	1.62048	0.556794	1.4215	0.173353	1.57276	0.120214	1.71787	0.406393	1.42891	0.359609	1.56359	0.262818	1.50522	0.227807	1.66242	0.0182995	2.02847
GO_HISTONE_ACETYLTRANSFERASE_BINDING	0.824125	-1.08822	0.898683	1.01887	1	-0.825032	0.929363	-1.0701	0.978863	-0.936944	0.919852	0.973909	0.972785	0.844452	1	-0.839545	0.999896	-0.699634	0.999465	-0.794268	0.820643	0.954563	0.668824	-1.17556	0.938693	-1.03995	1	0.780489
GO_HISTONE_BINDING	0.999754	0.667484	1	-0.681303	1	0.619394	1	0.773445	1	-0.767866	0.99977	-0.712692	0.631597	1.24528	1	-0.702336	0.999896	-0.697246	0.999465	-0.502649	0.981321	0.761674	0.937217	0.880658	0.998987	-0.575037	1	0.800307
GO_HISTONE_DEACETYLASE_BINDING	0.979998	0.8588	1	0.718744	1	-0.776378	1	-0.778751	1	-0.820844	0.919852	0.994376	0.996873	-0.670971	1	-0.943091	0.999896	-0.771596	0.999465	-0.816793	0.8549	0.934576	0.978176	0.78975	0.997052	0.880264	1	-0.839898
GO_HISTONE_LYSINE_N_METHYLTRANSFERASE_ACTIVITY	0.999754	0.533034	1	-0.543718	1	-0.585246	1	-0.372135	1	-0.550637	0.99977	-0.78227	0.996873	0.546494	1	-0.768113	0.999896	-0.612925	0.999465	-0.61052	0.939128	0.741473	0.923275	0.8586	0.998987	-0.50086	1	0.48187
GO_HISTONE_METHYLTRANSFERASE_ACTIVITY	0.999754	0.720699	1	0.513856	1	0.558532	1	0.454805	1	-0.512591	0.99977	0.649495	0.972785	0.777829	1	-0.694725	0.999896	-0.491525	0.999465	-0.697933	0.879659	0.87817	0.939565	0.81954	0.997052	0.652338	1	0.522977
GO_HORMONE_BINDING	0.482222	-1.44422	0.653032	-1.32186	0.616854	-1.37898	0.405767	-1.50382	0.162463	-1.5838	0.562553	-1.45141	0.245221	-1.62701	0.235116	-1.51221	0.311765	-1.45379	0.209355	-1.60404	0.499402	-1.38464	0.298066	-1.54139	0.672623	-1.32827	0.375767	-1.40929
GO_HORMONE_RECEPTOR_BINDING	0.999754	0.676923	1	-0.762558	1	-0.932551	1	-0.885327	1	-0.648354	0.997943	-0.859017	1	0.685568	1	-0.768997	0.999896	-0.864269	0.914784	-0.994566	0.929478	0.850084	0.976675	0.815417	0.998987	0.604453	0.340144	-1.33714
GO_HSP70_PROTEIN_BINDING	0.972368	0.870534	1	-0.764788	1	-0.752877	0.790586	1.23886	1	-0.851741	0.99977	-0.691518	0.909314	1.03137	1	-0.556045	0.567369	-1.31089	0.914784	-1.02215	0.908578	0.817937	0.585041	1.27232	0.887259	1.0938	0.460101	1.3439
GO_HSP90_PROTEIN_BINDING	0.911753	0.948558	0.967472	0.890107	1	0.944734	1	-0.72184	1	-0.749725	0.964373	0.888733	0.909314	1.04185	1	0.949509	0.999896	0.875027	0.999465	0.700518	0.806124	1.03353	0.812016	1.00671	0.887259	1.08548	1	-0.802273
GO_HYDRO_LYASE_ACTIVITY	0.775983	1.11991	0.855208	1.11832	0.947382	1.01249	1	-0.747214	1	-0.881382	0.773179	1.18037	0.774619	1.23014	0.986525	-1.05238	0.999896	-0.730197	0.914784	0.984144	0.644659	1.21653	0.749116	1.07142	0.476065	1.52234	0.405007	1.37469
GO_HYDROLASE_ACTIVITY_ACTING_ON_ACID_ANHYDRIDES	0.972368	0.945107	1	-0.778211	1	-0.851917	1	-0.831567	0.351218	-1.24165	0.99977	-0.743844	0.996873	-0.788671	1	-0.924738	0.589302	-1.15094	0.802737	-1.11541	0.979626	0.847655	0.367205	1.20674	0.998987	0.817522	0.80477	-1.04585
GO_HYDROLASE_ACTIVITY_ACTING_ON_CARBON_NITROGEN_BUT_NOT_PEPTIDE_BONDS	0.891592	0.988474	0.992356	0.862446	1	0.809163	1	-0.447603	1	-0.534897	0.919852	1.00137	0.996873	0.628421	1	-0.879363	0.999896	-0.800401	0.991743	-0.887424	0.806124	1.02019	0.937217	0.831762	0.998987	0.567642	0.986525	-0.914577
GO_HYDROLASE_ACTIVITY_ACTING_ON_CARBON_NITROGEN_BUT_NOT_PEPTIDE_BONDS_IN_LINEAR_AMIDES	0.999754	0.706391	1	0.743691	1	0.497729	1	-0.636342	1	-0.708566	0.99977	0.749086	0.996873	0.624715	1	-0.774144	0.999896	-0.816033	0.999465	-0.713525	0.640409	1.24759	0.922787	0.876177	0.998987	0.586235	0.775529	-1.10056
GO_HYDROLASE_ACTIVITY_ACTING_ON_ESTER_BONDS	0.88656	0.997174	0.792604	1.06946	0.947382	1.01336	1	0.862282	1	0.948771	0.87253	1.04481	0.846846	1.05672	1	-0.651914	0.999896	0.912083	0.999465	-0.695958	0.776625	1.03645	0.594781	1.11346	0.938693	0.996804	1	0.743899
GO_HYDROLASE_ACTIVITY_ACTING_ON_GLYCOSYL_BONDS	0.999754	-0.77507	1	-0.723721	1	-0.811182	0.929363	-1.1046	0.906804	-1.00684	0.93846	-0.925008	0.92282	-1.01306	1	-0.817983	0.999896	-0.742123	0.999465	-0.852617	0.939128	-0.778009	0.967967	0.781783	0.997052	0.828452	0.451607	1.30716
GO_HYDROLASE_ACTIVITY_HYDROLYZING_O_GLYCOSYL_COMPOUNDS	0.999754	0.683391	1	0.728345	1	-0.640876	1	-0.889942	0.985321	-0.922736	0.99977	-0.776903	0.972785	-0.834664	1	-0.822717	0.999896	-0.539314	0.999465	-0.775499	0.974255	0.637993	0.978176	0.737567	0.92756	1.0472	0.397527	1.40638
GO_IDENTICAL_PROTEIN_BINDING	0.945867	-0.972481	0.907333	0.9975	1	-0.985108	0.918248	-1.05672	0.700418	-1.085	0.98279	-0.94979	0.894121	-1.04382	1	-0.993639	0.587028	-1.10677	0.861502	-1.05849	0.644659	1.06946	0.734471	1.02943	0.997052	-0.916353	0.510996	-1.10755
GO_IMMUNE_RECEPTOR_ACTIVITY	0.578596	1.39641	0.400254	1.56258	0.662525	1.40542	0.822926	1.23724	0.767132	1.15596	0.773179	1.21337	0.849118	1.1604	0.731301	1.26092	0.311765	1.63235	0.898457	1.08498	0.551658	1.34966	0.814859	1.00657	0.522547	1.53291	1	0.693938
GO_INORGANIC_ANION_TRANSMEMBRANE_TRANSPORTER_ACTIVITY	0.580447	1.37388	0.653032	1.352	0.935206	1.02857	1	0.988617	0.906804	0.993342	0.685712	1.329	0.845786	1.13786	1	0.743258	0.863968	1.0633	0.991743	0.857828	0.775263	1.08938	0.994398	0.710576	0.82816	1.21691	1	0.765849
GO_INSULIN_LIKE_GROWTH_FACTOR_BINDING	0.430406	1.53923	0.418042	1.55581	0.883548	1.17402	0.841005	1.25405	0.906804	0.972357	0.768238	1.24524	0.894121	1.10655	0.91747	-1.12368	0.813815	-1.14067	0.894232	-1.13563	0.476345	1.49821	0.710927	1.14132	0.203498	1.77506	0.139999	-1.66075
GO_INSULIN_RECEPTOR_BINDING	0.999754	-0.72878	1	-0.72178	0.99023	-0.987532	0.929363	-1.14641	1	-0.564184	0.910604	-1.07291	0.908542	1.06673	1	0.824252	0.999896	0.744945	0.963533	0.872356	0.83616	-0.948752	0.734471	-1.10238	0.997052	-0.70753	0.654454	1.22432
GO_INTEGRIN_BINDING	0.335985	1.55903	0.183715	1.63372	0.655404	1.28118	0.630016	1.29573	0.23279	1.51958	0.354486	1.48271	0.684617	1.28448	0.0894247	1.60144	0.416237	1.35276	0.428116	1.3779	0.40628	1.48336	0.063403	1.74194	0.0854156	1.76657	0.603439	-1.19401
GO_INTRAMOLECULAR_OXIDOREDUCTASE_ACTIVITY	0.843854	1.04213	0.967472	0.911021	1	-0.903741	0.822926	1.1961	0.767132	-1.15329	0.9383	0.927286	0.92282	-0.999951	1	-0.886058	0.405256	-1.38534	0.998347	-0.86964	0.679655	1.18235	0.585041	1.25451	0.938693	1.01104	0.282303	1.47775
GO_INTRAMOLECULAR_TRANSFERASE_ACTIVITY	0.999754	-0.514406	1	-0.46407	1	-0.857078	1	-0.762491	0.762762	-1.20851	0.919852	-0.955646	0.996873	0.644928	1	-1.01081	0.96378	-0.990659	0.773174	-1.28737	0.979626	0.61965	1	0.551147	0.998987	-0.465466	1	-0.826471
GO_ION_CHANNEL_BINDING	0.843854	-1.03593	0.897843	-1.0553	0.783093	-1.24392	0.929363	-1.06157	0.351218	-1.40146	0.919852	-1.02864	0.846846	-1.12269	0.0323795	-1.69887	0.250785	-1.45353	0.406393	-1.4048	0.81051	-1.01366	0.636407	-1.14636	0.926976	-1.05553	0.115618	-1.58609
GO_ION_CHANNEL_REGULATOR_ACTIVITY	0.786504	1.09834	0.898683	1.00882	1	0.930716	1	0.825433	0.896991	-1.04925	0.687218	1.24484	0.757384	1.24001	0.74874	-1.21163	0.980701	-0.972564	0.898457	-1.07976	0.658764	1.19264	0.876085	0.941217	0.95638	0.912153	0.489998	-1.27853
GO_ION_TRANSMEMBRANE_TRANSPORTER_ACTIVITY	0.680386	1.16247	0.867462	-1.0673	0.9631	-0.998268	1	-0.989574	0.516664	-1.23431	0.957114	0.94184	0.76756	-1.15004	0.0825264	-1.40501	0.782499	-1.10844	0.159278	-1.38479	0.644659	1.1248	0.908165	0.931145	0.831249	-1.1214	0.142494	-1.40022
GO_IRON_ION_BINDING	0.891592	0.988651	0.899963	0.999818	1	-0.883389	1	-0.864568	0.89552	-1.06021	0.9383	0.929534	0.894121	-1.09583	1	-0.964081	0.469118	-1.3173	0.894232	-1.11093	0.879659	0.905198	0.669107	1.12941	0.998987	-0.686294	0.881941	0.997208
GO_ISOMERASE_ACTIVITY	0.922517	-0.951495	1	-0.872276	0.845407	-1.15293	1	-0.925487	0.692595	-1.18365	0.785687	-1.11716	0.807625	-1.13469	0.920228	-1.07957	0.206161	-1.43164	0.788236	-1.19305	0.806124	-1.01877	0.585041	1.20996	0.997052	-0.82625	0.573932	1.16565
GO_KINASE_ACTIVATOR_ACTIVITY	0.992371	-0.831026	0.992356	-0.865451	1	-0.870907	1	-0.866148	0.168236	-1.53358	0.919852	-0.967166	0.935633	-0.951656	0.740163	-1.21849	0.795792	-1.13681	0.808698	-1.19704	0.81051	1.00505	0.779795	-1.03131	0.9895	-0.878196	0.696644	1.13704
GO_KINASE_ACTIVITY	0.684155	1.13888	0.939816	0.968325	0.616854	1.16567	1	0.885919	1	-0.488815	0.860551	1.05062	0.947103	0.956074	1	-0.795447	0.999896	-0.684078	0.999465	-0.883213	0.452852	1.24528	0.418628	1.20847	0.938693	0.984747	1	-0.712129
GO_KINASE_BINDING	0.972368	-0.933869	0.90914	-0.978513	0.990363	-0.991662	0.666842	-1.17478	0.700418	-1.12455	0.919852	-0.979694	0.935633	-0.973681	0.873439	-1.07312	0.714707	-1.11737	0.616098	-1.17706	0.515073	1.1559	0.923275	0.938841	0.954682	-0.966178	0.412475	-1.18091
GO_KINASE_INHIBITOR_ACTIVITY	0.900733	0.972235	0.90914	0.962591	1	0.858134	1	0.874796	1	0.718568	0.919852	0.986166	0.92282	0.980605	1	-0.720553	0.999896	-0.912305	0.999465	-0.800267	0.745889	1.11664	0.457845	1.36467	0.997052	-0.784102	0.8613	-1.0293
GO_KINASE_REGULATOR_ACTIVITY	0.790239	-1.07344	0.897843	-1.02926	0.897278	-1.11196	1	-0.951998	0.458505	-1.29407	0.773179	-1.13415	0.991351	-0.801507	0.918032	-1.08412	0.790421	-1.11881	0.883172	-1.11146	0.890768	0.899685	0.72634	1.06839	0.849659	-1.11482	0.965232	-0.963963
GO_L_AMINO_ACID_TRANSMEMBRANE_TRANSPORTER_ACTIVITY	0.727672	1.24785	0.897843	1.05662	0.908128	1.1328	0.58736	1.4946	0.762762	1.21875	0.919852	0.99793	0.92282	0.969108	1	0.672966	0.999896	0.721535	0.999465	-0.776639	0.496927	1.42462	0.585041	1.29074	0.938693	0.999369	1	0.627455
GO_L_ASCORBIC_ACID_BINDING	0.608434	1.35366	0.653032	1.34984	0.99023	0.967305	1	0.699166	1	-0.814272	0.712729	1.25562	0.944628	0.880256	1	-0.790562	0.979366	-0.978858	0.861502	-1.17656	0.514901	1.40565	0.445728	1.42153	0.831249	1.19159	0.603439	1.26155
GO_LIGAND_ACTIVATED_TRANSCRIPTION_FACTOR_ACTIVITY	0.894339	0.98001	0.93035	0.930111	0.845407	1.24976	1	-0.633897	1	-0.722371	0.912985	1.04506	0.844844	1.15544	1	-0.78572	0.999896	-0.481037	0.999465	-0.782203	0.768662	1.10967	0.714646	-1.11993	0.768657	1.25758	1	-0.78463
GO_LIGASE_ACTIVITY	0.972368	-0.86017	0.967472	-0.916908	1	-0.840166	0.929363	-1.10959	0.825724	-1.10796	0.99977	-0.659221	0.996873	-0.698308	0.89278	-1.1138	0.999896	-0.90534	0.914784	-1.05752	0.902643	-0.866224	1	0.569073	0.997052	-0.718482	1	0.695738
GO_LIGASE_ACTIVITY_FORMING_CARBON_NITROGEN_BONDS	0.999754	0.532606	1	-0.80611	1	-0.625121	1	-0.866154	0.989522	-0.916516	0.990913	0.831654	0.998608	-0.536877	1	-0.852504	0.999896	-0.895563	0.898457	-1.11264	0.996717	0.474916	0.976675	0.747228	0.998987	-0.645175	1	-0.712876
GO_LIGASE_ACTIVITY_FORMING_CARBON_SULFUR_BONDS	0.999754	0.438701	1	-0.428498	1	-0.442412	1	-0.595454	1	-0.555974	0.99977	0.600304	0.996873	0.636622	1	-1.0213	0.999896	-0.509235	0.999465	0.493852	0.996717	0.534565	0.78961	1.03603	0.998987	0.464552	0.363639	1.49703
GO_LIPASE_ACTIVITY	0.60107	1.32974	0.312589	1.56981	0.616854	1.38395	0.683769	1.30953	0.272139	1.62245	0.685712	1.34709	0.839466	1.14731	0.873439	1.11923	0.301466	1.57547	0.428116	1.49544	0.679655	1.17771	0.381975	1.42903	0.291137	1.70148	0.255691	1.4868
GO_LIPID_BINDING	0.773688	-1.07699	0.897843	-1.03636	0.661062	-1.20189	0.683769	-1.17444	0.427998	-1.23958	0.919852	-1.00827	0.894121	-1.0519	0.91747	-1.06754	0.311765	-1.26887	0.804303	-1.1269	0.879659	-0.942577	0.749116	-1.03339	0.887259	-1.0522	0.667971	-1.10903
GO_LIPID_TRANSFER_ACTIVITY	0.911753	-0.964297	0.854809	-1.16074	0.922895	-1.12211	0.929363	-1.08893	0.832759	-1.11397	0.910604	-1.07733	0.923438	-0.984527	1	-0.957811	0.999896	-0.922075	0.998347	-0.842252	0.879659	0.851477	0.889042	-0.88539	0.938693	-1.02113	0.965232	-0.950682
GO_LIPID_TRANSPORTER_ACTIVITY	0.946579	-0.920246	0.907333	-0.997356	0.922895	-1.09457	0.964827	-1.04286	0.43166	-1.38756	0.957114	-0.907055	0.935633	-0.939516	1	0.967053	0.999896	-0.878864	0.999465	-0.725612	0.766444	1.1065	0.937217	-0.850144	0.938693	0.965478	0.763137	1.09012
GO_LIPOPROTEIN_PARTICLE_RECEPTOR_BINDING	0.999754	-0.685664	1	-0.784744	1	-0.842781	1	-0.950246	1	-0.735794	0.694215	-1.28803	0.724121	-1.31751	0.0825264	-1.71092	0.587028	-1.29911	0.739492	-1.3184	0.961859	-0.645546	0.591714	1.27508	0.997052	-0.795005	0.211846	1.67052
GO_LOW_DENSITY_LIPOPROTEIN_PARTICLE_RECEPTOR_BINDING	0.999754	-0.704228	0.992356	-0.852206	1	-0.874058	1	-0.916395	1	-0.726485	0.694215	-1.29154	0.782466	-1.24206	0.0894247	-1.69079	0.469118	-1.36697	0.808698	-1.22369	0.945528	-0.702219	0.585041	1.31277	0.997052	-0.813087	0.189376	1.70511
GO_LYASE_ACTIVITY	0.989119	-0.858463	1	-0.837851	1	-0.780777	1	-0.888671	0.832759	-1.08851	0.981243	0.896938	0.935633	0.944405	0.299174	-1.3757	0.509976	-1.27054	0.914784	-1.00472	0.938546	0.829911	0.939565	0.856275	0.997052	0.889073	0.477759	1.21777
GO_LYSINE_ACETYLATED_HISTONE_BINDING	0.91348	-0.953611	0.821812	-1.18259	1	-0.782768	1	-0.944709	1	-0.873703	0.687218	-1.30943	0.996873	0.559463	1	-0.808855	0.999896	0.746094	0.999465	-0.752851	0.945528	-0.699727	1	-0.421863	0.938693	-1.00186	0.938186	-0.976855
GO_LYSINE_N_METHYLTRANSFERASE_ACTIVITY	0.999754	0.556543	1	-0.525187	1	-0.672864	1	-0.379777	1	-0.564009	0.990157	-0.849259	0.999382	0.536738	1	-0.857101	0.999896	-0.696984	0.999465	-0.848155	0.996717	0.562554	0.892318	0.903472	0.998987	0.522363	1	0.501707
GO_MACROMOLECULE_TRANSMEMBRANE_TRANSPORTER_ACTIVITY	0.969831	-0.87471	0.823085	-1.18284	1	-0.95492	1	0.683081	0.767132	-1.17833	0.919852	-1.06631	0.996873	-0.619002	1	-0.732098	0.853972	-1.09501	0.914784	-0.979954	0.8549	-0.922336	0.889042	0.898592	0.976106	0.858095	1	-0.742214
GO_MAGNESIUM_ION_BINDING	0.576691	1.26001	0.776244	1.1287	0.947382	1.00403	1	0.786816	1	-0.856064	0.687164	1.20442	0.724121	1.19096	0.748354	-1.16971	0.883708	-1.05685	0.998347	-0.89287	0.561303	1.20375	0.154149	1.51196	0.997052	0.77911	0.92883	0.986928
GO_MANGANESE_ION_BINDING	0.635298	1.30283	0.708822	1.23505	0.862712	1.16596	1	-0.774925	0.762762	1.1734	0.56358	1.45644	0.92282	0.999743	1	-0.876441	0.999896	0.871667	0.999465	-0.522147	0.81051	1.01741	0.397823	1.40178	0.938693	1.00272	0.59045	1.21761
GO_MANNOSYLTRANSFERASE_ACTIVITY	0.999754	-0.74633	1	-0.581714	1	-0.663265	1	-0.717762	1	-0.70122	0.99977	0.706927	1	-0.418483	1	-0.888635	0.999896	0.575354	0.999465	0.690152	0.846514	0.935527	1	0.483853	0.95638	0.879454	1	-0.620258
GO_METAL_CLUSTER_BINDING	0.999754	-0.723105	0.992356	-0.876327	1	-0.867609	1	-0.677079	1	-0.697579	0.99977	-0.677476	0.996873	-0.724909	1	-0.716862	0.997311	-0.943662	0.999465	-0.83053	0.996717	0.519958	1	0.671083	0.997052	-0.798535	1	-0.707759
GO_METAL_ION_TRANSMEMBRANE_TRANSPORTER_ACTIVITY	0.727672	1.16182	0.783934	1.12656	0.726248	1.23713	0.845032	1.13411	1	-0.746622	0.687218	1.21791	0.972785	-0.887272	0.873439	-1.11612	0.997311	-0.946312	0.914784	-1.00389	0.58066	1.2113	0.978176	-0.800936	0.645505	1.2981	1	-0.84554
GO_METALLOENDOPEPTIDASE_ACTIVITY	0.790239	1.1138	0.792604	1.18787	0.935206	1.05034	1	0.58073	0.452506	1.50232	0.919852	0.98043	0.985462	0.760155	0.0520802	2.02289	0.445527	1.4697	0.948389	0.906169	0.777812	1.08041	0.636407	1.18077	0.887259	1.12012	0.975956	0.938887
GO_METALLOEXOPEPTIDASE_ACTIVITY	0.972368	-0.845581	0.90914	0.95723	1	-0.807504	1	-0.918919	0.820292	1.11848	0.979845	-0.874327	0.894121	1.08768	0.842413	1.16026	0.89902	1.03178	0.969293	-0.910817	0.820643	0.982637	0.585041	1.27365	0.887259	1.09379	0.511469	1.29399
GO_METALLOPEPTIDASE_ACTIVITY	0.88656	-0.998876	0.93035	0.944659	1	-0.93322	0.929363	-1.10223	0.799665	1.11317	0.919852	-0.991215	1	-0.526475	0.299174	1.40718	0.845273	1.05812	0.914784	-1.05058	0.929478	0.819444	0.669107	1.12868	0.997052	0.835133	0.648404	1.14722
GO_METHYLATED_HISTONE_BINDING	0.999754	0.709034	1	-0.424163	1	0.562709	1	0.743538	1	-0.882809	0.99977	0.421773	0.908542	1.04574	1	-0.706716	0.999896	-0.751654	0.999465	-0.813398	0.879659	0.887305	0.923275	0.871279	0.998987	0.453566	1	-0.795092
GO_MHC_PROTEIN_BINDING	0.684155	-1.30932	0.471447	-1.45611	0.314156	-1.56809	0.217735	-1.60265	0.0080454	-1.84643	0.602705	-1.44553	0.491232	-1.48524	0.0428698	-1.83659	0.206161	-1.56643	0.160209	-1.66968	0.486337	-1.4673	0.320506	-1.56193	0.199073	-1.71141	0.603439	1.27627
GO_MICROTUBULE_BINDING	0.790239	1.06147	0.897213	1.04322	1	0.930874	1	0.881364	0.978863	-0.953787	0.9383	0.938354	0.972785	-0.845497	1	-0.936135	0.999896	-0.928187	0.999465	-0.775921	0.679655	1.12965	0.876085	0.956394	0.938693	0.972203	0.341986	1.24543
GO_MICROTUBULE_MOTOR_ACTIVITY	0.999754	0.476058	1	-0.489808	1	-0.626002	1	-0.403028	1	-0.846538	0.99977	0.397951	0.996873	0.709289	1	-0.774787	0.999896	-0.70625	0.969293	-0.904556	0.954919	0.696105	1	0.631678	0.998987	-0.564761	0.183435	1.58931
GO_MIRNA_BINDING	0.105885	-1.76176	0.0209755	-1.78661	0.267793	-1.59579	0.159703	-1.69778	0.692595	-1.25625	0.365382	-1.55827	0.1715	-1.72021	0.842413	-1.17566	0.469118	-1.36709	0.396352	-1.51434	0.45618	-1.51895	0.591714	-1.26016	0.555593	-1.44708	0.356583	-1.44053
GO_MISFOLDED_PROTEIN_BINDING	0.556383	1.40208	0.493282	1.49379	0.710352	1.37208	0.630016	1.38803	1	0.761436	0.773179	1.22425	0.996873	-0.594955	0.527649	-1.3739	0.999896	-0.911918	0.804303	-1.23947	0.541819	1.35079	0.063403	1.85484	0.395877	1.59822	0.986525	0.892242
GO_MITOGEN_ACTIVATED_PROTEIN_KINASE_BINDING	0.972368	0.835578	1	-0.425044	1	-0.630819	1	-0.445325	1	-0.594539	0.919852	1.04473	0.909314	1.04192	0.920228	1.09037	0.892686	1.04543	0.914784	0.940568	0.996717	0.490118	0.978176	0.704673	0.997052	0.670438	1	-0.637903
GO_MODIFICATION_DEPENDENT_PROTEIN_BINDING	0.999754	-0.482089	1	-0.708185	1	-0.474029	1	-0.634929	0.906804	-1.01411	0.99977	-0.810206	0.92282	0.975328	1	-0.936717	0.917421	-1.03765	0.914784	-1.00404	0.996717	0.68082	0.591714	1.18164	0.997052	-0.808632	1	-0.870709
GO_MODIFIED_AMINO_ACID_BINDING	0.857135	-1.03473	0.897843	-1.07208	0.845407	-1.21922	0.92695	-1.13516	0.452506	-1.38609	0.784403	-1.17501	0.71354	-1.30822	1	-0.905796	0.307913	-1.46701	0.783785	-1.25678	0.701435	-1.17228	0.779795	1.0478	0.966142	-0.89919	0.986525	-0.924742
GO_MOLECULAR_ADAPTOR_ACTIVITY	0.999754	-0.802928	1	-0.797462	1	-0.943998	1	-0.770122	1	-0.841944	0.99977	0.763618	0.996873	-0.716411	1	-0.911071	0.999896	-0.798077	0.914784	-1.0399	0.891273	0.908932	0.883634	0.946089	0.998987	-0.641861	0.0287413	-1.59251
GO_MOLECULAR_TRANSDUCER_ACTIVITY	0.47537	1.28082	0.367361	1.31754	0.468007	1.29271	0.455282	1.27644	0.201711	1.342	0.687164	1.1748	0.801928	1.09197	0.646607	1.14147	0.932325	0.997795	0.770417	1.13189	0.390249	1.37793	1	0.787484	0.351895	1.41264	1	0.938626
GO_MONOCARBOXYLIC_ACID_BINDING	0.727672	-1.22553	0.897843	-1.07306	0.601186	-1.4195	0.630016	-1.36403	0.692595	-1.24581	0.976384	-0.88729	0.717712	-1.31306	1	-0.86794	0.828754	-1.1195	0.999465	-0.691386	0.557679	-1.32291	0.341561	-1.49679	0.831249	-1.18123	1	-0.79181
GO_MONOOXYGENASE_ACTIVITY	0.999754	-0.654696	0.967472	-0.917046	1	-0.918106	0.697259	-1.30849	0.813858	1.13046	0.99977	-0.729011	0.478885	-1.49965	0.992493	1.01179	0.979366	-0.976651	0.942327	-0.950979	0.820643	-0.960626	0.710927	1.14091	0.954682	-0.948902	0.568618	1.29827
GO_MONOSACCHARIDE_BINDING	0.47537	1.40782	0.855208	1.09624	1	0.924646	1	0.766635	1	-0.821659	0.919852	0.999381	0.972785	-0.864077	1	-1.00087	0.73208	-1.18787	0.444265	-1.40186	0.486337	1.37463	0.734471	1.0818	0.768657	1.21466	0.412475	1.34028
GO_MONOVALENT_INORGANIC_CATION_TRANSMEMBRANE_TRANSPORTER_ACTIVITY	0.891592	-0.986024	0.671515	-1.24949	0.841784	-1.20989	0.630016	-1.29104	0.282425	-1.41583	0.902429	-1.05537	0.631597	-1.31289	0.0150578	-1.72578	0.491785	-1.29212	0.0763508	-1.57883	0.679655	-1.14657	0.6019	-1.16647	0.530865	-1.36851	0.121635	-1.56182
GO_MOTOR_ACTIVITY	0.999754	-0.806054	0.90914	-0.972596	1	-0.953401	1	-0.803367	0.767132	-1.1487	0.99977	-0.669589	0.972785	-0.837658	1	-0.902434	0.999896	-0.559705	0.991094	-0.906131	0.996717	-0.607943	1	0.424489	0.938693	-1.02858	0.638278	1.15472
GO_MRNA_3_UTR_BINDING	0.325944	-1.53515	0.287993	-1.50575	0.468007	-1.4033	0.0398918	-1.75192	0.624214	-1.26758	0.333269	-1.52105	0.691603	-1.28886	0.859262	-1.13605	0.662198	-1.21792	0.15157	-1.55151	0.40073	-1.46712	0.097715	-1.7569	0.604768	-1.33626	0.124105	-1.56151
GO_MRNA_5_UTR_BINDING	0.334266	-1.61829	0.172309	-1.65236	0.157125	-1.69967	0.615642	-1.3911	0.168236	-1.57206	0.0752237	-1.81272	0.301051	-1.59236	0.495969	-1.37869	0.166556	-1.61811	0.118859	-1.68855	0.366869	-1.63083	0.252732	-1.61651	0.266922	-1.65497	0.204933	-1.55268
GO_MRNA_BINDING	0.0339971	-1.72358	0.00955487	-1.86882	0.0136717	-1.68276	0.0111863	-1.88518	0.0205468	-1.54126	0.0192397	-1.76107	0.024101	-1.63198	0.0657718	-1.43525	0.0317626	-1.52427	0.00971131	-1.73289	0.0358231	-1.66858	0.024845	-1.95136	0.139024	-1.50819	0.0120277	-1.63757
GO_MYOSIN_BINDING	0.999754	0.713946	1	-0.693144	1	-0.849632	1	-0.779278	0.751143	-1.19669	0.99977	-0.762289	0.935633	-0.931095	0.299174	-1.46095	0.988247	-0.963186	0.702295	-1.31428	0.940389	0.759702	0.978176	0.739307	0.997052	-0.758384	0.189376	-1.56006
GO_N_ACETYLTRANSFERASE_ACTIVITY	0.977986	0.855628	0.992356	0.872831	1	0.781545	1	-0.409125	1	0.897603	0.957114	0.908446	0.691612	1.309	1	-0.686286	0.999896	-0.403782	0.999465	0.600342	0.879659	0.892612	0.734125	1.08776	0.997052	0.855147	1	-0.633588
GO_N_ACYLTRANSFERASE_ACTIVITY	0.999754	0.790284	1	0.827958	1	0.730457	1	-0.497862	1	0.819424	0.964373	0.904987	0.717712	1.2512	1	-0.655922	0.999896	0.523921	0.999465	0.530683	0.913256	0.83872	0.803956	1.01083	0.997052	0.77123	1	0.703541
GO_N_METHYLTRANSFERASE_ACTIVITY	0.999754	-0.648561	0.992356	-0.864498	1	-0.701019	1	-0.699789	1	-0.592791	0.99977	-0.786452	0.996873	-0.645247	1	-0.496034	0.999896	-0.440616	0.999465	0.654184	0.996717	-0.610477	0.967967	0.79862	0.997052	-0.706932	0.8613	1.00803
GO_NAD_BINDING	0.999754	0.710345	1	-0.766387	1	-0.712716	1	-0.927193	0.832759	-1.10177	0.934463	0.931845	0.972785	-0.808845	0.203154	-1.52112	0.347641	-1.42338	0.898457	-1.08075	0.959574	0.713956	1	0.688714	0.997052	0.795731	0.91562	-0.993683
GO_NADH_DEHYDROGENASE_ACTIVITY	0.387294	-1.51294	0.0685612	-1.68081	0.246652	-1.58401	0.0235326	-1.81477	0.168236	-1.53406	0.685712	-1.27009	0.19852	-1.61556	0.019496	-1.90703	0.13957	-1.57861	0.0160044	-1.7779	0.108744	-1.7796	0.106955	-1.7452	0.0325822	-1.92885	0.00713066	-2.14288
GO_NADP_BINDING	0.969831	0.871804	1	0.740764	1	0.687227	1	0.708464	0.982478	-0.925356	0.843713	1.14154	0.92282	0.990626	0.302911	-1.46792	0.790421	-1.15102	0.894232	-1.12844	0.863334	0.899087	0.814859	0.999855	0.938693	1.00648	1	-0.557455
GO_NF_KAPPAB_BINDING	0.684155	-1.29363	0.653032	-1.34089	0.922895	-1.08455	0.330448	-1.54084	0.641724	-1.30147	0.67743	-1.38627	0.935633	-0.915892	1	-0.8341	0.640898	-1.26621	0.806722	-1.23233	0.848275	-0.929328	0.967967	-0.764156	0.713329	-1.2834	0.8076	-1.0821
GO_NUCLEAR_HORMONE_RECEPTOR_BINDING	0.999754	0.804201	1	-0.581698	1	-0.811825	1	-0.808589	1	-0.545286	0.99977	-0.685533	0.987334	0.824287	1	-0.763081	0.999896	-0.708589	0.985266	-0.924752	0.820643	0.982443	0.840944	0.975907	0.998987	0.713693	0.386324	-1.3102
GO_NUCLEAR_RECEPTOR_BINDING	0.964014	0.903109	1	0.573699	1	-0.756861	1	-0.739934	1	-0.618027	0.99977	0.601862	0.972785	0.839316	1	-0.646957	0.999896	-0.765635	0.914784	-0.988168	0.766444	1.08967	0.876085	0.939376	0.997052	0.736908	0.198988	-1.48976
GO_NUCLEAR_RECEPTOR_TRANSCRIPTION_COACTIVATOR_ACTIVITY	0.857135	1.0264	1	0.733548	0.922895	1.06609	0.977651	1.00538	1	0.567149	0.910604	1.05025	0.92282	1.00589	1	-0.770337	0.999896	0.690428	0.999465	-0.723095	0.514901	1.34284	0.585041	1.25055	0.938693	0.997981	0.756734	-1.11364
GO_NUCLEASE_ACTIVITY	0.999754	-0.52752	1	-0.717369	1	-0.761889	1	-0.762726	1	-0.896706	0.99977	-0.615152	0.972785	0.869386	1	-0.621585	0.999896	-0.897203	0.942327	-0.968782	0.996717	-0.625568	0.840081	0.980204	0.998987	0.508123	1	-0.626214
GO_NUCLEOBASE_CONTAINING_COMPOUND_KINASE_ACTIVITY	0.430406	1.50598	0.741192	1.24178	0.922895	1.06863	1	0.9312	1	-0.696818	0.731759	1.22925	0.985835	-0.746415	0.920228	-1.09855	0.999896	0.843825	0.914784	-1.01364	0.541819	1.33117	1	0.689437	0.894459	1.06972	0.196126	-1.57138
GO_NUCLEOBASE_CONTAINING_COMPOUND_TRANSMEMBRANE_TRANSPORTER_ACTIVITY	0.946579	-0.918679	0.90914	-0.965981	1	-0.748935	1	-0.825332	0.762762	-1.1833	0.992115	-0.828101	0.972785	-0.853685	0.720081	-1.25592	0.869554	-1.08351	0.873412	-1.16231	0.987854	-0.615736	0.779795	1.06132	0.887259	-1.12103	1	0.655827
GO_NUCLEOCYTOPLASMIC_CARRIER_ACTIVITY	0.999754	-0.502129	0.897843	-1.0663	1	-0.905132	1	-0.575021	0.867351	-1.08737	0.99977	-0.760849	0.935633	-0.965048	1	-1.03104	0.999896	-0.870443	0.963533	-0.921753	0.979626	-0.617165	1	0.619668	0.976106	-0.877547	1	0.643656
GO_NUCLEOSIDE_TRIPHOSPHATASE_REGULATOR_ACTIVITY	0.999754	-0.652216	1	-0.751845	1	-0.788333	1	-0.943946	0.842633	-1.06817	0.99977	-0.735431	1	-0.659579	1	-0.835694	0.853972	-1.06437	0.969293	-0.946312	0.820643	0.988954	0.771207	1.04076	0.997052	-0.87196	0.843307	-1.04067
GO_NUCLEOSOMAL_DNA_BINDING	0.999754	0.76479	1	-0.782751	1	-0.562497	1	0.906176	1	-0.808717	0.919852	-0.968856	0.972785	0.760012	1	-0.698308	0.649291	-1.26428	0.914784	-1.0286	0.788194	1.06311	0.967967	-0.745719	0.997052	0.803013	0.986525	-0.931819
GO_NUCLEOSOME_BINDING	0.999754	0.627243	1	-0.626176	1	0.566245	1	0.6927	1	-0.783756	0.99977	-0.764744	0.996873	0.682786	1	-0.711595	0.932325	-1.02277	0.991743	-0.893839	0.944363	0.775312	1	0.668447	0.998987	0.620466	1	-0.704052
GO_NUCLEOTIDYLTRANSFERASE_ACTIVITY	0.598266	1.27258	0.899963	0.991195	0.725309	1.23981	1	0.910676	1	-0.550456	0.687218	1.21936	0.988754	0.798653	1	-0.563231	0.999896	-0.497807	0.894983	-1.09761	0.486337	1.32435	0.681304	1.11734	0.729108	1.21221	1	0.722545
GO_OMEGA_PEPTIDASE_ACTIVITY	0.999754	-0.482139	1	-0.647845	1	-0.633823	1	0.478183	1	-0.856776	0.99977	0.471577	0.996873	0.706125	0.91747	-1.10364	0.999896	-0.859349	0.999465	-0.7879	0.998808	-0.444109	0.830551	0.982961	0.998987	-0.418828	1	0.664354
GO_ORGANIC_ACID_BINDING	0.969831	-0.900995	0.897843	1.01773	0.9631	-1.002	0.929363	-1.06898	1	-0.870732	0.919852	0.985024	0.839565	-1.12607	0.986525	-1.0415	0.999896	-0.930871	0.948389	-0.951316	0.8549	-0.93073	0.636298	-1.14062	0.95638	0.92022	0.311169	1.3513
GO_ORGANIC_ACID_TRANSMEMBRANE_TRANSPORTER_ACTIVITY	0.576691	1.34486	0.741192	1.2267	0.922895	1.08015	0.615642	1.38562	0.832759	1.08212	0.910604	1.05248	0.92282	0.969137	1	-0.816995	0.999896	0.770301	0.942327	-0.964088	0.452852	1.46391	0.484211	1.34263	0.95638	0.897699	0.648404	-1.19741
GO_ORGANIC_ANION_TRANSMEMBRANE_TRANSPORTER_ACTIVITY	0.40177	1.53374	0.539494	1.34545	0.601186	1.36198	0.185263	1.61225	0.89552	1.03188	0.860518	1.09818	0.724121	1.22597	1	-0.713364	0.980701	0.950876	0.914784	-1.02228	0.40628	1.49831	0.198188	1.57095	0.555593	1.38102	0.954726	-0.964407
GO_OXIDOREDUCTASE_ACTIVITY	0.430406	-1.2336	0.312589	-1.29581	0.305067	-1.30574	0.0792345	-1.45113	0.113909	-1.3511	0.687218	-1.13908	0.0652802	-1.47218	0.00911307	-1.6106	0.00786434	-1.57648	0.0160044	-1.43455	0.452852	-1.23246	0.238741	-1.27313	0.128087	-1.43255	0.00713066	-1.58694
GO_OXIDOREDUCTASE_ACTIVITY_ACTING_ON_A_HEME_GROUP_OF_DONORS	0.415361	-1.5535	0.0835838	-1.71432	0.246652	-1.61119	0.178308	-1.63773	0.112391	-1.65192	0.354486	-1.55406	0.19852	-1.68005	0.0323795	-1.85517	0.311765	-1.47128	0.081487	-1.72094	0.202228	-1.74702	0.063403	-1.89304	0.128087	-1.78655	0.0112017	-1.94706
GO_OXIDOREDUCTASE_ACTIVITY_ACTING_ON_A_SULFUR_GROUP_OF_DONORS	0.922517	0.94978	0.992356	0.876714	1	-0.887563	1	0.957414	0.906804	-1.00639	0.992115	0.848545	0.849118	-1.13316	0.675413	-1.25485	0.622232	-1.25833	0.788375	-1.22663	0.745889	1.11086	0.825289	0.98806	0.997052	-0.844083	0.986525	-0.917944
GO_OXIDOREDUCTASE_ACTIVITY_ACTING_ON_CH_OH_GROUP_OF_DONORS	0.999754	0.724981	0.992356	-0.889711	1	-0.767465	1	-0.921551	0.690999	-1.23146	0.99977	0.788822	0.898477	1.0464	0.673764	-1.24717	0.329468	-1.39377	0.873412	-1.12789	0.817611	0.991258	0.967967	0.805774	0.997052	-0.851768	0.933973	-0.987581
GO_OXIDOREDUCTASE_ACTIVITY_ACTING_ON_NAD_P_H	0.47537	-1.35208	0.118943	-1.5895	0.381258	-1.45109	0.0185678	-1.77976	0.207316	-1.45558	0.685712	-1.24242	0.1715	-1.59067	0.00911307	-1.86173	0.0815011	-1.59956	0.225357	-1.49107	0.390249	-1.47099	0.252732	-1.4823	0.0369632	-1.8161	0.00713066	-2.03218
GO_OXIDOREDUCTASE_ACTIVITY_ACTING_ON_NAD_P_H_QUINONE_OR_SIMILAR_COMPOUND_AS_ACCEPTOR	0.430406	-1.43688	0.0460274	-1.70902	0.211047	-1.59558	0.0111863	-1.87083	0.163862	-1.5027	0.685712	-1.28945	0.141294	-1.67634	0.00911307	-1.91002	0.0795294	-1.62549	0.0678299	-1.64408	0.202228	-1.64526	0.204187	-1.59406	0.0151955	-1.91426	0.00713066	-2.1242
GO_OXIDOREDUCTASE_ACTIVITY_ACTING_ON_PAIRED_DONORS_WITH_INCORPORATION_OR_REDUCTION_OF_MOLECULAR_OXYGEN	0.556383	1.32737	0.637649	1.28472	0.813786	1.22138	0.910563	1.10651	0.747766	1.16156	0.685712	1.25734	0.92282	1.0069	1	-0.89341	0.932325	-1.02643	0.907556	-1.0675	0.541819	1.26954	0.204084	1.57576	0.831249	1.15785	0.723127	1.10382
GO_OXIDOREDUCTASE_ACTIVITY_ACTING_ON_PEROXIDE_AS_ACCEPTOR	0.84535	1.03663	0.891531	1.07925	1	-0.944796	0.969369	-1.03783	0.641417	-1.28545	0.919852	-1.00792	0.717712	-1.30852	0.376525	-1.40974	0.206161	-1.54825	0.894983	-1.12177	0.812359	-1.00283	0.703177	1.12724	0.831249	1.16783	0.477759	-1.31709
GO_OXIDOREDUCTASE_ACTIVITY_ACTING_ON_THE_ALDEHYDE_OR_OXO_GROUP_OF_DONORS	0.775983	1.15852	0.90914	0.951428	1	0.872895	1	0.858092	0.984929	-0.917744	0.694215	1.299	0.909314	1.04121	1	-0.917046	0.73208	-1.19974	0.894232	-1.13619	0.81051	1.01383	0.819824	0.993465	0.938693	1.01184	1	0.736095
GO_OXIDOREDUCTASE_ACTIVITY_ACTING_ON_THE_ALDEHYDE_OR_OXO_GROUP_OF_DONORS_NAD_OR_NADP_AS_ACCEPTOR	0.775983	1.15852	0.90914	0.950405	1	0.884529	1	0.858092	0.896991	-1.04607	0.694215	1.299	0.908542	1.06231	1	-0.886276	0.73208	-1.19437	0.898457	-1.10312	0.806124	1.03965	0.819824	0.995374	0.938693	1.01184	1	0.774812
GO_OXIDOREDUCTASE_ACTIVITY_ACTING_ON_THE_CH_CH_GROUP_OF_DONORS	0.999754	0.65961	1	0.624189	1	-0.570423	0.910563	-1.15906	0.982478	-0.928987	0.99977	0.34863	0.996873	0.582989	1	-0.960126	0.851038	-1.0989	0.942327	-0.953821	0.998808	-0.407631	0.591714	1.22686	0.998987	0.645774	1	-0.804936
GO_P53_BINDING	0.972368	-0.880643	1	-0.798713	1	-0.844453	1	-0.868457	1	-0.872107	0.990913	-0.847105	0.994438	0.752223	1	-0.714542	0.999896	-0.74409	0.999465	-0.574031	0.879659	0.896203	1	-0.660722	0.954682	0.911527	0.986525	-0.916276
GO_PALMITOYLTRANSFERASE_ACTIVITY	0.536177	-1.41116	0.368152	-1.50698	0.267793	-1.59126	0.630016	-1.36442	0.168236	-1.58437	0.422821	-1.53797	0.622699	-1.42065	0.193101	-1.58654	0.206161	-1.57971	0.808698	-1.22173	0.515073	-1.38191	0.585041	-1.2905	0.603276	-1.41959	0.667971	-1.20626
GO_PASSIVE_TRANSMEMBRANE_TRANSPORTER_ACTIVITY	0.972368	-0.867707	0.897843	-1.01946	0.949639	-1.01732	1	-0.907581	0.54523	-1.30831	0.997943	0.833622	0.917154	-1.02694	0.809559	-1.17085	0.767708	-1.15868	0.773174	-1.22822	0.879659	0.901078	0.782381	-1.02111	0.997052	-0.737076	0.723127	-1.12444
GO_PDZ_DOMAIN_BINDING	0.838376	-1.06576	0.708822	-1.24989	0.655404	-1.34786	0.778499	-1.26028	0.692595	-1.25136	0.879096	-1.10079	0.717712	-1.29373	0.673764	-1.26685	0.96378	-0.991871	0.788236	-1.24364	0.812359	-1.01339	0.935416	-0.842549	0.95638	-0.909773	0.883461	-1.01029
GO_PEPTIDASE_ACTIVATOR_ACTIVITY	0.946579	0.917597	0.918493	0.946939	1	-0.820266	0.929363	-1.12468	1	0.881188	0.919852	0.955329	0.996873	-0.648772	1	0.95068	0.749671	1.16931	0.914611	1.03723	0.776625	1.07714	0.734125	1.0906	0.997052	0.771526	0.638278	1.20076
GO_PEPTIDASE_ACTIVITY	0.838376	-1.02997	1	-0.896424	0.912801	-1.08135	0.866262	-1.12522	1	-0.871167	0.919852	-1.02134	0.935633	-0.962217	0.902917	1.05485	0.72197	-1.13138	0.991094	-0.940799	0.956024	-0.834901	0.585041	1.15619	0.997052	-0.834537	0.198988	1.28665
GO_PEPTIDASE_REGULATOR_ACTIVITY	0.691205	1.19968	0.765186	1.14076	0.922895	-1.08709	0.822926	-1.173	0.906804	-1.00979	0.685712	1.24381	0.917154	-1.02246	0.423159	1.28888	0.815659	-1.10746	0.221054	1.45569	0.664144	1.14666	0.868419	-0.957059	0.672623	1.23107	0.0536178	1.68258
GO_PEPTIDE_BINDING	0.288377	-1.48052	0.312589	-1.41641	0.0630645	-1.62539	0.159703	-1.52297	0.0373291	-1.61457	0.182255	-1.5416	0.165723	-1.56166	0.282783	-1.35862	0.206161	-1.42934	0.788236	-1.18165	0.452852	-1.34847	0.922787	0.914304	0.436221	-1.37725	0.0810362	1.52751
GO_PEPTIDE_DISULFIDE_OXIDOREDUCTASE_ACTIVITY	0.724047	-1.26292	0.716894	-1.26847	0.616854	-1.39734	0.872341	-1.20987	0.700418	-1.2471	0.685712	-1.37125	0.394467	-1.53471	1	-0.957811	0.206161	-1.57293	0.773174	-1.2989	0.776625	-1.10214	0.710927	-1.14525	0.340788	-1.60179	1	0.712149
GO_PEPTIDE_LYSINE_N_ACETYLTRANSFERASE_ACTIVITY	0.999754	0.7223	1	0.656036	1	0.630447	1	0.549013	1	-0.870889	0.99977	0.735646	0.839466	1.14625	1	-0.781283	0.999896	0.739506	0.999465	-0.695843	0.8549	0.916476	0.939565	0.813865	0.998987	0.572901	1	0.738436
GO_PEPTIDE_N_ACETYLTRANSFERASE_ACTIVITY	0.999754	0.65323	1	0.62956	1	0.647207	1	-0.489671	1	-0.857055	0.99977	0.675563	0.869417	1.10588	1	-0.86224	0.999896	-0.702574	0.998347	-0.866165	0.908578	0.832238	0.969653	0.777965	0.998987	0.576033	1	-0.612889
GO_PEPTIDE_TRANSMEMBRANE_TRANSPORTER_ACTIVITY	0.999754	-0.682692	0.897843	-1.07149	1	-0.880982	1	-0.662908	0.860564	-1.09352	0.919852	-0.981836	0.996873	0.631501	1	-0.675041	0.999896	-0.856894	0.998347	-0.849866	0.868749	-0.897999	0.923275	0.840885	0.997052	-0.720709	0.986525	-0.89899
GO_PHOSPHATASE_ACTIVATOR_ACTIVITY	0.0852548	1.8796	0.114331	1.77915	0.246652	1.76019	0.0435553	2.03269	1	-0.868141	0.198562	1.75431	0.260636	1.72087	1	-0.924303	0.958037	0.972812	0.914784	-1.02603	0.108744	1.84194	0.585041	1.29971	0.395877	1.62619	0.605485	-1.26115
GO_PHOSPHATASE_ACTIVITY	0.872578	1.00287	0.765186	1.13162	0.935206	1.01915	1	0.927073	1	0.860715	0.685712	1.23157	0.622699	1.25513	1	-0.869615	0.999896	0.910688	0.999465	-0.742185	0.486337	1.28481	0.669107	1.1019	0.997052	0.892537	1	-0.816329
GO_PHOSPHATASE_BINDING	0.999754	0.784782	1	0.850121	1	0.798617	1	-0.762688	1	-0.73495	0.99977	0.743246	0.972785	0.890618	1	-0.716289	0.999896	-0.593173	0.999465	-0.675392	0.768662	1.06345	0.72634	1.07329	0.997052	0.770977	0.986832	-0.926002
GO_PHOSPHATASE_INHIBITOR_ACTIVITY	0.84535	1.04156	0.705807	1.2853	0.845407	1.21551	1	0.949058	1	0.580942	0.685712	1.31284	0.92282	0.984662	1	0.582172	0.999896	0.626786	0.998347	-0.849213	0.108744	1.81984	0.719694	1.11346	0.997052	0.809959	0.568618	-1.26779
GO_PHOSPHATASE_REGULATOR_ACTIVITY	0.430406	1.48835	0.303714	1.54273	0.409689	1.49654	0.185263	1.60197	1	-0.671355	0.562553	1.40206	0.225684	1.62412	1	-0.693325	0.999896	-0.835784	0.999465	-0.719248	0.108744	1.75523	0.516787	1.28772	0.60484	1.34292	0.603439	-1.1957
GO_PHOSPHATIDYLINOSITOL_3_5_BISPHOSPHATE_BINDING	0.752386	1.23442	1	0.786796	1	0.934027	0.929363	1.11842	0.774219	-1.16586	0.919852	0.980295	0.908542	1.06859	1	-0.628308	0.999896	-0.727943	0.999465	0.595605	0.768662	1.1071	0.990671	-0.681806	0.975285	0.863583	1	-0.82274
GO_PHOSPHATIDYLINOSITOL_3_PHOSPHATE_BINDING	0.430406	1.53641	0.653032	1.37335	0.616854	1.44857	0.605592	1.44926	1	0.722854	0.612733	1.44483	0.713928	1.33335	1	-0.512976	0.988247	0.91999	0.914784	0.962985	0.452852	1.55054	0.967967	0.754562	0.750787	1.28343	1	-0.608352
GO_PHOSPHATIDYLINOSITOL_4_5_BISPHOSPHATE_BINDING	0.999754	0.679609	1	-0.776423	1	-0.753582	1	-0.747087	0.767132	-1.17495	0.979845	-0.883678	0.996873	-0.721088	0.873439	-1.14106	0.813815	-1.13611	0.808698	-1.19481	0.996717	0.571247	0.876085	0.920947	0.998987	-0.537564	0.603439	-1.22533
GO_PHOSPHATIDYLINOSITOL_4_PHOSPHATE_BINDING	0.790239	1.14044	0.855208	1.14508	0.935206	1.03587	0.929363	1.08552	0.906804	0.986549	0.919852	0.991438	0.76756	1.29963	1	0.740089	0.999896	0.751137	0.914784	1.00447	0.820643	0.973655	0.285213	1.57598	0.600139	1.46718	1	0.661619
GO_PHOSPHATIDYLINOSITOL_BINDING	0.775983	1.0857	1	0.841981	1	0.760044	1	0.969826	0.973584	-0.972177	0.99977	0.841406	0.849118	1.07992	1	-0.945138	0.999896	-0.909116	0.999465	-0.866563	0.743497	1.09188	0.532118	1.22467	0.95638	0.932612	1	-0.905713
GO_PHOSPHATIDYLINOSITOL_BISPHOSPHATE_BINDING	0.954812	0.913243	1	-0.679362	1	-0.660141	1	-0.63676	0.767132	-1.16278	0.99977	-0.737757	0.996873	-0.67722	0.993405	-1.03584	0.828754	-1.1078	0.914784	-1.04524	0.895715	0.862656	0.967967	0.800084	0.997052	0.745733	0.938186	-0.983418
GO_PHOSPHATIDYLINOSITOL_PHOSPHATE_BINDING	0.430406	1.43698	0.752893	1.15494	0.862712	1.11899	0.605592	1.3048	1	-0.803996	0.919852	0.975382	0.622699	1.32854	1	-0.665136	0.999896	-0.72015	0.999465	-0.728826	0.486337	1.35051	0.204187	1.5197	0.653931	1.28079	1	-0.831258
GO_PHOSPHATIDYLSERINE_BINDING	0.701058	-1.26383	0.671515	-1.31314	0.616854	-1.38218	0.630016	-1.38099	0.331771	-1.4782	0.712729	-1.25769	0.37047	-1.54575	0.920228	-1.10499	0.245208	-1.53317	0.406393	-1.49003	0.486337	-1.4388	0.923275	-0.846918	0.938693	-1.04894	0.451607	-1.35911
GO_PHOSPHOLIPASE_ACTIVITY	0.556383	1.40632	0.281455	1.63229	0.616854	1.409	0.635998	1.36163	0.239228	1.67303	0.603862	1.4386	0.76756	1.25401	0.731301	1.25877	0.295476	1.60667	0.406393	1.60114	0.644659	1.22539	0.348379	1.48051	0.20999	1.79967	0.224758	1.55391
GO_PHOSPHOLIPID_BINDING	0.954812	0.939692	1	0.903067	1	-0.811984	1	-0.928858	0.978863	-0.966563	0.99977	-0.830575	0.935633	0.978848	1	-0.986991	0.828754	-1.08255	0.999465	-0.88926	0.806124	1.02067	0.861432	0.972675	0.997052	0.912098	0.852878	-1.03327
GO_PHOSPHOLIPID_TRANSPORTER_ACTIVITY	0.775983	1.16928	0.741192	1.27567	0.709064	1.39052	0.778499	1.31695	1	0.611562	0.919852	0.996959	0.909314	1.04285	1	0.846161	0.999896	0.722451	0.999465	-0.477264	0.486337	1.48494	0.734471	1.10367	0.95638	0.875767	1	-0.846243
GO_PHOSPHOPROTEIN_BINDING	0.916697	-0.955259	1	-0.744267	0.935206	-1.04053	0.929363	-1.09974	0.906804	-1.0041	0.919852	-0.968668	0.935633	-0.931326	0.960448	-1.07539	0.999896	-0.619831	0.804303	-1.21412	0.849351	-0.935552	1	0.65251	0.997052	-0.817997	0.189376	-1.53332
GO_PHOSPHOPROTEIN_PHOSPHATASE_ACTIVITY	0.76566	1.10604	0.604994	1.26806	0.833576	1.17556	0.983945	0.996047	0.690999	1.18657	0.571471	1.34805	0.583655	1.35693	0.960448	1.03827	0.450955	1.30027	0.914784	0.996557	0.452852	1.38108	0.710927	1.0977	0.831249	1.14335	1	0.658075
GO_PHOSPHORIC_DIESTER_HYDROLASE_ACTIVITY	0.88656	1.00012	1	-0.803177	1	-0.903646	1	-0.783359	0.984469	0.891718	0.990913	0.834526	0.972785	-0.797727	1	0.895079	0.999896	-0.821271	0.894983	1.09172	0.879659	-0.856731	0.899754	-0.884016	0.831249	1.19555	1	-0.673182
GO_PHOSPHORIC_ESTER_HYDROLASE_ACTIVITY	0.760815	1.09895	0.765186	1.11561	0.949639	0.998941	1	0.918597	1	0.921755	0.685712	1.21403	0.782466	1.11659	1	-0.817439	0.999896	0.901394	0.999465	-0.703252	0.590401	1.16743	0.653881	1.10754	0.887259	1.05257	1	-0.800779
GO_PHOSPHOTRANSFERASE_ACTIVITY_PHOSPHATE_GROUP_AS_ACCEPTOR	0.495955	1.45618	0.865685	1.10315	0.935206	1.03566	1	0.802038	0.906804	-1.01017	0.773179	1.18065	0.972785	-0.803997	0.646346	-1.32188	0.96378	0.968189	0.894232	-1.1308	0.756715	1.13564	0.779795	-1.05121	0.938693	0.990749	0.309611	-1.4734
GO_PHOSPHOTYROSINE_RESIDUE_BINDING	0.964014	-0.889326	1	0.587734	0.935206	-1.07996	0.910563	-1.16178	1	-0.708481	0.712222	-1.26224	0.92282	-1.00323	0.42397	-1.41488	0.999896	0.742735	0.969293	-0.906952	0.954919	-0.705427	1	-0.639288	0.977417	-0.874652	0.364517	-1.43137
GO_POLY_A_BINDING	0.894339	-0.985921	0.897843	-1.08196	1	-0.896851	0.918248	-1.16261	1	-0.785672	0.979845	-0.875378	0.985462	0.723676	1	-0.85747	0.988247	-0.957149	0.861502	-1.17804	0.81051	-1.01967	0.743689	-1.09491	0.997052	0.701907	0.986525	0.902944
GO_POLY_PURINE_TRACT_BINDING	0.954812	-0.904466	0.855208	-1.14492	0.990363	-0.979617	0.929363	-1.09442	1	-0.787597	0.990913	-0.83568	0.996873	0.626255	1	-0.657801	0.997311	-0.939021	0.914784	-1.01172	0.820643	-0.966151	0.796303	-1.01319	0.997052	0.684884	1	0.700224
GO_POLY_PYRIMIDINE_TRACT_BINDING	0.556383	-1.39208	0.400254	-1.49833	0.616854	-1.40501	0.259315	-1.57856	1	-0.849463	0.562553	-1.47785	0.908542	-1.06157	1	-0.847129	0.680176	-1.24306	0.808698	-1.23012	0.58066	-1.29541	0.28492	-1.58424	0.92756	-1.06638	0.759266	-1.1287
GO_POLYUBIQUITIN_MODIFICATION_DEPENDENT_PROTEIN_BINDING	0.999754	-0.497097	1	-0.592191	1	-0.602062	1	-0.721961	0.897272	-1.04046	0.99977	-0.591762	0.972785	0.862686	1	-0.878656	0.714707	-1.22139	0.914784	-1.00374	0.954919	0.712928	0.484211	1.35354	0.997052	-0.672405	0.938186	0.968786
GO_POTASSIUM_CHANNEL_REGULATOR_ACTIVITY	0.775983	1.16157	0.897843	1.05349	0.845407	1.25074	0.822926	1.23865	1	-0.752003	0.785687	1.18574	0.567654	1.53109	1	-0.725202	0.845273	1.08438	0.963533	-0.913298	0.509094	1.41367	0.749116	1.08598	0.887259	1.08686	0.438605	-1.37452
GO_PRE_MRNA_BINDING	0.999754	-0.78103	0.897843	-1.04675	0.897278	-1.14894	0.630016	-1.34337	1	-0.698487	0.921558	-0.952706	0.894121	-1.10303	1	0.431081	0.999896	-0.527411	0.773174	-1.27655	0.906389	-0.841719	0.631135	-1.18973	0.997052	-0.85422	1	-0.877108
GO_PRIMARY_ACTIVE_TRANSMEMBRANE_TRANSPORTER_ACTIVITY	0.911753	0.957767	0.992356	0.864176	1	-0.833407	1	-0.836764	0.89552	-1.06087	0.992115	0.836064	0.961843	-0.88464	0.735438	-1.22477	0.999896	-0.821734	0.861502	-1.1497	0.820643	0.983234	0.53722	1.3055	0.932044	1.03233	0.986525	-0.912052
GO_PROMOTER_SPECIFIC_CHROMATIN_BINDING	0.999754	0.536184	1	0.603308	1	0.89012	1	-0.84052	1	-0.594035	0.99977	0.679357	0.996873	-0.678036	1	-0.63708	0.999896	-0.650024	0.991743	-0.887443	0.820643	0.966667	0.902634	0.898357	0.998987	-0.610556	1	-0.688966
GO_PROTEASE_BINDING	0.430406	1.42079	0.498414	1.33857	0.908128	1.08368	0.83721	-1.17595	0.44889	1.34335	0.301531	1.52313	0.935633	-0.9282	0.0428698	2.02311	0.587028	1.23353	0.440691	1.34231	0.389221	1.48784	0.063403	1.68442	0.252061	1.59568	0.124105	1.51868
GO_PROTEASOME_BINDING	0.749803	-1.22711	0.90914	-0.991434	0.870462	-1.18067	1	-0.783745	0.516664	-1.3766	0.919852	-1.01095	0.972785	-0.824929	1	-1.01494	0.360974	-1.44521	0.914784	-1.03271	0.788194	-1.07143	0.796303	-1.02965	0.710974	-1.30662	1	-0.655329
GO_PROTEIN_C_TERMINUS_BINDING	0.999754	-0.803701	0.897843	-1.02499	1	-0.961603	0.977651	-1.01517	1	-0.92136	0.981243	-0.900575	0.935633	-0.965241	0.960448	-1.06003	0.999896	-0.662581	0.898457	-1.06525	0.945528	-0.815066	0.989063	0.800244	0.998987	-0.716209	0.854972	-1.03477
GO_PROTEIN_CONTAINING_COMPLEX_BINDING	0.424429	-1.22987	0.411828	-1.2183	0.211047	-1.30615	0.104953	-1.34145	0.0247137	-1.34447	0.221355	-1.29819	0.0730395	-1.38858	0.158847	-1.22882	0.0310402	-1.36646	0.00971131	-1.3789	0.452852	-1.19972	0.276544	-1.19765	0.630865	-1.16056	0.0112017	-1.42125
GO_PROTEIN_DIMERIZATION_ACTIVITY	0.974865	0.938564	0.854809	1.04379	1	-0.848612	1	-0.890011	0.690999	-1.12959	0.805069	1.0541	0.972785	-0.924082	0.367929	-1.19191	0.51279	-1.16495	0.861502	-1.07942	0.486337	1.17808	0.838387	0.988749	0.997052	-0.905208	0.260448	-1.23886
GO_PROTEIN_DISULFIDE_ISOMERASE_ACTIVITY	0.88656	-1.01376	0.907333	-1.00829	0.922895	-1.12396	1	-0.961072	0.641417	-1.31376	0.781534	-1.20321	0.76756	-1.28094	0.859262	-1.16666	0.206161	-1.57153	0.808698	-1.23296	0.849351	0.924221	0.937116	0.824671	0.997052	-0.83594	0.434023	1.43039
GO_PROTEIN_DISULFIDE_OXIDOREDUCTASE_ACTIVITY	0.430406	1.53895	0.367361	1.58725	0.662525	1.40635	0.505533	1.54826	0.767132	1.1644	0.354486	1.60284	0.92282	0.985184	0.920228	-1.10742	0.999896	-0.399391	0.92839	-0.973084	0.486337	1.47547	0.796303	1.01968	0.849979	1.16081	0.689459	-1.19659
GO_PROTEIN_DOMAIN_SPECIFIC_BINDING	0.760815	1.06058	1	0.916629	1	-0.742454	1	-0.795526	0.896991	-1.02503	0.898526	1.02506	0.996873	-0.79041	0.673764	-1.13201	0.956687	-1.01067	0.914784	-1.00886	0.452852	1.22046	0.636407	1.0847	0.672623	1.13779	1	-0.919465
GO_PROTEIN_FOLDING_CHAPERONE	0.965108	0.880436	1	0.727378	0.912801	-1.13697	1	0.920695	0.832759	-1.11232	0.910604	-1.06957	0.801928	-1.20796	0.169663	-1.61902	0.347641	-1.44636	0.615679	-1.3776	0.954919	0.700947	0.428592	1.43681	0.645505	1.38952	0.724538	-1.15855
GO_PROTEIN_HETERODIMERIZATION_ACTIVITY	0.838376	1.02582	0.776244	1.11806	1	0.918816	1	-0.834614	0.762762	-1.13688	0.919852	1.01034	0.985462	-0.830088	0.646607	-1.21511	0.494821	-1.26196	0.914784	-1.01614	0.694319	1.10911	0.237011	1.41792	0.831249	1.10082	0.462539	-1.23338
GO_PROTEIN_HOMODIMERIZATION_ACTIVITY	0.999754	-0.855865	0.971933	0.95208	1	-0.883609	1	-0.957552	0.682156	-1.1539	0.919852	0.976372	0.972785	-0.918457	0.423159	-1.20631	0.419412	-1.21862	0.802737	-1.12676	0.664144	1.10119	0.978176	0.87162	0.954682	-0.968077	0.159602	-1.33409
GO_PROTEIN_KINASE_A_BINDING	0.816214	1.07736	1	-0.724647	1	-0.707815	1	0.956467	1	0.762967	0.99977	0.652331	1	-0.411179	1	-0.629073	0.939226	0.992488	0.999465	-0.505871	0.846514	0.929643	0.978176	0.726508	0.997052	0.832544	1	-0.618661
GO_PROTEIN_KINASE_ACTIVITY	0.922517	0.960809	1	0.834751	0.922895	1.03581	1	0.800893	1	0.739168	0.919852	0.99374	0.92282	0.984617	1	-0.737355	0.999896	-0.712315	0.999465	-0.719184	0.716526	1.08248	0.372577	1.26666	0.997052	0.907571	1	0.67026
GO_PROTEIN_KINASE_C_BINDING	0.760815	-1.17747	0.899963	-1.02308	0.922895	-1.10262	0.259315	-1.56775	0.89552	-1.06424	0.919852	-1.03103	0.76756	-1.27077	0.970119	-1.06765	0.932325	-1.03292	0.788236	-1.25499	0.879659	-0.870727	0.838387	-0.972606	0.997052	-0.824037	0.749626	-1.12225
GO_PROTEIN_MACROMOLECULE_ADAPTOR_ACTIVITY	0.999754	-0.787544	1	-0.765513	1	-0.964072	1	-0.702737	1	-0.825946	0.99977	0.781637	0.996873	0.810156	1	-1.0039	0.999896	-0.7806	0.914784	-1.02074	0.910837	0.876762	0.937116	0.895469	0.998987	0.740936	0.0287413	-1.62526
GO_PROTEIN_METHYLTRANSFERASE_ACTIVITY	0.893702	0.985912	1	0.653699	1	0.758986	1	0.812553	1	-0.485709	0.99977	0.705889	0.972785	0.807835	1	-0.472216	0.999896	-0.50543	0.999465	-0.629121	0.820643	0.965248	0.796303	1.01901	0.997052	0.759773	1	0.417932
GO_PROTEIN_N_TERMINUS_BINDING	0.972368	0.885283	1	0.838845	1	-0.872993	1	0.874179	0.762762	-1.1566	0.99977	-0.742038	0.935633	-0.922752	1	-0.958386	0.89902	-1.04651	0.808698	-1.17594	0.902643	0.874032	0.876085	0.949039	0.938693	0.986321	0.860839	-1.02769
GO_PROTEIN_PHOSPHATASE_1_BINDING	0.999754	0.772206	0.967472	0.898848	1	0.850067	1	0.930241	0.98166	0.888007	0.934463	0.929812	0.92282	1.00059	1	-0.682083	0.994317	0.902074	0.863936	1.15008	0.996717	0.465934	0.876085	0.91945	0.997052	-0.774703	0.8613	-1.04242
GO_PROTEIN_PHOSPHATASE_2A_BINDING	0.727672	1.25708	0.792604	1.21569	0.733913	1.37011	0.630016	1.40672	1	0.45657	0.773179	1.21588	0.684617	1.38497	1	0.804741	0.999896	0.830116	0.999465	0.665651	0.452852	1.55561	0.341561	1.50866	0.606642	1.44474	1	-0.752295
GO_PROTEIN_PHOSPHATASE_BINDING	0.911753	0.962481	0.897843	1.01951	0.935206	1.02296	1	0.914309	1	-0.641857	0.990157	0.88369	0.894121	1.04519	1	-0.612116	0.999896	-0.706879	0.999465	-0.594029	0.514901	1.27425	0.7905	1.02355	0.9895	0.895037	1	-0.840546
GO_PROTEIN_PHOSPHORYLATED_AMINO_ACID_BINDING	0.972368	-0.857288	1	0.6655	1	-0.969196	0.929363	-1.10443	1	-0.779585	0.919852	-0.957286	0.935633	-0.907282	0.740163	-1.23753	0.999896	0.581175	0.914784	-0.986835	0.929478	-0.792077	1	-0.416718	0.997052	-0.732736	0.121635	-1.66985
GO_PROTEIN_SELF_ASSOCIATION	0.964014	-0.888024	0.855208	1.12134	1	-0.879741	1	0.797353	0.919651	-0.990309	0.990913	0.833933	0.935633	0.90521	1	-0.873313	0.999896	-0.815469	0.999465	-0.815592	0.879659	-0.896609	0.937217	-0.832841	0.954682	-0.933634	0.818913	-1.07734
GO_PROTEIN_SERINE_THREONINE_KINASE_ACTIVATOR_ACTIVITY	0.972368	0.832995	0.892504	1.08008	1	0.628698	1	0.731568	0.516664	-1.36353	0.919852	0.945195	0.935633	0.917297	1	-0.865075	0.999896	-0.73714	0.998347	-0.844535	0.820643	0.962263	0.803773	1.01423	0.817892	1.22342	0.21367	1.59275
GO_PROTEIN_SERINE_THREONINE_KINASE_ACTIVITY	0.999754	0.849461	1	0.77312	1	0.859822	1	0.788447	1	-0.554525	0.99977	0.832767	0.935633	0.958175	1	-0.773722	0.999896	-0.705422	0.999465	-0.734139	0.806124	1.01736	0.381975	1.26797	0.997052	0.819017	1	-0.621643
GO_PROTEIN_SERINE_THREONINE_KINASE_INHIBITOR_ACTIVITY	0.832767	1.07479	0.854809	1.13647	1	0.926707	1	0.822783	0.982478	0.896672	0.919852	1.02549	0.996873	0.657331	1	-0.950251	0.999896	-0.859166	0.999465	-0.734964	0.812359	1.00405	0.452132	1.4172	0.954682	0.919917	0.818913	-1.078
GO_PROTEIN_SERINE_THREONINE_PHOSPHATASE_ACTIVITY	0.808387	1.07176	0.776244	1.17674	0.845407	1.16382	0.910563	1.11969	0.44889	1.42749	0.685712	1.30735	0.717712	1.27343	0.266426	1.57115	0.274419	1.55371	0.72113	1.29948	0.515073	1.32124	0.585041	1.26348	0.954682	0.912553	1	0.787294
GO_PROTEIN_SERINE_THREONINE_TYROSINE_KINASE_ACTIVITY	0.760815	1.19227	0.992356	0.844204	0.922895	1.09263	1	0.845863	1	0.692582	0.685712	1.32906	0.684617	1.36292	1	-0.930722	0.999896	0.762288	0.999465	0.638677	0.78418	1.07422	0.276544	1.56122	0.92756	1.06079	1	-0.676731
GO_PROTEIN_TAG	0.793237	-1.12163	0.855208	-1.15246	0.845407	-1.2209	0.929363	-1.11641	0.458505	-1.4126	0.781534	-1.20483	0.724121	-1.31695	0.809559	-1.2184	0.680176	-1.24899	0.843826	-1.2019	0.81051	-1.02793	0.796303	1.03357	0.849979	-1.17565	0.603439	-1.2716
GO_PROTEIN_TYROSINE_KINASE_ACTIVITY	0.701058	1.23809	1	0.792934	0.841784	1.21757	1	0.970639	0.978863	0.927174	0.773179	1.17126	0.846846	1.10955	1	0.747955	0.999896	0.706469	0.999465	-0.762116	0.812359	1.00168	0.923275	0.875125	0.954682	0.948051	1	0.762481
GO_PROTEIN_TYROSINE_KINASE_BINDING	0.954812	-0.913171	1	-0.757126	1	-0.791635	0.929363	-1.10247	0.919651	-0.986332	0.99977	-0.814189	0.985462	0.794999	1	-0.835706	0.845273	-1.09935	0.999465	-0.708863	0.780866	1.05717	0.937217	0.831307	0.997052	-0.713802	1	-0.866324
GO_PROTEIN_TYROSINE_PHOSPHATASE_ACTIVITY	0.972368	0.849545	0.978815	0.884078	1	0.87473	1	-0.651506	1	0.594604	0.773179	1.17822	0.935633	0.935083	1	-0.688744	0.999896	0.789188	0.999465	0.644376	0.735377	1.13769	1	0.685552	0.997052	0.840051	1	-0.690761
GO_PROTEIN_TYROSINE_SERINE_THREONINE_PHOSPHATASE_ACTIVITY	0.894339	0.980866	0.844454	1.16587	0.862712	1.19579	1	0.760217	1	0.716643	0.773179	1.20262	0.894121	1.10027	0.779712	1.2303	0.828754	1.10105	0.914784	1.00157	0.730517	1.15964	0.910125	0.873473	0.887259	1.12214	1	-0.788293
GO_PROTEOGLYCAN_BINDING	0.430406	1.53473	0.779795	1.2313	0.765765	1.34646	0.644439	1.42064	0.156991	1.8249	0.685337	1.41676	0.797049	1.22961	0.0825264	1.95334	0.584879	1.38697	0.770417	1.34665	0.484198	1.4894	0.237011	1.62812	0.395877	1.62129	0.0316568	2.03244
GO_PROTON_TRANSMEMBRANE_TRANSPORTER_ACTIVITY	0.580447	-1.31021	0.367361	-1.46194	0.601186	-1.3713	0.330448	-1.51022	0.140721	-1.57133	0.685712	-1.27516	0.225684	-1.57958	0.0393549	-1.73343	0.311765	-1.41569	0.0683273	-1.65511	0.435642	-1.46887	0.53722	-1.28142	0.291137	-1.57632	0.124105	-1.59246
GO_PYROPHOSPHATE_HYDROLYSIS_DRIVEN_PROTON_TRANSMEMBRANE_TRANSPORTER_ACTIVITY	0.430406	1.60613	0.156231	1.72791	0.0630645	1.93709	0.536652	1.53214	1	-0.631121	0.354486	1.59648	0.684617	1.38837	0.842413	1.18593	0.89902	1.03856	0.894232	1.11796	0.458482	1.5087	0.0677753	1.84603	0.456676	1.58341	0.198988	1.69012
GO_RAB_GTPASE_BINDING	0.894339	0.979105	1	-0.697651	1	0.916248	1	-0.686113	1	-0.626462	0.99977	0.740427	0.935633	0.948324	1	-0.637786	0.850214	-1.09136	0.999465	-0.79261	0.559253	1.25663	1	0.601494	0.997052	-0.783844	1	-0.700468
GO_RAC_GTPASE_BINDING	0.999754	-0.760163	0.897843	-1.03358	1	-0.732881	1	-0.922847	0.728596	-1.21272	0.99977	-0.537093	0.972785	0.828289	0.367929	-1.41284	0.979366	-0.978673	0.914784	-1.00369	0.996717	-0.592113	0.967967	-0.771838	0.938693	-1.02493	0.669646	-1.18213
GO_RAN_GTPASE_BINDING	0.999754	-0.359934	0.971933	-0.895069	1	-0.715315	1	-0.480796	0.906804	-1.0257	0.99977	-0.560068	0.996873	-0.596806	1	-0.964704	0.999896	-0.534179	0.914784	-1.01863	0.909723	-0.814521	1	0.633397	0.997052	-0.718339	1	0.647346
GO_RAS_GUANYL_NUCLEOTIDE_EXCHANGE_FACTOR_ACTIVITY	0.786504	1.12276	1	0.549538	1	0.861437	1	-0.550489	1	-0.746347	0.99977	0.796745	0.801928	1.17394	1	-0.539354	0.999896	-0.618915	0.999465	0.460921	0.775263	1.07766	1	0.503434	0.997052	0.71001	1	0.564648
GO_RECEPTOR_REGULATOR_ACTIVITY	0.221905	1.60988	0.0383989	1.76545	0.409689	1.42079	0.174416	1.53792	0.23279	1.4296	0.182255	1.5926	0.0652802	1.80422	0.0642528	1.68714	0.341466	1.36187	0.0362614	1.80507	0.0815742	1.6928	0.152251	1.56072	0.365671	1.46873	0.121635	1.52107
GO_RECEPTOR_TYROSINE_KINASE_BINDING	0.911753	-0.964054	1	-0.788721	1	-0.872993	0.822926	-1.22724	0.897272	-1.03762	0.92673	-0.940845	0.935633	0.939479	1	-0.845557	0.96378	-0.998516	0.999465	-0.457174	0.882027	0.862842	0.78961	1.03361	0.95638	-0.910649	1	-0.659679
GO_REGULATORY_REGION_NUCLEIC_ACID_BINDING	0.999754	-0.900502	0.90914	-0.986314	1	-0.883658	1	-0.933801	1	-0.920572	0.990913	-0.925484	0.996873	-0.851953	1	-0.80764	0.999896	-0.801735	0.999465	-0.926726	0.820643	-0.990618	0.978176	-0.899187	0.997052	-0.878035	1	-0.866772
GO_REGULATORY_RNA_BINDING	0.267479	-1.66729	0.114884	-1.69997	0.409689	-1.51618	0.185263	-1.62583	0.762762	-1.19721	0.562553	-1.47362	0.1715	-1.69637	0.960448	-1.08424	0.689385	-1.23733	0.611954	-1.37516	0.486337	-1.4313	0.614179	-1.21469	0.654563	-1.347	0.468265	-1.33371
GO_REPRESSING_TRANSCRIPTION_FACTOR_BINDING	0.999754	0.749871	1	-0.500962	1	-0.583289	1	-0.699635	1	-0.645986	0.99977	0.702393	0.972785	0.812922	1	-0.496453	0.999896	-0.76674	0.999465	-0.585568	0.768662	1.08123	0.808739	1.00677	0.997052	0.737801	1	-0.837979
GO_RETINOIC_ACID_RECEPTOR_BINDING	0.701058	1.28776	1	0.698744	1	0.718848	0.929363	1.12238	1	-0.655394	0.919852	1.01271	0.793598	1.21551	1	-0.994234	0.999896	-0.657715	0.999465	-0.777176	0.679655	1.20596	0.876085	-0.908613	0.997052	0.740773	0.139999	-1.64
GO_RHO_GTPASE_BINDING	0.559284	-1.32446	0.75999	-1.18888	0.897278	-1.12827	0.929363	-1.10617	0.743512	-1.18703	0.919852	-0.978074	0.972785	-0.818347	0.873439	-1.11857	0.999896	-0.823236	0.985518	-0.919784	0.908578	-0.861457	0.796303	-1.01259	0.60484	-1.33683	0.571236	-1.20658
GO_RHO_GUANYL_NUCLEOTIDE_EXCHANGE_FACTOR_ACTIVITY	0.945867	0.908649	1	0.648872	1	0.725106	1	-0.687705	1	-0.696938	0.99977	0.686319	0.76756	1.29611	1	-0.586492	0.999896	-0.356905	0.999465	0.637118	0.834382	0.948171	0.937217	0.814399	0.997052	0.64003	1	0.646848
GO_RIBONUCLEASE_ACTIVITY	0.999754	0.590598	1	0.474111	1	0.513199	1	0.45425	1	-0.617987	0.99977	0.537198	0.894121	1.07086	1	-0.5882	0.999896	-0.707817	0.999465	-0.798252	0.954919	0.766453	0.591714	1.18645	0.998987	0.542228	1	0.619659
GO_RIBONUCLEOPROTEIN_COMPLEX_BINDING	0.098607	-1.62585	0.0383989	-1.66291	0.381258	-1.43229	0.259315	-1.46069	0.0080454	-1.80981	0.081978	-1.68129	0.1715	-1.54753	0.182278	-1.43608	0.0370769	-1.6869	0.0160044	-1.65659	0.128964	-1.60943	0.26225	-1.43598	0.530865	-1.33147	0.182856	-1.44154
GO_RIBONUCLEOTIDE_BINDING	0.787297	1.03268	1	0.702984	1	-0.634	1	-0.589141	1	-0.964139	0.99977	0.821809	1	0.733336	1	-0.842365	0.689385	-1.09039	0.942327	-0.986218	0.788194	1.01801	0.024845	1.45496	0.887259	1.02152	1	-0.81144
GO_RIBOSOMAL_SMALL_SUBUNIT_BINDING	0.760815	-1.18329	0.689522	-1.30471	0.845407	-1.21464	0.929363	-1.07909	0.456137	-1.41019	0.712729	-1.25815	0.996873	0.652228	0.91747	-1.12184	0.194063	-1.60216	0.677613	-1.35554	0.8549	-0.913875	0.923275	-0.83776	0.938693	-1.00117	0.359163	-1.44922
GO_RIBOSOME_BINDING	0.430406	-1.49779	0.186543	-1.59943	0.601186	-1.38867	0.630016	-1.35188	0.100541	-1.63371	0.223091	-1.63541	0.318619	-1.56368	0.166559	-1.56145	0.206161	-1.52682	0.159278	-1.5766	0.390249	-1.53734	0.636407	-1.16695	0.831249	-1.16963	0.568618	-1.24047
GO_RNA_BINDING	0.0166751	-1.72697	0.00955487	-1.79807	0.00923498	-1.6565	0.0111863	-1.63095	0.0080454	-1.63594	0.0122295	-1.86073	0.0227639	-1.54788	0.00911307	-1.37773	0.00786434	-1.64919	0.00971131	-1.55732	0.0273177	-1.64211	0.0263658	-1.52833	0.0151955	-1.58334	0.00713066	-1.73557
GO_RNA_HELICASE_ACTIVITY	0.535954	1.37703	0.653032	1.291	0.845407	1.15989	1	0.921621	1	-0.730444	0.979915	0.886218	0.348539	1.57137	1	-0.753816	0.999896	-0.583095	0.991743	-0.878171	0.540385	1.30917	0.204187	1.6109	0.750787	1.23128	1	-0.738865
GO_RNA_METHYLTRANSFERASE_ACTIVITY	0.760815	1.18517	0.90914	0.951494	0.935206	1.04248	0.897031	1.14868	1	-0.514673	0.99977	0.713548	0.972785	0.807658	1	0.596144	0.999896	0.536699	0.999465	0.660381	0.559253	1.29871	0.636407	1.16223	0.997052	0.765499	1	0.687269
GO_RNA_POLYMERASE_ACTIVITY	0.701058	1.25805	0.897843	1.0323	0.870462	1.15896	1	0.814074	1	-0.67681	0.685712	1.30326	0.996873	-0.609036	1	-0.643004	0.999896	0.538773	0.898457	-1.09355	0.806124	1.03555	0.397823	1.42145	0.92756	1.03942	1	-0.751417
GO_RNA_POLYMERASE_BINDING	0.999754	-0.411809	1	-0.677361	1	-0.764949	1	-0.841704	0.767132	-1.1485	0.99977	-0.680659	0.972785	-0.80698	1	-0.893425	0.999896	-0.7896	0.999465	-0.623488	0.996717	0.63029	0.937747	0.830845	0.998987	-0.588339	1	-0.711246
GO_RNA_POLYMERASE_CORE_ENZYME_BINDING	0.999754	0.503195	1	-0.561452	1	0.582382	1	-0.615904	0.896991	-1.05032	0.99977	-0.598318	0.935633	0.929869	1	-0.95095	0.999896	-0.824672	0.999465	-0.589849	0.939128	0.777071	0.923275	0.864519	0.998987	-0.517331	1	0.661672
GO_RNA_POLYMERASE_II_ACTIVATING_TRANSCRIPTION_FACTOR_BINDING	0.729999	1.22026	0.967472	0.906784	0.912801	1.11964	1	0.935168	0.692595	1.28839	0.78951	1.17333	0.944628	-0.894653	1	0.902178	0.999896	0.882108	0.999465	-0.756435	0.679655	1.20342	0.819824	-0.988788	0.849979	1.15154	0.857188	1.03472
GO_RNA_POLYMERASE_II_GENERAL_TRANSCRIPTION_INITIATION_FACTOR_BINDING	0.430406	-1.52137	0.0383989	-1.75567	0.357837	-1.53676	0.337069	-1.53978	0.14893	-1.62974	0.354486	-1.55818	0.622856	-1.40928	0.66062	-1.31565	0.265072	-1.5175	0.861502	-1.18649	0.515567	-1.37748	0.375578	-1.49852	0.710773	-1.3146	0.489998	-1.32411
GO_RNA_POLYMERASE_II_REPRESSING_TRANSCRIPTION_FACTOR_BINDING	0.999754	0.522259	1	0.514354	1	-0.494428	1	-0.599253	1	-0.777452	0.99977	0.728171	0.894121	1.08531	1	-0.635781	0.999896	-0.530223	0.999465	0.53596	0.879659	0.877336	0.923275	0.857528	0.998987	-0.556395	1	0.622667
GO_RNA_POLYMERASE_II_SPECIFIC_DNA_BINDING_TRANSCRIPTION_FACTOR_BINDING	0.999754	0.725941	1	-0.751922	1	-0.808161	1	-0.949511	1	-0.778633	0.99977	-0.853397	0.996873	-0.718139	1	-0.879272	0.999896	-0.817847	0.942327	-0.974806	0.908578	0.889452	0.937217	0.890123	0.998987	-0.723374	0.341986	-1.28361
GO_RNA_POLYMERASE_II_TRANSCRIPTION_FACTOR_BINDING	0.763184	1.17543	0.844454	1.14839	0.947382	1.0112	1	0.67281	0.801707	1.13299	0.616911	1.42559	0.935633	-0.936574	1	-0.565676	0.828754	1.10369	0.914784	-1.06641	0.541819	1.32894	0.994398	-0.701431	0.887259	1.10368	0.632396	-1.21611
GO_RRNA_BINDING	0.0166751	-2.09332	0.00955487	-2.01406	0.00923498	-1.98019	0.0111863	-1.89134	0.0080454	-2.15468	0.0122295	-2.13758	0.024101	-1.85793	0.0234154	-1.79781	0.00786434	-1.98748	0.00971131	-1.98235	0.0358231	-2.05875	0.024845	-2.20809	0.0151955	-2.07142	0.0112017	-1.94831
GO_S_ADENOSYLMETHIONINE_DEPENDENT_METHYLTRANSFERASE_ACTIVITY	0.999754	0.687066	1	-0.571843	1	0.554586	1	0.699436	1	-0.615916	0.99977	-0.703103	1	0.45195	1	-0.44504	0.999896	-0.614308	0.999465	0.54746	0.806124	1.02039	0.779795	1.033	0.998987	-0.648881	0.951129	0.966889
GO_SCAFFOLD_PROTEIN_BINDING	0.886801	-0.999519	0.971933	-0.892807	0.9631	-1.01888	0.929363	-1.09387	0.595019	-1.32163	0.997943	-0.817507	0.971662	0.866754	0.58138	-1.32062	0.419412	-1.38752	0.773174	-1.28519	0.929478	0.782015	0.888769	-0.901101	0.938693	1.00959	0.854972	-1.04659
GO_SECONDARY_ACTIVE_TRANSMEMBRANE_TRANSPORTER_ACTIVITY	0.578596	1.31725	0.694295	1.25037	0.841784	1.21197	0.866262	1.15746	0.767132	1.13232	0.910604	1.04454	0.691603	1.30137	1	-0.77032	0.988247	0.951591	0.914784	1.02992	0.514901	1.32375	0.484211	1.32387	0.831249	1.15584	1	-0.620222
GO_SEQUENCE_SPECIFIC_DNA_BINDING	0.999754	-0.87524	0.899963	-1.00505	1	-0.934742	1	-0.973226	0.978863	-0.980123	0.990913	-0.928263	0.988754	-0.878825	1	-0.842478	0.999896	-0.846795	0.999465	-0.938975	0.768662	-1.03491	0.937217	-0.9322	0.998987	-0.837705	1	-0.893
GO_SEQUENCE_SPECIFIC_SINGLE_STRANDED_DNA_BINDING	0.760815	-1.18886	0.898683	-1.03328	0.947382	-1.04214	0.703942	-1.31047	0.906804	-1.0159	0.838616	-1.16353	0.909314	-1.06338	1	-0.946553	0.980701	-0.973525	0.861502	-1.19016	0.776625	-1.1018	0.621069	-1.23973	0.997052	-0.810283	0.986525	0.873627
GO_SERINE_HYDROLASE_ACTIVITY	0.684155	-1.27059	1	0.789967	0.922895	-1.0815	0.615642	-1.36754	1	0.866767	0.919852	-1.01031	0.491232	-1.45907	0.261392	1.5948	0.799321	1.10762	0.802737	1.21196	0.81051	-1.01223	0.937217	0.854642	0.887259	1.11145	0.48857	1.28431
GO_SERINE_TYPE_ENDOPEPTIDASE_INHIBITOR_ACTIVITY	0.894321	0.991037	0.90914	0.976767	0.926115	-1.06552	0.671671	-1.31498	0.919651	-0.994322	0.919852	0.960993	0.915202	-1.03538	0.673764	1.27787	0.779174	-1.16776	0.702295	1.32675	0.812359	-1.0054	0.252732	-1.58137	0.92756	1.03266	0.0625652	1.89139
GO_SH3_DOMAIN_BINDING	0.793237	1.07944	1	0.857539	0.908128	1.10424	1	0.929258	1	-0.719567	0.773179	1.16711	0.935633	0.928637	1	-0.700933	0.999896	-0.711633	0.999465	0.801268	0.644659	1.19157	0.937217	-0.843692	0.954682	0.928012	0.696644	-1.14672
GO_SIGNAL_SEQUENCE_BINDING	0.964014	-0.895683	0.653032	-1.3045	0.497948	-1.45124	1	-0.98291	0.168236	-1.57549	0.826882	-1.14088	0.861186	-1.13196	0.376525	-1.40327	0.703486	-1.22781	0.428116	-1.45045	0.879659	-0.874724	0.885352	0.916619	0.938693	-0.980301	1	-0.764508
GO_SIGNALING_ADAPTOR_ACTIVITY	0.999754	0.650242	0.971933	0.884927	1	0.589936	1	-0.611253	1	-0.501464	0.99977	0.775916	0.631597	1.40745	1	-0.6797	0.99651	0.919967	0.999465	0.636193	0.523475	1.34461	0.591117	1.25379	0.849659	1.16364	0.576646	-1.24615
GO_SIGNALING_RECEPTOR_BINDING	0.105885	1.38955	0.0262922	1.40936	1	-0.916609	1	-1.00794	1	-0.874506	0.0775688	1.38623	0.127828	1.32596	1	-0.954813	0.999896	-0.852984	0.999465	-0.896651	0.072099	1.41229	0.237011	1.25469	0.0854156	1.37851	0.635782	-1.0978
GO_SINGLE_STRANDED_DNA_BINDING	0.58717	-1.28744	0.303573	-1.48942	0.451316	-1.43327	0.172088	-1.59107	0.156991	-1.51386	0.567121	-1.38267	0.621484	-1.35035	0.376525	-1.34911	0.0815011	-1.62018	0.375208	-1.42722	0.486337	-1.32011	0.457845	-1.31574	0.695941	-1.252	0.852878	-1.03998
GO_SINGLE_STRANDED_RNA_BINDING	0.535954	-1.34479	0.502723	-1.36981	0.52186	-1.40236	0.354332	-1.46949	0.873691	-1.06868	0.67743	-1.3191	0.917154	-1.02849	1	-0.896765	0.265072	-1.44998	0.615679	-1.30845	0.486337	-1.3574	0.445728	-1.35371	0.831249	-1.15122	0.783045	-1.0837
GO_SMAD_BINDING	0.430406	1.43497	0.855208	1.0855	0.870462	1.12641	0.788611	1.1951	0.730945	1.17167	0.354486	1.52669	0.92282	0.981035	0.58605	1.2924	0.72197	1.14953	0.999465	-0.87018	0.452852	1.44601	0.734125	1.08251	0.997052	0.78122	0.756734	-1.10907
GO_SMALL_GTPASE_BINDING	0.977706	-0.889095	0.897843	-1.01883	1	-0.767868	1	-0.754858	0.906804	-1.00834	0.99977	-0.722954	1	0.743204	1	-0.925821	0.999896	-0.905227	0.999465	-0.795117	0.954919	0.822724	1	0.567338	0.874508	-1.09268	0.733368	-1.08596
GO_SNAP_RECEPTOR_ACTIVITY	0.760815	1.15774	0.897843	1.07204	0.922895	1.09909	0.58736	1.42396	1	-0.594712	0.661285	1.39461	0.1715	1.75469	1	0.601191	0.999896	-0.582502	0.999465	-0.652434	0.486337	1.3945	0.636407	1.17145	0.998987	0.605497	0.756734	-1.11729
GO_SNARE_BINDING	0.760815	1.12884	1	0.780718	1	0.609451	1	0.889144	1	-0.624801	0.919852	1.00107	0.861186	1.09396	1	-0.647401	0.999896	-0.754985	0.999465	-0.449008	0.734872	1.12127	0.876085	0.929278	0.998987	0.682741	1	-0.694918
GO_SNORNA_BINDING	0.790239	1.1041	0.90914	0.964806	0.845407	1.23026	1	0.840646	1	0.745293	0.694215	1.26357	0.777808	1.224	1	0.677474	0.999896	-0.71963	0.999465	0.507578	0.644659	1.2338	0.369023	1.46809	0.954682	0.919039	0.720693	-1.14955
GO_SNRNA_BINDING	0.926512	0.938588	1	0.692609	1	0.841091	1	0.571576	1	-0.829876	0.99977	0.754351	0.783072	1.18648	1	-0.576141	0.96378	-1.00329	0.998347	-0.859575	0.679655	1.1737	0.372577	1.43024	0.997052	0.68851	0.4078	-1.36225
GO_SODIUM_CHANNEL_REGULATOR_ACTIVITY	0.98694	-0.800114	1	-0.773008	1	-0.773741	0.929363	-1.122	0.978863	-0.940781	0.99977	0.716767	0.894121	-1.13264	0.271352	-1.52899	0.999896	-0.666694	0.914784	-0.98615	0.820643	-0.988325	0.876085	0.923501	0.997052	-0.827966	1	-0.76434
GO_SODIUM_ION_TRANSMEMBRANE_TRANSPORTER_ACTIVITY	0.727672	1.2445	0.674666	1.34682	0.845407	1.2168	0.929363	1.08393	0.978863	0.910328	0.687164	1.33344	0.898285	1.07926	1	-0.909903	0.999896	-0.746465	0.914784	-1.03891	0.496927	1.41979	0.585041	1.30583	0.653931	1.39612	1	-0.642483
GO_STEROID_BINDING	0.701058	-1.24659	0.599204	-1.34701	0.671748	-1.31351	0.527794	-1.42182	0.140721	-1.58405	0.694215	-1.24129	0.705913	-1.3084	0.842413	-1.16452	0.390269	-1.4031	0.396352	-1.45766	0.806124	-1.02798	0.779795	-1.04427	0.938693	-1.00541	0.462539	-1.31383
GO_STEROID_HORMONE_RECEPTOR_BINDING	0.999754	0.615196	1	-0.705121	0.9631	-1.00891	0.929363	-1.07235	1	-0.64529	0.99977	-0.691079	0.996873	-0.738964	1	-0.786966	0.999896	-0.87218	0.861502	-1.1562	0.954919	0.758267	0.967967	0.799255	0.997052	-0.754279	0.198988	-1.51186
GO_STEROL_BINDING	0.580447	-1.34337	0.445266	-1.44771	0.497948	-1.45094	0.630016	-1.36212	0.0227224	-1.7999	0.632055	-1.3944	0.713928	-1.30587	0.731301	-1.24271	0.206161	-1.53462	0.428116	-1.45109	0.679655	-1.18504	0.542557	-1.32013	0.92756	-1.05632	0.689459	-1.17196
GO_STRUCTURAL_CONSTITUENT_OF_CYTOSKELETON	0.430406	-1.46453	0.599204	-1.34818	0.616854	-1.36267	0.447678	-1.46317	0.0395107	-1.70887	0.354486	-1.52852	0.473867	-1.47365	0.0438828	-1.72102	0.0289857	-1.77126	0.0160044	-1.8077	0.464616	-1.41676	0.381975	-1.41247	0.340788	-1.57627	0.182856	-1.54935
GO_STRUCTURAL_CONSTITUENT_OF_MUSCLE	0.526868	-1.43968	0.619917	-1.36889	0.758134	-1.3071	0.259315	-1.57785	0.901141	-1.0397	0.919852	-0.962977	0.342305	-1.57758	0.147261	-1.64091	0.72197	-1.22308	0.773174	-1.29323	0.599927	-1.29575	0.78961	-1.03213	0.630865	-1.39173	0.00713066	-2.02926
GO_STRUCTURAL_CONSTITUENT_OF_RIBOSOME	0.0166751	-2.62049	0.00955487	-2.64196	0.00923498	-2.46031	0.0111863	-2.30496	0.0080454	-2.44756	0.0122295	-2.84383	0.0227639	-2.47344	0.00911307	-2.04123	0.00786434	-2.34311	0.00971131	-2.23216	0.0273177	-2.83603	0.024845	-2.99978	0.0151955	-2.63282	0.00713066	-2.56358
GO_STRUCTURAL_MOLECULE_ACTIVITY	0.0166751	-2.2422	0.00955487	-2.08364	0.00923498	-2.07961	0.0111863	-1.98909	0.0080454	-1.81107	0.0122295	-2.30569	0.0227639	-2.153	0.0189024	-1.45559	0.00786434	-1.77684	0.00971131	-1.6874	0.0273177	-2.45953	0.024845	-2.48099	0.0151955	-2.10076	0.00713066	-1.81077
GO_SULFUR_COMPOUND_BINDING	0.430406	1.35946	0.312589	1.41994	0.841784	1.14531	0.977651	-1.01568	0.0841464	1.60222	0.354486	1.43037	0.724121	1.20202	0.193101	1.43627	0.277643	1.38506	0.788236	1.15201	0.486337	1.28411	0.320506	1.36773	0.252705	1.53715	0.0121921	1.87425
GO_SUMO_TRANSFERASE_ACTIVITY	0.872578	1.01999	0.967472	0.89136	1	0.760222	0.929363	1.09825	1	-0.684663	0.879096	1.11829	0.780753	1.25956	1	0.964729	0.999896	-0.610644	0.816652	1.20667	0.679655	1.22488	0.937217	0.809668	0.954682	0.905027	1	-0.729796
GO_SYMPORTER_ACTIVITY	0.741948	1.21151	0.897843	1.05298	0.922895	1.10105	0.897031	1.15669	0.762762	1.16594	0.919852	0.969731	0.782466	1.20351	1	-0.846282	0.999896	0.864664	0.898457	1.04784	0.581113	1.27911	0.636407	1.17804	0.954682	-0.92447	1	-0.65832
GO_SYNTAXIN_BINDING	0.775983	1.13333	0.90914	0.95415	1	-0.504244	1	0.909404	1	0.795427	0.919852	0.97705	0.935633	0.960304	1	-0.593248	0.988247	-0.956607	0.999465	-0.563571	0.768662	1.09076	0.876085	0.941185	0.954682	0.938642	1	0.774765
GO_TAU_PROTEIN_BINDING	0.98694	-0.819244	1	0.711427	1	-0.83623	1	-0.888931	0.906804	-1.02346	0.921615	-0.950417	0.985462	-0.755609	1	-0.911534	0.676751	-1.24319	0.999465	-0.842698	0.990491	0.625496	0.668824	1.15247	0.998987	-0.660694	1	-0.851994
GO_TBP_CLASS_PROTEIN_BINDING	0.999754	-0.577481	1	-0.623357	1	-0.818939	0.929363	-1.12596	0.673202	-1.2923	0.99977	-0.437585	0.935633	-0.904916	0.472009	-1.39678	0.851038	-1.1017	0.898457	-1.11045	0.996717	-0.577779	1	0.542221	0.938693	-1.00817	0.231303	-1.53329
GO_TELOMERASE_RNA_BINDING	0.999754	-0.604014	0.90914	-0.982113	1	-0.725399	0.9775	-1.038	0.919651	-0.997176	0.979845	-0.872286	0.972785	-0.787722	1	-0.643032	0.749671	-1.1907	0.914784	-1.01561	0.939128	-0.730026	0.838387	0.978206	0.998987	0.455406	1	-0.608478
GO_TELOMERIC_DNA_BINDING	0.999754	-0.781333	0.775849	-1.20709	0.922895	-1.09006	0.690322	-1.30259	0.832267	-1.11828	0.910604	-1.06614	0.972785	-0.812767	1	-1.01013	0.999896	-0.886773	0.914784	-1.02079	0.602501	-1.26248	0.594781	-1.23272	0.997052	0.790151	1	-0.80233
GO_TETRAPYRROLE_BINDING	0.691205	1.2455	0.75999	1.19498	0.922895	1.05312	1	0.864092	0.690999	1.2448	0.685712	1.28991	0.972785	-0.806798	0.809559	1.16335	0.89902	1.03239	0.744333	1.287	0.81051	1.01539	0.843491	0.971493	0.938693	0.969316	0.806151	-1.08091
GO_THIOLESTER_HYDROLASE_ACTIVITY	0.999754	-0.635968	1	-0.612035	1	-0.863834	1	-0.67272	0.984929	-0.922988	0.99977	-0.791069	0.996873	-0.637604	1	-0.796678	0.96378	-0.993712	0.999465	-0.487962	0.895715	-0.843266	0.967967	-0.752937	0.913438	-1.07638	0.986525	0.894445
GO_THREONINE_TYPE_ENDOPEPTIDASE_ACTIVITY	0.891592	-0.998545	0.708822	-1.27412	0.616854	-1.40948	0.630016	-1.35807	0.458505	-1.39635	0.919852	-0.995495	0.621484	-1.42888	0.363443	-1.46114	0.0795294	-1.71928	0.473301	-1.44329	0.561303	-1.32677	0.292221	1.56204	0.713329	-1.28737	0.669646	-1.20515
GO_THREONINE_TYPE_PEPTIDASE_ACTIVITY	0.871681	-1.03529	0.765186	-1.22647	0.633767	-1.37299	0.683769	-1.32124	0.539474	-1.35616	0.919852	-0.964964	0.621484	-1.42652	0.367929	-1.44837	0.0900611	-1.69193	0.531856	-1.40821	0.514901	-1.38119	0.298066	1.54865	0.713329	-1.28737	0.733368	-1.14873
GO_THYROID_HORMONE_RECEPTOR_BINDING	0.98694	-0.809852	0.694498	-1.28595	0.841784	-1.25454	1	-0.922363	0.978863	-0.947926	0.943933	-0.916339	0.985462	-0.748037	0.80284	-1.21557	0.999896	-0.839014	0.804303	-1.24116	0.8549	-0.909361	0.951921	-0.786917	0.991279	-0.865842	0.8613	-1.0345
GO_TRANSCRIPTION_COACTIVATOR_ACTIVITY	0.894339	-0.98329	0.865685	-1.07169	1	-0.937662	1	-0.909691	0.825724	-1.08297	0.990157	-0.899855	0.92282	-0.995536	0.869812	-1.10363	0.96378	-0.998995	0.894983	-1.08042	0.879659	0.917558	0.585041	-1.17667	0.849659	-1.10859	0.169145	-1.40027
GO_TRANSCRIPTION_COFACTOR_BINDING	0.999754	-0.610993	0.967472	-0.907584	1	0.607315	1	-0.799513	1	-0.79059	0.99977	-0.765078	0.972785	0.814105	1	-0.875554	0.994585	-0.948042	0.804303	-1.22279	0.987854	0.639101	0.840944	-0.964219	0.998987	-0.589746	0.970545	-0.945319
GO_TRANSCRIPTION_COREGULATOR_ACTIVITY	0.999754	-0.809501	1	-0.883883	1	-0.779884	1	-0.792721	1	-0.9224	0.99977	-0.789969	0.996873	-0.777831	1	-1.01449	0.999896	-0.837055	0.914784	-1.02835	0.929478	0.896158	0.796303	1.00802	0.997052	-0.825258	0.573932	-1.13985
GO_TRANSCRIPTION_COREPRESSOR_ACTIVITY	0.999754	0.847281	1	-0.806513	1	-0.656565	1	-0.66774	0.919651	-0.993313	0.99977	-0.704473	0.972785	0.85129	1	-0.99428	0.999896	-0.78991	0.990148	-0.928292	0.973105	0.774675	0.484211	1.25332	0.9895	0.910466	0.938186	-0.984022
GO_TRANSCRIPTION_FACTOR_BINDING	0.999754	-0.861349	0.920334	-0.969085	0.9631	-1.00727	0.910563	-1.08371	0.896991	-1.03003	0.99977	-0.818746	0.935633	-0.969073	0.873439	-1.07157	0.999896	-0.839483	0.702295	-1.16139	0.945528	-0.888495	0.876085	-0.965783	0.938693	-1.00454	0.239288	-1.26188
GO_TRANSCRIPTION_REGULATOR_ACTIVITY	0.972368	-0.944378	0.897843	-1.03098	1	-0.941969	1	-0.975481	1	-0.911476	0.99977	-0.874931	0.985462	-0.895471	1	-0.951416	0.999896	-0.74359	0.914784	-1.01759	0.846514	-0.97974	1	-0.885283	0.954682	-0.965228	1	-0.927774
GO_TRANSFERASE_ACTIVITY_TRANSFERRING_ACYL_GROUPS	0.999754	-0.75196	1	-0.750511	1	-0.882506	1	-0.749319	1	-0.698465	0.992115	-0.870887	0.996873	0.766482	1	-0.939316	0.999896	-0.837082	0.999465	-0.679244	0.996717	0.693637	0.889208	0.933576	0.998987	-0.631894	1	-0.675618
GO_TRANSFERASE_ACTIVITY_TRANSFERRING_ALKYL_OR_ARYL_OTHER_THAN_METHYL_GROUPS	0.946579	0.916605	1	0.694166	1	0.689553	0.897031	1.14942	1	-0.636386	0.919852	0.94737	0.894121	1.06279	1	-0.98504	0.884536	-1.07303	0.944237	-0.946051	0.797525	1.04645	0.347442	1.45978	0.938693	0.996082	0.969978	0.94337
GO_TRANSFERASE_ACTIVITY_TRANSFERRING_GLYCOSYL_GROUPS	0.724047	1.1582	0.999132	0.894135	0.947382	1.01129	0.866262	1.11423	1	0.718941	0.898526	1.04281	0.972785	0.86315	1	-0.726744	0.999896	-0.588266	0.999465	0.687521	0.745889	1.08683	1	0.703275	0.887259	1.07448	0.733368	1.07139
GO_TRANSFERASE_ACTIVITY_TRANSFERRING_HEXOSYL_GROUPS	0.972368	0.879526	1	0.702792	1	0.627659	1	0.758963	1	0.543859	0.99977	0.808943	0.996873	-0.740152	1	-0.806992	0.999896	-0.484411	0.999465	-0.552164	0.913256	0.857391	1	0.502391	0.997052	0.802868	1	0.908785
GO_TRANSFERASE_ACTIVITY_TRANSFERRING_ONE_CARBON_GROUPS	0.999754	0.712022	1	-0.553484	1	0.624606	1	-0.540637	1	-0.705394	0.99977	-0.693884	1	0.497887	1	-0.561985	0.999896	-0.712358	0.999465	-0.576097	0.846514	0.954003	0.876085	0.94386	0.998987	-0.57137	1	0.784051
GO_TRANSFERASE_ACTIVITY_TRANSFERRING_PENTOSYL_GROUPS	0.430406	1.57179	0.698952	1.30817	0.48863	1.55535	0.405767	1.59634	0.692595	1.29139	0.581148	1.45542	0.777479	1.24886	0.829419	1.18069	0.999896	-0.478009	0.894232	1.10977	0.509094	1.40906	0.514882	1.34592	0.60484	1.44346	0.860839	1.02941
GO_TRANSFERASE_ACTIVITY_TRANSFERRING_PHOSPHORUS_CONTAINING_GROUPS	0.424429	1.26218	0.852922	1.05238	0.458825	1.21	1	0.941502	1	-0.524098	0.685712	1.15202	0.935633	0.981037	1	-0.779916	0.999896	-0.686318	0.999465	-0.899318	0.287091	1.3277	0.246905	1.27437	0.831249	1.07681	1	-0.683787
GO_TRANSFERASE_ACTIVITY_TRANSFERRING_SULFUR_CONTAINING_GROUPS	0.576691	-1.38219	0.689522	-1.3067	0.845407	-1.21824	0.897031	-1.18924	0.641417	-1.31249	0.687218	-1.29771	0.92282	-1.01147	0.673764	-1.287	0.749671	-1.18188	0.808698	-1.20156	0.812359	-1.00676	0.591714	-1.28003	0.530865	-1.45609	0.986525	-0.898014
GO_TRANSITION_METAL_ION_BINDING	0.335985	1.26662	0.13868	1.31384	0.458825	1.16856	0.976822	-1.02035	0.124242	1.36172	0.0722184	1.41255	0.905428	1.02021	1	-0.803584	0.310605	1.19353	0.999465	-0.886479	0.452852	1.21089	0.585041	1.11248	0.630865	1.14462	0.312374	1.15897
GO_TRANSITION_METAL_ION_TRANSMEMBRANE_TRANSPORTER_ACTIVITY	0.964014	0.883048	0.992356	-0.861835	0.922895	1.06721	0.955877	1.02949	0.906804	1.00256	0.919852	0.965187	0.909314	1.04698	1	-0.717408	0.988247	0.921934	0.999465	-0.667542	0.879659	-0.875592	0.89238	-0.888075	0.951438	0.942025	1	0.686011
GO_TRANSLATION_FACTOR_ACTIVITY_RNA_BINDING	0.0166751	-1.86621	0.00955487	-1.97503	0.00923498	-1.8511	0.169936	-1.59292	0.0126064	-1.74541	0.0122295	-1.99315	0.622699	-1.33102	0.0689504	-1.58279	0.00786434	-1.90389	0.0763508	-1.59017	0.108744	-1.6997	0.285213	-1.44894	0.0854156	-1.73351	0.0536178	-1.67712
GO_TRANSLATION_INITIATION_FACTOR_ACTIVITY	0.113032	-1.71396	0.0209755	-1.83745	0.0795629	-1.7044	0.455282	-1.43856	0.0921325	-1.63552	0.0475591	-1.81047	0.894121	-1.08	0.125972	-1.56032	0.0289857	-1.78437	0.290824	-1.49344	0.359609	-1.5607	0.779795	-1.03612	0.201671	-1.62666	0.217253	-1.49073
GO_TRANSLATION_INITIATION_FACTOR_BINDING	0.898849	-0.976469	0.897843	-1.0385	0.908128	-1.13685	1	-0.668123	0.812641	-1.14192	0.919852	-0.994954	0.972785	-0.782704	0.842413	-1.17916	0.508457	-1.34376	0.51848	-1.41519	0.879659	0.852554	0.585041	1.27224	0.95638	-0.910182	0.0657475	-1.77136
GO_TRANSLATION_REGULATOR_ACTIVITY	0.0234645	-1.83343	0.00955487	-1.85133	0.00923498	-1.84911	0.159703	-1.54813	0.0080454	-1.85754	0.0122295	-1.97327	0.583655	-1.33177	0.0323795	-1.61551	0.00786434	-1.94793	0.015958	-1.72018	0.0999969	-1.66781	0.127524	-1.58365	0.11023	-1.69085	0.0862438	-1.57629
GO_TRANSLATION_REGULATOR_ACTIVITY_NUCLEIC_ACID_BINDING	0.0234645	-1.80151	0.00955487	-1.91797	0.00923498	-1.8072	0.159703	-1.57151	0.0080454	-1.74044	0.0122295	-1.97694	0.684019	-1.28934	0.055498	-1.58239	0.00786434	-1.86983	0.0283896	-1.64999	0.072099	-1.729	0.234115	-1.49534	0.128087	-1.65297	0.068534	-1.62501
GO_TRANSLATION_REPRESSOR_ACTIVITY	0.972368	0.846143	0.897843	1.03181	1	0.938381	0.918248	1.1459	0.692595	-1.26555	0.905256	1.08535	0.894121	1.12487	0.916372	-1.13182	0.908829	-1.05796	0.615679	-1.38256	0.764807	1.14412	0.779795	-1.04286	0.997052	0.74535	1	-0.714004
GO_TRANSMEMBRANE_RECEPTOR_PROTEIN_KINASE_ACTIVITY	0.999754	0.790363	1	-0.810077	1	0.793126	1	0.9669	0.458505	1.43834	0.99977	0.789205	0.996873	-0.673304	0.719833	1.26193	0.999896	0.832785	0.999465	-0.565679	0.820643	0.990546	0.990671	-0.708938	0.997052	-0.777729	0.783045	1.07478
GO_TRANSMEMBRANE_RECEPTOR_PROTEIN_TYROSINE_KINASE_ACTIVITY	0.972368	0.817827	1	-0.83559	1	0.769149	1	0.91958	0.747766	1.21577	0.99977	0.710243	0.972785	-0.834949	1	-0.684227	0.999896	-0.836278	0.942327	-0.949795	0.942251	0.729793	0.749116	-1.08939	0.997052	-0.760343	0.977507	0.931706
GO_TRANSPORTER_ACTIVITY	0.843854	1.01806	0.694498	-1.15676	0.908128	-1.0786	0.929363	-1.04722	0.207316	-1.3089	0.919852	-0.988681	0.846061	-1.08193	0.576082	-1.16635	0.72197	-1.11367	0.615679	-1.18681	0.764807	1.05711	0.793093	-1.01074	0.792246	-1.12167	0.477759	-1.16991
GO_TRNA_BINDING	0.430406	-1.51325	0.418042	-1.45932	0.581753	-1.42233	0.354332	-1.51771	0.395088	-1.42905	0.182255	-1.67382	0.972785	-0.778638	0.979973	-1.05977	0.405256	-1.39404	0.611954	-1.35231	0.452852	-1.45677	0.72634	-1.09822	0.456676	-1.48391	1	-0.505933
GO_TUBULIN_BINDING	0.724047	1.13201	0.595338	1.22897	1	0.955857	1	-0.682556	1	-0.903931	0.919852	0.995522	0.985462	0.862694	1	-0.841761	0.999896	-0.876147	0.999465	-0.776728	0.599927	1.16014	0.617788	1.13055	0.874508	1.07872	0.283865	1.24249
GO_UBIQUITIN_BINDING	0.999754	0.503529	1	0.488991	1	0.898137	1	-0.602931	1	-0.778883	0.99977	0.750317	0.896021	1.04977	1	-0.856928	0.997311	-0.943273	0.999465	-0.760731	0.820643	0.971175	0.591714	1.20089	0.997052	-0.783722	1	-0.867757
GO_UBIQUITIN_LIKE_PROTEIN_BINDING	0.999754	0.422217	1	-0.448188	1	0.809281	1	-0.602816	1	-0.740878	0.99977	0.714662	0.92282	0.974852	1	-0.776854	0.988247	-0.960813	0.999465	-0.6905	0.820643	0.97129	0.591714	1.18937	0.997052	-0.731107	0.944223	-0.978165
GO_UBIQUITIN_LIKE_PROTEIN_CONJUGATING_ENZYME_ACTIVITY	0.894321	0.983902	0.967472	0.906457	0.9631	0.988337	1	0.83568	1	-0.578922	0.879096	1.09068	0.88699	1.09731	1	-0.620949	0.999896	-0.566967	0.999465	0.42428	0.476345	1.42702	0.234115	1.5703	0.997052	0.795842	1	-0.694597
GO_UBIQUITIN_LIKE_PROTEIN_CONJUGATING_ENZYME_BINDING	0.999754	-0.739388	0.852922	-1.15349	1	-0.918709	1	-0.696252	1	-0.794567	0.99977	-0.749905	0.972785	0.839912	0.992193	-1.04519	0.902946	-1.05722	0.894232	-1.14675	0.918954	0.795589	1	0.673972	0.997052	-0.737266	1	-0.888698
GO_UBIQUITIN_LIKE_PROTEIN_LIGASE_ACTIVITY	0.430406	1.32172	0.875967	1.05166	0.9631	0.986281	0.929363	1.03379	1	0.66878	0.685712	1.22119	0.894121	1.04687	1	-0.782536	0.999896	0.711681	0.999465	-0.601036	0.452852	1.31951	0.431891	1.25544	0.340788	1.42306	1	-0.662648
GO_UBIQUITIN_LIKE_PROTEIN_LIGASE_BINDING	0.701058	-1.14696	0.694295	-1.1805	0.922895	-1.06454	0.69417	-1.19348	0.375106	-1.28781	0.637595	-1.24456	0.909314	-1.03469	0.920228	-1.06769	0.340492	-1.29139	0.363754	-1.31274	0.945528	-0.855585	0.204084	1.41178	0.954682	-0.971824	0.76745	-1.06672
GO_UBIQUITIN_LIKE_PROTEIN_TRANSFERASE_ACTIVITY	0.600995	1.16311	1	0.880681	1	0.800494	1	0.926556	1	-0.475374	0.685712	1.15576	0.92282	0.998777	1	-0.818036	0.999896	-0.512701	0.999465	-0.622462	0.359609	1.36993	0.231989	1.34305	0.494684	1.26447	1	-0.569205
GO_UBIQUITIN_SPECIFIC_PROTEASE_BINDING	0.790239	-1.1408	0.852922	-1.16167	0.723266	-1.32465	0.683769	-1.32547	0.820292	-1.1348	0.919852	-1.04625	0.705913	-1.35476	0.809559	-1.21735	0.680176	-1.25765	0.898457	-1.09975	0.918954	-0.78256	0.937217	-0.813776	0.365671	-1.57429	0.733368	-1.15164
GO_UDP_GLYCOSYLTRANSFERASE_ACTIVITY	0.999754	0.758098	1	-0.51981	1	-0.609224	1	0.662239	1	-0.386384	0.99977	0.642889	0.972785	-0.825722	1	-0.924124	0.999896	-0.523486	0.999465	-0.529561	0.879659	0.884539	1	-0.669102	0.95638	-0.917595	0.8613	1.01035
GO_UNFOLDED_PROTEIN_BINDING	0.946579	-0.935289	0.897843	-1.04448	0.845407	-1.16937	1	-0.975242	0.156991	-1.48583	0.685712	-1.25313	0.935633	-0.969764	0.0438828	-1.61195	0.186763	-1.48986	0.0763508	-1.56508	0.938546	0.833576	0.0900701	1.61794	0.768657	1.158	0.986525	-0.935231
GO_VITAMIN_B6_BINDING	0.999754	-0.774925	1	-0.806079	0.947382	-1.04046	1	-0.63535	0.57159	-1.35344	0.99977	-0.686148	0.92282	-1.01052	0.363443	-1.45788	0.72197	-1.21048	0.736159	-1.31092	0.918954	-0.789924	0.967967	-0.748402	0.849979	1.16277	0.48857	-1.3228
GO_VITAMIN_BINDING	0.972368	0.881262	0.899963	0.996948	1	-0.858655	1	-0.670724	0.762762	-1.17443	0.879096	1.08145	0.972785	-0.840503	0.527649	-1.31	0.652348	-1.2412	0.806722	-1.19358	0.908578	0.846558	0.967967	0.806774	0.739561	1.22911	0.763137	1.07711
GO_VOLTAGE_GATED_ION_CHANNEL_ACTIVITY	0.760815	1.20681	0.967472	0.900458	1	-0.593078	1	0.772059	0.692595	-1.25915	0.9383	0.917915	0.971662	-0.865913	0.748354	-1.23949	0.429452	-1.38878	0.861502	-1.17115	0.514901	1.39349	0.951921	-0.778129	0.938693	0.993474	0.386324	-1.3922
GO_WW_DOMAIN_BINDING	0.84535	-1.05444	0.840388	-1.1655	0.845407	-1.21003	0.929363	-1.12834	0.737516	-1.21971	0.990913	-0.834329	0.809093	-1.19457	0.0642528	-1.74464	0.988247	-0.960682	0.963533	-0.917198	0.515073	-1.36743	0.614179	-1.23257	0.997052	-0.751974	0.438605	1.40609
GO_ZINC_ION_BINDING	0.382248	1.29281	0.183715	1.32092	0.381258	1.24441	1	-0.788814	0.0717845	1.46702	0.0868195	1.44301	0.622856	1.15277	1	0.979619	0.105672	1.37026	0.999465	-0.719475	0.452852	1.25611	0.636407	1.08341	0.365671	1.28465	0.341986	1.17225

## Sheet: Table S15
Table S15. Enriched Biological process (BP) between AFnD and AFD
pathway	padj.cluster0	NES.cluster0	padj.cluster1	NES.cluster1	padj.cluster2	NES.cluster2	padj.cluster3	NES.cluster3	padj.cluster4	NES.cluster4	padj.cluster5	NES.cluster5	padj.cluster6	NES.cluster6	padj.cluster7	NES.cluster7	padj.cluster8	NES.cluster8	padj.cluster9	NES.cluster9	padj.cluster10	NES.cluster10	padj.cluster11	NES.cluster11	padj.cluster12	NES.cluster12	padj.cluster13	NES.cluster13
GO_ACETYL_COA_BIOSYNTHETIC_PROCESS	0.900015	-0.763909	0.795564	-0.980845	0.860349	-0.928538	0.77918	-1.02234	0.883871	-0.885627	0.938919	-0.685595	0.735841	-1.09026	0.912582	-0.912441	0.780071	-1.07519	0.751205	-1.10352	0.999806	-0.515326	0.429543	1.37185	0.9757	0.589331	0.804219	-0.924418
GO_ACETYL_COA_METABOLIC_PROCESS	0.880834	-0.811718	0.848017	-0.900952	0.811039	-1.01563	0.749961	-1.07961	0.688503	-1.18763	0.92932	-0.712491	0.678055	-1.16712	0.891614	-0.96962	0.669255	-1.19541	0.728522	-1.13607	0.999806	-0.526672	0.51986	1.26016	0.99812	-0.481553	0.846712	-0.857405
GO_ACIDIC_AMINO_ACID_TRANSPORT	0.674023	1.0882	0.8061	0.943263	0.866038	0.889354	0.77918	0.989474	0.728756	1.09314	0.966773	0.643892	0.798023	0.966297	0.824966	1.07689	0.659281	1.22093	0.908257	-0.825854	0.824679	0.85938	0.735463	0.985846	0.747101	1.04482	0.839631	-0.875421
GO_ACTIN_CYTOSKELETON_REORGANIZATION	0.85845	0.864647	0.867273	0.890467	0.942703	0.803699	0.591369	-1.2536	0.927036	0.80119	0.818245	0.899771	0.839136	0.911105	0.824966	-1.09212	0.991666	-0.59919	0.858838	-0.947486	0.315242	1.37096	0.934489	-0.75661	0.730271	1.05146	0.319579	-1.38307
GO_ACTIN_FILAMENT_BASED_MOVEMENT	0.722113	-1.02177	0.746699	-1.02197	0.782301	-1.05011	0.571483	-1.27739	0.630883	-1.2143	0.80837	0.909596	0.674011	-1.14452	0.414717	-1.41619	0.82281	-0.993464	0.23427	-1.49298	0.752876	-0.955798	0.423558	-1.3213	0.687155	-1.1	0.0199257	-1.84238
GO_ACTIN_FILAMENT_BASED_PROCESS	0.973538	-0.817912	0.940353	-0.863632	0.833019	-0.986816	0.407509	-1.25216	0.686398	-1.09736	0.94128	0.870591	0.585257	-1.12835	0.223598	-1.28987	0.907377	-0.894203	0.0786234	-1.38981	0.629449	1.0343	0.867412	-0.918592	0.81049	-0.974045	0.0102211	-1.61539
GO_ACTIN_FILAMENT_BUNDLE_ORGANIZATION	0.485187	-1.24449	0.445283	-1.28106	0.218889	-1.51135	0.0610404	-1.71798	0.177465	-1.52231	0.405847	-1.32703	0.490247	-1.31064	0.131593	-1.58882	0.511642	-1.29177	0.303668	-1.41678	0.577315	-1.10475	0.491625	-1.22124	0.31061	-1.42243	0.184579	-1.48453
GO_ACTIN_FILAMENT_DEPOLYMERIZATION	0.757742	0.966148	0.936177	0.764592	0.998847	-0.610556	0.906149	-0.814645	0.856446	-0.956582	0.840805	0.86269	0.842663	-0.902325	0.764417	-1.17804	0.806544	-1.02407	0.676254	-1.19595	0.609404	1.10162	0.691913	1.06453	0.925169	0.761783	0.249164	-1.50025
GO_ACTIN_FILAMENT_ORGANIZATION	0.837404	-0.918581	0.698993	-1.05426	0.59439	-1.16743	0.421933	-1.29888	0.396998	-1.2817	0.766695	-0.975874	0.476605	-1.24302	0.195203	-1.38059	0.679235	-1.11439	0.0652468	-1.49592	0.801802	0.942553	0.692283	-1.02821	0.380697	-1.27199	0.0102211	-1.64858
GO_ACTIN_FILAMENT_SEVERING	0.928358	0.691931	0.933818	-0.735571	0.902275	-0.847258	0.813671	-0.958018	0.619969	-1.2783	0.880474	-0.775246	0.710318	-1.12619	0.731043	-1.22674	0.799313	-1.04739	0.209501	-1.62288	0.884986	0.759815	0.610769	-1.18465	0.950001	-0.670204	0.0539447	-1.80689
GO_ACTIN_MEDIATED_CELL_CONTRACTION	0.694899	-1.05117	0.74264	-1.03182	0.743052	-1.09317	0.438734	-1.41271	0.685403	-1.16848	0.750622	0.98028	0.736547	-1.06118	0.351476	-1.48937	0.821696	-1.00036	0.185272	-1.57429	0.691708	-1.014	0.491373	-1.25901	0.733384	-1.05561	0.0315157	-1.85407
GO_ACTIN_NUCLEATION	0.858448	-0.852081	0.794481	-0.975433	0.747898	-1.09265	0.739911	-1.09545	0.342241	-1.46223	0.931279	-0.730917	0.811336	-0.956579	0.646667	-1.28219	0.564666	-1.27411	0.11807	-1.67815	0.830192	0.853151	0.704191	-1.02027	0.390755	-1.41861	0.130694	-1.64822
GO_ACTIN_POLYMERIZATION_OR_DEPOLYMERIZATION	0.818891	0.927941	0.902847	-0.865576	0.938566	-0.834292	0.800604	-0.981238	0.542878	-1.24537	0.985854	0.744656	0.701112	-1.0876	0.554597	-1.27435	0.842392	-0.964367	0.0731979	-1.55259	0.447302	1.18617	0.872307	-0.874399	0.816027	-0.960948	0.0824222	-1.56894
GO_ACTION_POTENTIAL	0.952892	0.702085	0.995164	0.640578	0.981989	0.678729	0.885004	-0.840206	0.971225	-0.648695	0.726248	1.00937	0.84262	0.897762	0.946286	-0.810793	0.92718	0.748095	0.940435	-0.749025	0.765834	0.934712	0.991021	-0.580134	0.812688	-0.950592	0.519932	-1.23609
GO_ACTIVATION_OF_CYSTEINE_TYPE_ENDOPEPTIDASE_ACTIVITY_INVOLVED_IN_APOPTOTIC_PROCESS	0.412053	1.37375	0.356498	1.41018	0.456896	1.3783	0.778973	1.00089	0.884957	0.861035	0.366337	1.4265	0.554165	1.27696	0.973127	-0.689293	0.792031	1.0155	0.971956	-0.646067	0.339312	1.3659	0.460501	1.30203	0.674423	1.11085	0.781975	0.958377
GO_ACTIVATION_OF_GTPASE_ACTIVITY	0.946178	-0.707983	0.789571	-0.983939	0.759209	-1.08256	0.867836	-0.865838	0.807042	-1.02416	0.976693	0.628114	0.991016	-0.601277	0.912582	-0.921996	0.814859	-1.00938	0.964151	-0.695007	0.995024	-0.599772	0.990106	0.589768	1	-0.439242	0.606589	-1.15591
GO_ACTIVATION_OF_IMMUNE_RESPONSE	0.946178	-0.832431	0.844638	-0.936402	0.664601	-1.11702	0.560137	-1.19652	0.146943	-1.4247	0.868506	-0.891431	0.846207	-0.931818	0.819049	-1.07405	0.102162	-1.43962	0.542484	-1.21086	0.8703	-0.895878	0.372054	1.24451	0.851318	-0.931972	0.407297	-1.22164
GO_ACTIVATION_OF_INNATE_IMMUNE_RESPONSE	1	-0.596639	0.842703	-0.922101	0.796995	-1.0303	0.936022	-0.803905	0.370899	-1.3717	0.915401	-0.801452	0.794144	-0.986891	0.690908	-1.20189	0.117051	-1.53905	0.337519	-1.38872	0.638311	-1.05059	0.196261	1.46991	0.954072	-0.752315	0.369093	-1.30244
GO_ACTIVATION_OF_JUN_KINASE_ACTIVITY	0.616026	1.17783	0.889485	0.81431	0.707535	1.13965	0.682136	1.19241	0.710129	1.13848	0.673094	1.10075	0.6739	1.194	0.961623	0.687714	0.953433	0.618406	0.319273	1.689	0.481032	1.27228	0.419334	1.38005	0.932675	0.704426	0.62583	-1.16448
GO_ACTIVATION_OF_MAPK_ACTIVITY	0.789442	0.940786	0.870875	0.89264	0.913428	0.87571	0.830561	0.933408	0.477151	-1.32207	0.72948	1.00365	0.518372	1.26499	0.584511	-1.28935	0.190919	-1.52549	0.773035	-1.0602	0.384195	1.27094	0.273402	1.45206	0.86196	0.883498	0.710895	-1.03296
GO_ACTIVATION_OF_MAPKK_ACTIVITY	0.979762	0.600762	0.889485	-0.832794	0.989098	-0.631556	0.952585	-0.704172	0.90609	-0.826236	0.938304	0.697966	0.919119	-0.771226	0.971924	-0.669141	0.886359	0.806794	0.69499	-1.17676	0.743531	-0.96064	0.281516	1.52898	0.98338	0.54001	0.789585	-0.951372
GO_ACTIVATION_OF_PROTEIN_KINASE_ACTIVITY	0.752719	0.985199	0.650238	1.07233	0.905407	-0.887195	0.785158	-1.00351	0.477151	-1.26344	0.62025	1.09225	0.659914	1.09523	0.764417	-1.12321	0.670101	-1.13384	0.728522	-1.09397	0.408713	1.19378	0.246798	1.37095	0.83274	-0.941698	0.555197	-1.14591
GO_ACTIVATION_OF_PROTEIN_KINASE_B_ACTIVITY	0.174543	-1.61838	0.256005	-1.49243	0.23224	-1.56449	0.192632	-1.64753	0.255108	-1.54725	0.220123	-1.58312	0.513999	-1.35037	0.763352	-1.19141	0.493253	-1.36645	0.758885	-1.09267	0.300737	-1.45997	0.165984	-1.70511	0.259276	-1.53163	0.253113	-1.52909
GO_ACTOMYOSIN_STRUCTURE_ORGANIZATION	0.616026	-1.11991	0.81663	-0.948912	0.487821	-1.29652	0.120035	-1.63197	0.451645	-1.3258	0.671597	-1.07187	0.405805	-1.39229	0.413647	-1.38054	0.829137	-0.9815	0.542026	-1.28168	0.783213	-0.936386	0.647714	-1.08408	0.715804	-1.06671	0.138156	-1.52111
GO_ACUTE_INFLAMMATORY_RESPONSE	0.174721	1.64119	0.0908786	1.73381	0.166945	1.67999	0.591157	1.25955	0.577792	1.31061	0.106001	1.68306	0.238534	1.64693	0.441271	1.48688	0.528901	1.35718	0.67755	1.16764	0.0191807	2.01997	0.111687	1.7083	0.0430679	1.82299	0.288025	1.46532
GO_ACUTE_PHASE_RESPONSE	0.0292077	1.96625	0.0597866	1.79669	0.0422483	2.00759	0.566765	1.36012	0.222409	1.78223	0.0132155	2.06336	0.11929	1.83773	0.49387	1.5881	0.267545	1.76076	0.635725	1.24395	0.0077417	2.07904	0.0285321	1.90551	0.0154363	2.07951	0.0426546	2.00755
GO_ADAPTIVE_IMMUNE_RESPONSE	0.807341	0.935349	0.854232	0.923307	0.922268	-0.861697	0.693933	-1.11828	0.359312	-1.34146	0.818245	0.923864	0.802097	0.970186	0.980343	-0.719906	0.814859	-1.0078	0.810399	0.994383	0.804523	0.928808	0.733275	0.988345	0.597656	1.14111	0.459659	1.18709
GO_ADAPTIVE_IMMUNE_RESPONSE_BASED_ON_SOMATIC_RECOMBINATION_OF_IMMUNE_RECEPTORS_BUILT_FROM_IMMUNOGLOBULIN_SUPERFAMILY_DOMAINS	0.777248	0.956872	0.766518	0.996433	0.860349	-0.943399	0.554413	-1.25059	0.532091	-1.2582	0.877785	0.863081	0.859884	0.898197	0.977671	-0.722745	0.827613	-0.988022	0.878283	0.92396	0.812563	0.916299	0.814243	0.926147	0.626161	1.13462	0.494455	1.18161
GO_ADAPTIVE_THERMOGENESIS	0.129337	1.64313	0.171692	1.50804	0.0988161	1.68324	0.379999	1.43984	0.583237	1.22331	0.12918	1.60308	0.249895	1.56067	0.461634	1.37367	0.631322	1.18304	0.835177	0.971754	0.0734919	1.65577	0.630046	-1.10179	0.35983	1.39834	0.123545	1.59272
GO_ADENYLATE_CYCLASE_ACTIVATING_G_PROTEIN_COUPLED_RECEPTOR_SIGNALING_PATHWAY	0.553425	1.27968	0.642916	1.15396	0.725516	1.11605	0.856949	-0.883375	0.945064	0.71254	0.628237	1.15778	0.755713	1.02643	0.58411	-1.3374	0.873143	-0.875408	0.902376	0.829897	0.374506	1.36163	0.757151	0.959211	0.835156	0.897559	0.137495	-1.63553
GO_ADHERENS_JUNCTION_ORGANIZATION	0.325203	1.50047	0.311796	1.4964	0.408118	1.46404	0.552386	1.36323	0.7044	1.13849	0.561598	1.23671	0.513999	1.36286	0.827589	1.06593	0.676719	1.18535	0.685049	1.17379	0.0958017	1.72947	0.363107	1.42884	0.393552	1.45591	0.808225	0.918145
GO_ADIPOSE_TISSUE_DEVELOPMENT	0.688373	1.07434	0.81123	0.93355	0.861223	0.895185	0.790666	0.965109	0.577792	-1.3009	0.779467	0.946209	0.69818	1.13554	0.881083	-0.987272	0.838784	-0.962221	0.61903	-1.26024	0.660461	1.05187	0.68685	1.07511	0.8309	-0.923697	0.848966	-0.856682
GO_ADULT_BEHAVIOR	0.756481	-0.97829	0.320606	-1.41767	0.620328	-1.23437	0.575383	-1.27605	0.546421	-1.2971	0.584862	-1.1944	0.889658	-0.839052	0.722454	-1.20922	0.502044	-1.33024	0.607524	-1.24995	0.747017	-0.955432	0.885802	-0.815993	0.893002	-0.804699	0.22018	-1.50569
GO_ADULT_LOCOMOTORY_BEHAVIOR	0.841401	-0.872114	0.419441	-1.3402	0.53621	-1.30547	0.682136	-1.17727	0.55481	-1.31124	0.712964	-1.03715	0.834838	-0.919781	0.711963	-1.23374	0.455605	-1.38497	0.552238	-1.33441	0.730653	-0.97557	0.69016	-1.05928	0.864211	-0.86431	0.121862	-1.66051
GO_AEROBIC_ELECTRON_TRANSPORT_CHAIN	0.0810071	-1.72038	0.0668478	-1.69851	0.112388	-1.66767	0.0586976	-1.78227	0.0893326	-1.73307	0.249241	-1.55075	0.0360329	-1.87587	0.0581056	-1.84075	0.168283	-1.6026	0.14838	-1.68763	0.0354957	-1.88935	0.216869	-1.63992	0.021522	-1.85979	0.0160425	-2.10234
GO_AEROBIC_RESPIRATION	0.0490029	-1.70953	0.0239066	-1.74303	0.0167675	-1.8025	0.0170782	-1.89903	0.0253455	-1.71848	0.0360434	-1.70908	0.0814979	-1.70586	0.0581056	-1.6609	0.211058	-1.48875	0.0475528	-1.65921	0.0191807	-1.82186	0.106733	-1.61634	0.0262072	-1.79526	0.0160425	-1.88203
GO_AGING	0.287623	1.31603	0.25863	1.31581	0.677282	-1.1172	0.393223	-1.33314	0.632115	-1.16568	0.173689	1.40217	0.472765	-1.26553	0.676769	-1.17346	0.659281	-1.13551	0.408739	-1.29374	0.180845	1.38313	0.466842	-1.17999	0.139511	1.4713	0.420405	-1.22844
GO_ALCOHOL_BIOSYNTHETIC_PROCESS	0.733998	0.990483	0.855993	-0.90396	0.935777	-0.831382	0.84233	0.921139	0.121257	-1.56459	0.983822	-0.695389	0.804108	-0.97232	0.0354961	-1.68369	0.15961	-1.52489	0.102958	-1.53664	0.777904	0.940455	0.927341	0.791872	0.972148	-0.705149	0.169456	-1.4889
GO_ALCOHOL_METABOLIC_PROCESS	0.962743	0.80576	0.746699	-1.01389	0.713533	-1.08824	0.871568	-0.897844	0.33417	-1.33424	0.829989	-0.910281	0.757392	-1.01588	0.0879693	-1.51046	0.15961	-1.45371	0.326746	-1.32096	0.959136	0.796789	0.998809	-0.699131	0.932675	-0.817524	0.517455	-1.16575
GO_ALPHA_AMINO_ACID_BIOSYNTHETIC_PROCESS	1	0.518426	1	-0.552193	0.939084	-0.781912	0.72565	-1.11742	0.926305	-0.787575	0.976693	0.65046	0.706575	-1.10439	0.787922	-1.1445	0.631556	-1.21079	0.728522	-1.12342	0.999806	-0.379674	0.960627	-0.695032	0.886406	0.817931	0.481512	-1.26396
GO_ALPHA_AMINO_ACID_CATABOLIC_PROCESS	0.696525	-1.05191	0.892364	-0.845858	0.773264	-1.06548	0.703538	-1.12982	0.822055	-1.00024	0.747445	-0.994669	0.841814	-0.908011	0.681828	-1.24623	0.768566	-1.07789	0.915934	-0.83135	0.296318	-1.39401	0.989182	-0.614675	0.914296	-0.778346	0.875978	0.842836
GO_ALPHA_AMINO_ACID_METABOLIC_PROCESS	1	0.641737	1	-0.608472	1	-0.640541	0.995716	-0.654007	0.900236	-0.872786	0.993516	0.687099	0.950093	-0.78083	0.622851	-1.24367	0.647022	-1.16561	0.677012	-1.14908	0.999806	-0.543941	0.997124	-0.656918	0.992373	0.653999	0.931006	-0.793512
GO_ALPHA_BETA_T_CELL_ACTIVATION	0.767185	-0.966943	0.830983	-0.927068	0.806696	-1.0164	0.649588	-1.19454	0.51656	-1.31543	0.8151	0.895328	0.773758	-1.0058	0.844497	-1.06187	0.488565	-1.33576	0.773589	-1.06736	0.775811	-0.937169	0.69016	1.05289	0.850234	-0.902638	0.361735	-1.36681
GO_ALPHA_BETA_T_CELL_ACTIVATION_INVOLVED_IN_IMMUNE_RESPONSE	0.674023	1.08317	0.889485	0.83096	0.887503	0.853522	0.826545	-0.937117	0.900291	-0.841727	0.816639	0.884765	0.919167	-0.773202	0.947538	-0.79233	0.768566	-1.08265	0.901136	-0.840029	0.872312	0.791068	0.955843	0.677603	0.753211	1.03558	0.618363	-1.1587
GO_ALPHA_BETA_T_CELL_DIFFERENTIATION	0.828498	-0.892461	0.801503	-0.962931	0.868431	-0.904685	0.715764	-1.12581	0.671663	-1.18907	0.853729	-0.840903	0.793778	-0.989421	0.878439	-0.994115	0.723111	-1.12364	0.612863	-1.24156	0.812563	-0.890624	0.802804	-0.916319	0.862768	0.867182	0.563472	-1.19727
GO_ALTERNATIVE_MRNA_SPLICING_VIA_SPLICEOSOME	0.788147	0.943862	0.81983	-0.943877	0.970033	-0.759302	0.678168	-1.15323	0.917486	-0.82996	0.860037	0.871724	0.903373	0.843743	0.870477	-1.01469	0.95264	-0.725137	0.566972	-1.26944	0.932603	0.774539	0.73045	-0.985476	0.853255	0.902355	0.762008	-0.993879
GO_AMEBOIDAL_TYPE_CELL_MIGRATION	0.042596	1.63213	0.0146808	1.71321	0.029195	1.6006	0.511838	1.18032	0.143788	1.36337	0.0271202	1.66569	0.713536	-1.05807	0.448605	1.22828	0.0948076	1.56787	0.864009	-0.96372	0.0165135	1.69677	0.342742	1.28292	0.080215	1.53675	0.241292	-1.32666
GO_AMIDE_BIOSYNTHETIC_PROCESS	0.0135112	-2.24079	0.0104974	-2.21932	0.00948617	-2.01357	0.0097722	-1.89668	0.00918143	-1.97919	0.0124014	-2.41445	0.0127616	-1.88392	0.0106246	-1.53771	0.00917388	-1.92111	0.00906609	-1.82436	0.0077417	-2.26063	0.0150228	-2.13731	0.0119463	-2.03178	0.0102211	-1.95677
GO_AMINE_BIOSYNTHETIC_PROCESS	0.63138	1.16786	0.807717	0.938594	0.864323	0.883698	0.837879	0.871596	0.7044	1.16969	0.509813	1.32683	0.833419	0.896911	0.823736	-1.10949	0.837972	0.916893	0.882528	-0.87892	0.743531	0.962548	0.386147	1.44516	0.801532	0.951726	0.389456	-1.40342
GO_AMINE_METABOLIC_PROCESS	0.965248	-0.745935	0.599954	-1.14059	0.671526	-1.14434	0.842021	-0.923291	0.630037	-1.19932	0.972634	-0.724568	0.757392	-1.01594	0.158713	-1.54757	0.24573	-1.45672	0.278985	-1.42203	0.535735	-1.13132	0.328659	1.36581	0.730271	-1.05087	0.103914	-1.60622
GO_AMINE_TRANSPORT	0.755919	-0.988872	0.706729	1.08882	0.938566	0.747006	0.649061	-1.22542	0.974921	-0.607646	0.713404	-1.041	0.721786	1.08688	0.977671	0.607806	0.943575	-0.682358	0.733071	-1.13156	0.755924	0.942629	0.620558	1.16885	0.857183	-0.872892	0.194665	1.67283
GO_AMINO_ACID_ACTIVATION	0.85812	-0.844592	0.956623	-0.695091	0.947791	-0.746853	0.761806	-1.05974	0.606911	-1.28439	0.937817	-0.684239	0.872435	0.821967	0.859714	-1.04874	0.827796	-0.99023	0.835906	-0.982346	0.867207	-0.805013	0.81846	0.889846	0.999965	-0.440376	0.965557	-0.652946
GO_AMINO_ACID_IMPORT	0.53912	1.2738	0.445283	1.38574	0.486047	1.42095	0.795645	0.958696	0.760211	1.05768	0.752965	0.978364	0.653626	1.20174	0.897411	0.909946	0.992929	-0.526889	0.736883	-1.12149	0.174472	1.62146	0.329211	1.48231	0.718514	1.07939	0.293129	1.55734
GO_AMINO_ACID_TRANSMEMBRANE_TRANSPORT	0.538398	1.23749	0.466524	1.33158	0.725516	1.09937	0.892944	-0.828173	0.7044	1.14389	0.713404	1.02599	0.751086	1.02996	0.947538	-0.792122	0.727598	1.09742	0.61277	-1.25771	0.389213	1.33867	0.440346	1.33563	0.763532	1.01087	0.311886	1.47006
GO_AMINO_ACID_TRANSPORT	0.452395	1.29972	0.348114	1.38678	0.572914	1.22778	0.767032	1.02342	0.624705	1.24671	0.669627	1.08057	0.662166	1.14068	0.902949	0.934718	0.511642	1.32228	0.814776	-1.01211	0.246074	1.44658	0.439073	1.30193	0.667162	1.12492	0.848966	0.879808
GO_AMINO_SUGAR_METABOLIC_PROCESS	0.1469	1.69717	0.0666713	1.80463	0.15345	1.77261	0.511573	1.40933	0.0387132	2.11012	0.141388	1.66458	0.495922	1.3938	0.193339	1.84866	0.0546151	2.02036	0.250869	1.70184	0.0265497	1.89817	0.137495	1.6798	0.265164	1.55057	0.0160425	2.10615
GO_AMINOGLYCAN_BIOSYNTHETIC_PROCESS	0.218558	-1.50441	0.520823	-1.23626	0.169038	-1.56097	0.161896	-1.62862	0.619969	-1.21775	0.556235	-1.19317	0.163776	-1.60095	0.266765	-1.46904	0.843907	-0.947983	0.797887	-1.02749	0.206112	-1.44785	0.0284818	-1.91537	0.686911	-1.09886	0.0497752	1.78487
GO_AMINOGLYCAN_CATABOLIC_PROCESS	0.557327	-1.21368	0.552653	1.21845	0.627851	-1.21624	0.348695	-1.49719	0.515049	1.3507	0.59066	1.17259	0.545514	-1.28554	0.902121	-0.954188	0.275986	1.58683	0.630613	1.22554	0.531709	-1.17315	0.224664	-1.55889	0.821267	-0.939972	0.0160425	2.55694
GO_AMINOGLYCAN_METABOLIC_PROCESS	0.689011	-1.0432	0.651184	1.08837	0.725516	-1.09833	0.502836	-1.31973	0.619969	1.17683	0.59891	1.12679	0.534235	-1.23833	0.877414	-1.00477	0.417407	1.32341	0.851993	0.955783	0.656883	1.0364	0.335937	-1.3578	0.790587	0.973994	0.0165752	2.28146
GO_AMYLOID_BETA_CLEARANCE	0.777248	0.943606	0.519163	1.31249	0.818222	0.975206	0.974295	-0.641904	0.951031	-0.678001	0.954521	0.649289	0.986561	-0.573294	0.663883	-1.2951	0.866273	-0.891624	0.924301	-0.76282	0.800246	0.882421	0.362651	1.46056	0.975771	-0.596082	0.363814	1.47008
GO_AMYLOID_BETA_FORMATION	0.717012	-1.04488	0.977071	-0.661017	0.918291	-0.821704	0.774047	-1.03101	0.552241	-1.3239	0.727601	-1.02011	0.513999	-1.33449	0.821798	-1.1084	0.775038	-1.07559	0.977721	-0.613304	0.902743	0.749983	0.958515	0.668269	0.845269	-0.89941	0.517455	-1.25937
GO_AMYLOID_BETA_METABOLIC_PROCESS	0.695405	-1.06164	0.91308	-0.790122	0.863544	-0.913533	0.760808	-1.05946	0.459463	-1.3867	0.772679	-0.963286	0.553373	-1.27627	0.870477	-1.01249	0.723111	-1.13073	0.963186	-0.676353	0.925838	0.718614	0.95958	0.665462	0.755906	-1.03657	0.618363	-1.15752
GO_AMYLOID_PRECURSOR_PROTEIN_CATABOLIC_PROCESS	0.741594	-1.00907	1	-0.578191	0.975363	-0.698052	0.755539	-1.0649	0.688503	-1.18076	0.726248	-1.02254	0.553373	-1.28415	0.751482	-1.19225	0.681495	-1.17762	0.973865	-0.635898	0.933856	0.704405	0.988151	0.58274	0.773144	-1.00868	0.369093	-1.38499
GO_AMYLOID_PRECURSOR_PROTEIN_METABOLIC_PROCESS	0.54915	-1.23806	0.803415	-0.955982	0.505254	-1.32943	0.630501	-1.22054	0.630037	-1.23034	0.557413	-1.22508	0.312605	-1.51108	0.764871	-1.16284	0.55234	-1.28669	0.970485	-0.657258	0.813467	-0.888523	0.941387	0.730163	0.584184	-1.22997	0.756103	-0.999349
GO_ANAPHASE_PROMOTING_COMPLEX_DEPENDENT_CATABOLIC_PROCESS	0.873239	-0.864199	0.384145	-1.31853	0.533437	-1.26085	0.616048	-1.20554	0.107537	-1.5797	0.783992	-0.952294	0.755713	-1.02831	0.270959	-1.48641	0.0543818	-1.66651	0.0886296	-1.60288	0.37245	-1.26814	0.230099	1.4593	0.628198	-1.15227	0.298392	1.37671
GO_ANATOMICAL_STRUCTURE_FORMATION_INVOLVED_IN_MORPHOGENESIS	0.220869	1.26636	0.135961	1.27498	0.805625	-1.01844	0.470658	-1.20265	0.187762	1.21705	0.0582147	1.39573	0.566331	-1.13086	0.922717	-0.950724	0.176395	1.33989	0.793372	-1.02287	0.0787183	1.35022	0.719228	1.00206	0.330754	1.18693	0.34624	-1.19716
GO_ANATOMICAL_STRUCTURE_HOMEOSTASIS	0.215599	1.35256	0.195941	1.34468	0.670232	1.08866	0.867192	-0.913142	0.427721	1.24562	0.451401	1.18947	0.47282	1.20836	0.728046	1.10617	0.780071	-1.04444	0.685553	1.0664	0.14861	1.37758	0.199772	1.35757	0.195377	1.36787	0.0798314	1.4365
GO_ANATOMICAL_STRUCTURE_MATURATION	0.20474	1.52726	0.0547663	1.74065	0.155351	1.6143	0.353805	1.49443	0.54412	1.26007	0.197727	1.5198	0.204747	1.61407	0.764871	1.09994	0.502044	1.31562	0.8667	0.936803	0.155413	1.51658	0.278937	1.42727	0.214464	1.51591	0.698432	1.02869
GO_ANDROGEN_RECEPTOR_SIGNALING_PATHWAY	0.807774	-0.919538	0.392492	-1.36238	0.636981	-1.21042	0.683392	-1.16688	0.0914742	-1.67473	0.657127	-1.11788	0.430147	-1.41736	0.195203	-1.59857	0.430439	-1.38965	0.165508	-1.6146	0.830192	-0.86819	0.862719	-0.831995	0.666621	-1.14592	0.13838	-1.632
GO_ANIMAL_ORGAN_FORMATION	0.68277	1.07502	0.849558	0.88391	0.854484	0.9245	0.693933	1.16714	0.905745	-0.832301	0.667906	1.11593	0.697319	1.12798	0.518887	-1.40713	0.866273	-0.889622	0.757066	-1.09581	0.4131	1.32717	0.885028	0.792034	0.755989	1.02636	0.995019	0.545667
GO_ANIMAL_ORGAN_MORPHOGENESIS	0.351257	-1.19811	0.495728	-1.14437	0.151582	-1.34741	0.426772	-1.22036	0.458218	-1.18987	0.533222	-1.12037	0.204747	-1.33201	0.59629	-1.14685	0.682461	-1.08511	0.226936	-1.25551	0.394327	-1.13857	0.12886	-1.30944	0.217412	-1.29175	0.459944	-1.14598
GO_ANIMAL_ORGAN_REGENERATION	0.413759	-1.35	0.305133	-1.43137	0.561959	-1.27619	0.211278	-1.60703	0.550366	-1.3014	0.515754	-1.26573	0.405805	-1.44482	0.304342	-1.5233	0.508637	-1.33776	0.500875	-1.36393	0.246074	-1.47474	0.396786	-1.36522	0.326248	-1.45024	0.762008	-0.994274
GO_ANION_TRANSMEMBRANE_TRANSPORT	0.239033	1.43582	0.139246	1.50091	0.54144	1.19383	0.693933	1.09711	0.813517	0.992833	0.530997	1.18845	0.585366	1.16294	0.97082	-0.743444	0.858927	0.928273	0.890989	-0.897596	0.223179	1.39652	0.342742	1.34219	0.441021	1.27447	0.686697	1.04485
GO_ANION_TRANSPORT	0.0706991	1.57696	0.0419726	1.55104	0.151582	1.42619	0.253244	1.38038	0.56918	1.16242	0.152187	1.41046	0.19256	1.42117	0.49387	1.21144	0.417407	1.23636	0.957091	-0.806681	0.0265497	1.59261	0.178704	1.3838	0.109645	1.47661	0.720584	1.01539
GO_ANTERIOR_POSTERIOR_PATTERN_SPECIFICATION	0.691431	1.03416	0.847046	0.920152	0.706625	1.08471	0.688497	1.10626	0.934965	-0.790171	0.788826	0.943502	0.589093	1.16609	0.96814	-0.751838	0.843488	-0.948817	0.887088	-0.90153	0.475701	1.18583	0.80065	0.931019	0.882373	0.840744	0.984364	-0.690968
GO_ANTEROGRADE_AXONAL_TRANSPORT	0.952681	-0.678314	1	0.536709	0.848344	-0.958971	0.612128	-1.25747	0.856655	-0.943523	0.858472	0.825912	0.802097	-0.97705	0.832575	-1.07952	0.922371	-0.75593	0.891054	-0.857892	0.996271	-0.570994	0.838194	-0.863113	0.841144	-0.909011	0.659347	-1.11087
GO_ANTIGEN_PROCESSING_AND_PRESENTATION	0.846493	0.913664	0.957353	-0.814278	0.754378	-1.05716	0.730424	-1.06851	0.374955	-1.31798	0.932512	0.836813	0.844768	-0.926486	0.618593	-1.21849	0.259182	-1.37167	0.627764	-1.16596	0.959136	0.796004	0.104517	1.51277	0.851142	0.940381	0.745003	-1.00621
GO_ANTIGEN_PROCESSING_AND_PRESENTATION_OF_EXOGENOUS_PEPTIDE_ANTIGEN_VIA_MHC_CLASS_I	0.329578	-1.36789	0.0992152	-1.57961	0.091125	-1.62733	0.206631	-1.56114	0.100504	-1.58586	0.267851	-1.43288	0.248441	-1.53256	0.364283	-1.44821	0.0581654	-1.67894	0.138255	-1.56294	0.0800834	-1.60836	0.625334	1.10699	0.0778109	-1.64831	0.253113	-1.43959
GO_ANTIGEN_PROCESSING_AND_PRESENTATION_OF_PEPTIDE_ANTIGEN	0.913137	0.848275	0.885055	-0.895654	0.671769	-1.12429	0.719268	-1.09202	0.3716	-1.33216	0.966654	-0.773339	0.84262	-0.927128	0.727871	-1.15495	0.225525	-1.40357	0.655323	-1.15764	0.930933	-0.825787	0.165984	1.44566	0.868861	-0.904688	0.84912	-0.90189
GO_ANTIGEN_PROCESSING_AND_PRESENTATION_OF_PEPTIDE_ANTIGEN_VIA_MHC_CLASS_I	0.440817	-1.2689	0.196283	-1.4596	0.110613	-1.58859	0.253331	-1.50376	0.0708508	-1.62482	0.3517	-1.35636	0.249895	-1.50246	0.323684	-1.43971	0.0431622	-1.69064	0.119188	-1.55364	0.204989	-1.41911	0.639148	1.0953	0.16736	-1.50559	0.279789	-1.40151
GO_ANTIGEN_PROCESSING_AND_PRESENTATION_OF_PEPTIDE_OR_POLYSACCHARIDE_ANTIGEN_VIA_MHC_CLASS_II	0.102335	1.68263	0.229529	1.4527	0.486047	1.2859	0.408992	1.40287	0.933307	-0.795623	0.219654	1.49449	0.421529	1.39142	0.961596	-0.767554	0.968104	-0.693163	0.736112	1.0743	0.159452	1.52628	0.171848	1.55159	0.066383	1.76625	0.259178	1.42194
GO_ANTIGEN_RECEPTOR_MEDIATED_SIGNALING_PATHWAY	0.971893	0.778393	0.974694	-0.779986	0.759149	-1.05989	0.921874	-0.831513	0.533682	-1.24611	0.994212	0.722534	0.976355	0.778948	0.690311	-1.18454	0.370546	-1.34307	0.567735	-1.22158	0.985337	-0.751905	0.272116	1.36175	0.959356	0.778715	0.235456	-1.37271
GO_ANTIMICROBIAL_HUMORAL_RESPONSE	0.659642	-1.10215	0.525871	1.26195	0.806696	-1.02225	0.602144	-1.25576	0.629957	1.25678	0.673094	1.08122	0.74492	1.0472	0.893748	-0.963861	0.634407	1.24294	0.525831	1.4441	0.560176	-1.15727	0.45961	-1.34147	0.786287	-0.987748	0.0160425	2.19623
GO_AORTA_DEVELOPMENT	0.736663	0.999442	0.70978	1.06757	0.938566	0.767222	0.774992	1.00565	0.45863	1.46419	0.302655	1.5061	0.84376	-0.900155	0.398455	1.58897	0.511642	1.39665	0.723117	1.11574	0.76311	0.932741	0.675235	-1.07902	0.597656	1.24209	0.962415	-0.674936
GO_APICAL_JUNCTION_ASSEMBLY	0.893984	-0.789566	0.81983	-0.939407	0.805625	-1.03093	0.964758	-0.690099	0.910416	-0.828516	0.769015	-0.961686	0.633583	-1.19914	0.935622	0.8438	0.920812	-0.770671	0.936683	-0.754387	0.632153	-1.07917	0.183248	-1.62186	0.948515	-0.699546	0.512955	-1.24301
GO_APOPTOTIC_CELL_CLEARANCE	0.722113	-1.03594	0.778394	-1.00263	0.574392	-1.27163	0.319902	-1.5536	0.535258	-1.33444	0.557413	-1.24493	0.361737	-1.5004	0.622851	-1.3316	0.235215	-1.55214	0.303668	-1.52857	0.573936	-1.15438	0.650575	-1.12061	0.745866	-1.05536	0.430884	-1.34619
GO_APOPTOTIC_MITOCHONDRIAL_CHANGES	0.287623	1.39383	0.13182	1.5366	0.343199	1.38308	0.837297	0.931662	0.919311	0.847738	0.174389	1.51274	0.602528	1.15691	0.892712	-0.978887	0.958872	-0.717012	0.920502	-0.833385	0.238136	1.40448	0.45512	1.24499	0.435506	1.30516	0.740285	0.998793
GO_APOPTOTIC_PROCESS	0.0188399	1.38892	0.0266452	1.33568	0.149047	1.30715	0.890497	-0.944207	0.945064	-0.903063	0.0170645	1.41556	0.114044	1.24802	0.891816	-0.995149	0.838784	-0.989403	0.835448	-0.999282	0.0077565	1.54467	0.0150228	1.42007	0.0323982	1.34668	0.276006	-1.17241
GO_APOPTOTIC_SIGNALING_PATHWAY	0.355559	1.1865	0.217832	1.25324	0.406008	1.14933	0.786883	-1.006	0.962069	-0.815345	0.26714	1.24447	0.757392	-1.01791	0.844497	-1.03487	0.827613	-0.997713	0.750994	-1.05316	0.1691	1.289	0.473282	1.13583	0.103068	1.35276	0.749682	-1.00382
GO_APPENDAGE_DEVELOPMENT	0.807341	0.919446	0.89561	-0.841379	0.787125	-1.04563	0.928019	-0.790716	0.56918	1.24549	0.779538	-0.956643	0.714147	-1.07741	0.902878	-0.953883	0.82633	0.963626	0.930879	-0.803894	0.598234	1.08136	0.621936	-1.11399	0.805745	0.959901	0.704794	1.02503
GO_APPENDAGE_MORPHOGENESIS	0.603427	-1.15648	0.492671	-1.27717	0.38831	-1.39695	0.75666	-1.05467	0.882102	-0.89884	0.33202	-1.41005	0.51403	-1.30218	0.867912	-1.03137	0.821696	-0.998814	0.79494	-1.03481	0.578613	-1.10718	0.141577	-1.6204	0.435246	-1.35333	0.90825	-0.807917
GO_ARACHIDONIC_ACID_METABOLIC_PROCESS	0.137724	1.72364	0.0599299	1.81337	0.190564	1.73732	0.273561	1.72724	0.119187	1.90915	0.131103	1.71803	0.34001	1.59699	0.524637	1.52086	0.272709	1.72393	0.0949896	1.96796	0.0794212	1.79045	0.0687807	1.81527	0.157922	1.69946	0.431816	1.37778
GO_ARP2_3_COMPLEX_MEDIATED_ACTIN_NUCLEATION	0.918968	-0.747885	0.794734	-0.975718	0.82051	-0.990834	0.826545	-0.937768	0.291152	-1.51183	0.86646	-0.825825	0.841814	-0.906857	0.710993	-1.2409	0.502044	-1.34651	0.200539	-1.59826	0.894992	0.766668	0.785939	-0.926072	0.380697	-1.42607	0.121535	-1.67851
GO_ARTERY_DEVELOPMENT	0.101084	1.75666	0.0814846	1.74755	0.256435	1.56421	0.111573	1.89543	0.0638311	1.91463	0.0306795	1.8962	0.495922	1.33894	0.0974247	1.90064	0.15961	1.74917	0.271123	1.58535	0.0734919	1.70994	0.242512	1.52948	0.0154363	2.0931	0.521626	1.20653
GO_ARTERY_MORPHOGENESIS	0.17251	1.65651	0.17788	1.62216	0.345089	1.52451	0.192632	1.78365	0.224426	1.66488	0.0553938	1.80958	0.571398	1.26278	0.107803	1.99179	0.437559	1.4859	0.396305	1.5265	0.128812	1.6649	0.183248	1.64608	0.0272109	1.9532	0.368917	1.4069
GO_ASPARTATE_FAMILY_AMINO_ACID_METABOLIC_PROCESS	0.800704	0.919275	1	0.377757	1	0.493571	0.958816	0.694461	1	-0.428879	0.737667	1.00298	0.794144	-0.991783	0.947538	-0.794372	0.658499	-1.19958	0.67755	-1.19143	0.885157	0.778021	0.995094	0.544193	0.774345	0.991832	0.902694	-0.791762
GO_ASSOCIATIVE_LEARNING	1	0.547651	0.891706	0.835527	1	0.58229	0.890497	-0.829017	0.939496	0.727886	0.884425	0.789156	0.797082	-0.981316	0.977671	-0.644766	0.868444	0.854593	0.921845	-0.782682	0.667342	-1.03334	0.97409	-0.638536	0.799372	0.96038	0.922812	0.772358
GO_ASTROCYTE_DEVELOPMENT	0.621598	-1.17117	0.746699	-1.05088	0.651867	-1.20767	0.310195	-1.55722	0.458218	-1.40268	0.72014	-1.03499	0.552088	-1.301	0.669526	-1.28326	0.648206	-1.22096	0.784946	-1.05635	0.358705	-1.39071	0.460458	-1.3568	0.770844	-1.02177	0.977718	-0.617029
GO_ASTROCYTE_DIFFERENTIATION	0.547334	1.21438	0.807717	0.943827	0.844252	0.95236	0.726009	-1.11649	0.921195	-0.795192	0.64538	1.12115	0.710318	1.07956	0.812104	-1.11925	0.892688	-0.828469	0.797887	-1.03369	0.576167	1.12317	0.342237	-1.45033	0.887746	0.815953	0.807373	0.927292
GO_ATP_BIOSYNTHETIC_PROCESS	0.749355	-0.998899	0.722232	-1.06549	0.784011	-1.05938	0.373104	-1.48211	0.692729	-1.17303	0.856748	-0.840047	0.53781	-1.30327	0.0856945	-1.76461	0.631322	-1.22826	0.090878	-1.72179	0.559144	-1.15613	0.664601	-1.09012	0.628198	-1.19689	0.146681	-1.63176
GO_ATP_DEPENDENT_CHROMATIN_REMODELING	1	-0.552068	1	-0.621032	0.991745	-0.650046	0.874987	-0.855616	0.872948	-0.914193	0.787941	-0.940383	1	-0.503619	0.902121	-0.960869	0.655171	-1.1924	0.995337	-0.536115	0.933191	-0.745517	0.989182	0.626311	0.994062	-0.571903	0.566337	1.15293
GO_ATP_METABOLIC_PROCESS	0.181602	-1.38123	0.0419726	-1.52123	0.126582	-1.4486	0.0097722	-1.78345	0.00918143	-1.70186	0.297606	-1.29317	0.0127616	-1.7349	0.0106246	-2.05713	0.00917388	-1.66644	0.00906609	-1.85795	0.045344	-1.51149	0.0190503	-1.65663	0.137759	-1.43425	0.0102211	-1.96259
GO_ATP_SYNTHESIS_COUPLED_ELECTRON_TRANSPORT	0.0135112	-1.81025	0.0104974	-1.96346	0.00948617	-1.87065	0.0097722	-2.07473	0.00918143	-1.86208	0.0450509	-1.64473	0.0127616	-2.06464	0.0106246	-2.16669	0.0289855	-1.66685	0.00906609	-1.83818	0.0077417	-2.1068	0.0150228	-2.03676	0.0119463	-2.04445	0.0102211	-2.27742
GO_ATTACHMENT_OF_SPINDLE_MICROTUBULES_TO_KINETOCHORE	0.863063	-0.834679	0.833863	-0.919056	1	-0.429168	0.896393	-0.805669	0.992369	-0.506367	0.986171	0.558066	0.994213	0.520789	0.925927	-0.848323	0.806544	-1.02947	0.994441	-0.521935	0.999806	-0.491661	0.893279	0.77525	0.923785	0.714302	0.0367643	1.97876
GO_AUTOPHAGOSOME_MATURATION	1	-0.532791	0.995164	0.617455	0.99339	-0.621806	0.960932	-0.690421	0.902146	-0.839169	0.994212	-0.575707	0.91911	-0.783016	0.994522	0.524335	0.916896	-0.78038	0.989933	-0.560514	0.742571	0.964011	0.453128	1.31797	0.959639	-0.664877	0.728135	1.01716
GO_AUTOPHAGOSOME_ORGANIZATION	0.554589	1.1778	0.530922	1.19949	0.582402	1.18509	0.57165	1.22734	0.99487	-0.558295	0.45236	1.27176	0.991369	0.676034	0.947538	0.838653	0.992929	-0.59668	0.978219	-0.669395	0.0952282	1.62799	0.404381	1.3116	0.526447	1.23548	0.998856	0.588546
GO_AUTOPHAGY_OF_MITOCHONDRION	0.736615	0.989385	0.892479	0.861162	0.90062	0.883025	0.879304	-0.864637	0.79734	-1.03178	0.705677	1.03448	0.586355	1.19146	0.969212	-0.71914	0.755195	-1.08043	0.887088	-0.891889	0.277244	1.40233	0.819366	-0.911572	0.878757	0.856652	0.779132	-0.967193
GO_AXIS_SPECIFICATION	0.772263	0.949336	0.759436	1.00817	0.772938	1.05696	0.865262	0.851283	0.66369	1.20756	0.723721	1.01843	0.852547	0.860528	0.870068	-1.01822	0.806544	1.00318	0.848987	-0.960873	0.491866	1.24152	0.62283	1.1498	0.831202	-0.923358	0.995019	-0.555929
GO_AXO_DENDRITIC_TRANSPORT	0.887633	-0.809359	0.99394	-0.658015	0.925141	-0.819579	0.39445	-1.44381	0.917524	-0.811982	0.964329	0.699493	0.812403	-0.952356	0.870385	-1.01837	0.873143	-0.876667	0.981202	-0.619763	0.987269	-0.646397	0.944619	-0.732459	0.975771	-0.654527	0.895854	-0.817261
GO_AXON_DEVELOPMENT	0.1469	1.45838	0.291248	1.26777	0.512521	1.18191	0.767032	-1.02818	0.899153	-0.903132	0.178115	1.39848	0.701585	1.05597	0.953918	-0.868499	0.868317	-0.925605	0.851993	-0.978114	0.315695	1.24208	0.414241	1.21817	0.231188	1.37137	0.292891	-1.28393
GO_AXON_EXTENSION	0.0457724	1.8591	0.0317587	1.86292	0.0389338	1.87561	0.25941	1.60956	0.416191	1.39344	0.0372832	1.8575	0.288985	1.56063	0.986143	-0.625339	0.404464	1.42575	0.933311	-0.778474	0.0681048	1.72222	0.0531988	1.83557	0.0235981	2.01692	0.726721	-1.0211
GO_AXONAL_TRANSPORT	0.965248	0.686236	0.813365	0.934327	0.957375	-0.742495	0.560137	-1.30319	0.99064	-0.556264	0.80837	0.902584	0.905944	-0.806683	0.924705	-0.865882	0.988892	-0.582555	0.994441	-0.546917	0.905962	0.770886	0.99138	-0.581618	0.975771	0.639752	0.929175	-0.752107
GO_B_CELL_ACTIVATION	0.707288	1.01799	0.730065	1.01963	0.840317	-0.975331	0.726622	-1.08332	0.716221	-1.10512	0.779467	-0.957491	0.809507	0.95943	0.902121	-0.969335	0.88441	-0.884302	0.867973	-0.941868	0.786398	0.938644	0.654082	1.07444	0.614471	1.14051	0.794713	-0.958923
GO_B_CELL_ACTIVATION_INVOLVED_IN_IMMUNE_RESPONSE	0.766307	0.961932	0.928762	-0.777267	0.854384	-0.947893	0.784515	-1.00675	0.255914	-1.51721	0.715169	-1.02729	0.769191	-1.01469	0.867912	-1.02522	0.647022	-1.20639	0.701456	-1.16091	0.998459	-0.594638	0.77196	0.939918	0.750058	1.02815	0.860214	-0.848873
GO_B_CELL_DIFFERENTIATION	0.668995	-1.08017	0.915479	-0.817259	0.570721	-1.23738	0.547724	-1.29061	0.672642	-1.17719	0.557413	-1.20236	0.695828	-1.11202	0.886938	-0.989301	0.843502	-0.949584	0.566522	-1.2823	0.763243	-0.951391	0.704191	1.02414	0.847558	-0.908236	0.81691	-0.920514
GO_B_CELL_MEDIATED_IMMUNITY	0.668995	1.07258	0.425474	1.32091	0.622754	1.18796	0.898667	-0.826996	0.79437	-1.03985	0.64538	1.11431	0.554165	1.26056	0.966135	-0.722245	0.984043	0.654779	0.797887	1.00044	0.560251	1.12761	0.396799	1.34199	0.441021	1.35102	0.539346	1.1886
GO_B_CELL_PROLIFERATION	0.511871	1.30439	0.602685	1.19623	0.805625	1.01112	0.721136	1.12134	0.783682	1.02258	0.524855	1.29297	0.794144	0.969719	0.92381	-0.86053	0.745674	1.09306	0.857332	0.905426	0.273545	1.50136	0.669372	1.0941	0.4822	1.38466	0.875978	-0.824364
GO_B_CELL_RECEPTOR_SIGNALING_PATHWAY	0.63138	1.14867	0.805776	0.93783	1	-0.548155	0.788607	0.965343	0.960257	-0.659359	0.751086	0.975412	0.841511	0.885674	0.844433	-1.06742	0.921042	0.725026	0.768711	-1.07772	0.838984	0.833413	0.862728	0.824879	0.552508	1.29708	0.82387	-0.895265
GO_BARBED_END_ACTIN_FILAMENT_CAPPING	0.647556	1.13237	0.757474	1.01179	0.938566	0.765829	0.985948	-0.608575	0.903788	0.807063	0.707808	1.04391	0.78597	0.983341	0.877414	-1.00013	0.822395	-0.996682	0.863128	-0.932063	0.369714	1.37946	0.410199	1.39205	0.628198	1.19544	0.566138	-1.22762
GO_BASE_EXCISION_REPAIR	0.757742	0.97067	0.754949	-1.02836	0.883819	0.865154	0.773404	1.01135	0.766156	-1.07683	0.818245	-0.888683	0.714856	1.08319	0.977671	-0.621798	0.849984	-0.928854	0.920502	-0.789782	0.822517	0.865975	0.939373	-0.728116	0.750058	-1.04737	0.912579	-0.777179
GO_BEHAVIOR	0.475334	1.16751	0.318459	1.24921	0.621233	1.11258	0.869779	-0.908821	0.951766	-0.795916	0.543763	1.13326	0.547641	1.15075	0.970794	-0.801549	0.840559	-0.969532	0.920502	-0.877751	0.556587	1.0853	0.51986	1.15112	0.598752	1.11262	0.783565	-0.976476
GO_BILE_ACID_METABOLIC_PROCESS	1	0.454258	0.962182	-0.68361	0.939959	-0.765391	0.764923	-1.05097	0.619969	-1.27356	0.669121	-1.11542	0.965014	-0.656379	0.893748	-0.962	0.878228	-0.863722	0.68333	-1.19207	0.999806	-0.454473	0.911407	-0.736709	0.977336	-0.579548	0.469768	1.33122
GO_BIOLOGICAL_ADHESION	0.0863123	1.37952	0.0337346	1.38147	0.734751	-1.05855	0.575383	-1.14029	0.862799	-0.972891	0.0594734	1.36084	0.552088	-1.1361	0.867912	-1.0147	0.787262	-1.02716	0.502762	-1.15918	0.0592806	1.35642	0.294942	1.21607	0.019329	1.52885	0.0360036	-1.41153
GO_BIOMINERALIZATION	0.0608303	1.76578	0.0146808	1.91919	0.237675	1.53357	0.196314	1.70333	0.0798615	1.82213	0.0666647	1.73867	0.0360329	1.88391	0.0864038	1.85668	0.23466	1.57647	0.0415074	1.8611	0.0244475	1.83667	0.0933611	1.68831	0.0673685	1.78995	0.203753	1.51789
GO_BLASTOCYST_DEVELOPMENT	0.749355	0.979832	0.838773	0.921362	0.688051	1.11096	0.972786	0.748565	0.980821	-0.657842	0.711201	1.02448	0.993081	-0.642079	0.764417	-1.16555	0.932825	-0.756805	0.951184	-0.7464	0.285772	1.38448	0.193382	1.53908	0.678208	1.08996	0.998856	0.598674
GO_BLASTOCYST_FORMATION	0.80822	0.905389	0.747359	1.02101	0.525243	1.34666	0.987767	0.601949	0.991022	-0.548795	0.496818	1.3221	1	-0.483891	0.925927	-0.854118	0.936482	0.696169	0.946522	-0.717719	0.560176	1.16184	0.598572	1.17692	0.786148	0.981893	0.995986	-0.526273
GO_BLOOD_VESSEL_ENDOTHELIAL_CELL_MIGRATION	0.381841	1.34128	0.123156	1.5649	0.343083	1.42585	0.72565	-1.09732	0.7044	1.1058	0.274212	1.46507	0.604926	-1.1932	0.792592	-1.1243	0.612126	1.19715	0.69504	-1.14971	0.180941	1.51057	0.704191	1.02127	0.490652	1.27541	0.365824	-1.33087
GO_BLOOD_VESSEL_MORPHOGENESIS	0.0509338	1.53169	0.032105	1.58857	0.0706606	1.48351	0.718608	-1.07841	0.0696429	1.53563	0.0191772	1.70248	0.335824	1.24965	0.206698	1.55065	0.0926385	1.51056	0.119071	1.3959	0.0121973	1.65062	0.104517	1.43467	0.0451575	1.52122	0.709839	-1.02744
GO_BLOOD_VESSEL_REMODELING	0.823233	-0.892498	0.981629	-0.651701	0.722298	-1.12558	0.72565	-1.12235	0.742651	1.07842	0.831331	-0.859851	0.935139	0.729131	0.986143	-0.566813	0.902086	0.757342	0.915956	-0.809794	0.860225	0.814372	0.838194	-0.860432	0.787673	0.977948	0.779974	-0.967072
GO_BODY_FLUID_SECRETION	0.513007	1.25664	0.347454	1.40939	0.621233	1.20617	0.72565	1.0964	0.728756	1.09634	0.356535	1.4308	0.548539	1.2844	0.806907	1.0921	0.617988	1.23388	0.66738	1.19652	0.414983	1.28999	0.491023	1.26354	0.625346	1.17783	0.708283	1.02761
GO_BODY_MORPHOGENESIS	0.61575	-1.1664	0.472389	-1.30899	0.351637	-1.46272	0.734687	-1.10039	0.736029	-1.10283	0.369382	-1.42592	0.522041	-1.31602	0.206116	1.78925	0.540588	-1.30288	0.728522	1.11453	0.462141	-1.2646	0.704191	-1.02354	0.518734	-1.30577	0.566949	-1.19949
GO_BONE_CELL_DEVELOPMENT	0.896627	0.750658	0.864684	-0.874371	0.84035	-0.967467	0.866715	0.834035	0.684367	-1.19989	0.956704	-0.659746	0.812403	0.926035	0.961596	-0.725949	0.660727	-1.20037	0.784946	-1.05703	0.888086	0.771429	0.974483	0.593792	0.85412	-0.876041	0.839631	-0.865011
GO_BONE_DEVELOPMENT	0.688709	1.03295	0.599954	-1.13874	0.571816	-1.20685	0.814633	-0.964324	0.848773	-0.973388	0.660469	-1.07976	0.552691	-1.21283	0.819506	-1.08861	0.745674	-1.07956	0.793372	-1.03409	0.665348	1.03001	0.315018	-1.3581	0.687155	1.06671	0.65924	-1.08367
GO_BONE_GROWTH	0.340209	1.49032	0.495728	1.33382	0.574533	1.29873	0.728625	1.10408	0.458218	1.49959	0.31973	1.51982	0.645201	1.21178	0.863463	1.00516	0.776359	1.03777	0.635511	1.25103	0.369714	1.39772	0.51986	1.27028	0.346472	1.51227	0.246034	1.61601
GO_BONE_MINERALIZATION	0.202608	1.55477	0.0536752	1.78199	0.444934	1.33857	0.347899	1.53139	0.13136	1.71544	0.246268	1.493	0.2707	1.58714	0.415466	1.45238	0.318515	1.5098	0.210589	1.61801	0.12913	1.6037	0.350641	1.39218	0.143692	1.64255	0.203251	1.54778
GO_BONE_MORPHOGENESIS	0.687971	1.05302	0.70978	-1.06616	0.615179	-1.22483	0.787408	-0.992447	0.876721	-0.905656	0.723721	-1.01731	0.534235	-1.28682	0.870477	-1.01903	0.681973	-1.16143	0.691056	-1.157	0.800041	-0.908054	0.610223	-1.14384	0.626161	1.17077	0.717373	-1.03394
GO_BONE_REMODELING	0.126447	1.72839	0.156123	1.6594	0.351637	1.51469	0.25941	1.66776	0.16607	1.77346	0.340651	1.46556	0.206116	1.71293	0.0680637	2.12853	0.324895	1.62338	0.0844849	1.97259	0.0324212	1.86439	0.11718	1.70382	0.458456	1.37594	0.386448	1.35237
GO_BONE_RESORPTION	0.101084	1.78098	0.203855	1.62033	0.40205	1.49346	0.341238	1.65468	0.253748	1.70317	0.20807	1.61447	0.311192	1.62948	0.12267	2.01243	0.549164	1.36807	0.0787922	1.9828	0.0244475	1.98702	0.101939	1.77193	0.448915	1.41933	0.208024	1.61646
GO_BRANCHED_CHAIN_AMINO_ACID_METABOLIC_PROCESS	0.893215	-0.777009	1	0.396568	1	-0.434945	0.852944	-0.884464	0.813161	-1.01137	0.896335	0.743115	0.766862	1.00182	0.912582	-0.911453	0.930595	-0.72641	0.978926	-0.594447	0.999806	0.371026	0.863665	-0.805231	0.754042	-1.04532	0.670906	1.09899
GO_BRANCHING_MORPHOGENESIS_OF_AN_EPITHELIAL_TUBE	0.176192	1.58533	0.172119	1.54398	0.439708	1.35428	0.192837	1.70503	0.54435	1.25172	0.520765	1.23628	0.288985	1.55917	0.626387	1.25228	0.750669	1.05044	0.671743	1.15275	0.207687	1.47984	0.721514	0.999753	0.653181	1.13704	0.974334	-0.702387
GO_BROWN_FAT_CELL_DIFFERENTIATION	0.1469	1.69407	0.100735	1.74825	0.125683	1.82887	0.475122	1.45099	0.521955	1.41282	0.211879	1.61105	0.11898	1.82164	0.85198	1.02832	0.65619	1.2207	0.745846	1.08299	0.046686	1.84615	0.411177	1.3745	0.0778109	1.8288	0.0160425	2.06485
GO_C21_STEROID_HORMONE_METABOLIC_PROCESS	0.194667	1.6614	0.0389723	1.85848	0.126582	1.82488	0.667424	1.21257	0.705908	1.13208	0.0360434	1.86825	0.405805	1.5611	0.863463	1.00504	0.782576	1.02555	0.567735	1.39023	0.0787183	1.77629	0.147505	1.6739	0.738889	1.05227	0.735337	-1.03005
GO_CALCINEURIN_MEDIATED_SIGNALING	0.621089	1.16523	0.565123	1.25341	0.671769	1.19101	0.743996	1.06885	0.606911	1.29869	0.4611	1.3697	0.757392	1.02335	0.878439	0.964484	0.63839	1.24265	0.656439	1.2319	0.408142	1.32956	0.828324	0.872772	0.701011	1.09679	0.494455	-1.27025
GO_CALCIUM_ION_IMPORT	0.776084	0.948099	0.725146	1.05185	0.799511	1.02502	0.688497	-1.17807	0.728462	1.09861	0.707808	1.05689	0.999688	0.498054	0.922717	-0.873368	0.860093	-0.90427	0.920502	0.763086	0.387885	1.35199	0.806857	0.902892	0.655944	1.16938	0.82387	-0.904609
GO_CALCIUM_ION_REGULATED_EXOCYTOSIS	0.85845	-0.840498	0.971454	-0.665875	0.886638	-0.871183	0.974698	-0.643524	0.916397	-0.795879	0.929995	-0.71156	0.85066	0.864393	0.870068	-1.01527	0.916495	0.737547	0.827897	-0.996409	0.741394	0.966264	0.90208	0.760604	0.91791	-0.740747	0.831356	-0.882836
GO_CALCIUM_ION_TRANSMEMBRANE_IMPORT_INTO_CYTOSOL	0.281541	1.49656	0.261639	1.50583	0.505254	1.32169	0.364577	1.52681	0.636796	-1.21754	0.354847	1.43055	0.518372	1.31266	0.728689	-1.20431	0.757887	-1.08755	0.840625	-0.978103	0.174472	1.56443	0.490139	1.27202	0.490474	1.3273	0.567198	-1.19056
GO_CALCIUM_ION_TRANSMEMBRANE_TRANSPORT	0.494428	1.20183	0.530922	1.18452	0.806696	1.00236	0.697106	1.08378	0.626584	-1.19907	0.306102	1.37944	0.559203	1.19229	0.620522	-1.24448	0.574017	-1.22089	0.8667	-0.945941	0.201009	1.41985	0.819366	0.917549	0.642911	1.1224	0.66309	-1.07941
GO_CALCIUM_MEDIATED_SIGNALING	0.462334	1.28695	0.599095	1.15689	0.721065	1.08126	0.171069	1.75913	0.830793	0.979437	0.564268	1.18962	0.613286	1.17482	0.961596	-0.772086	0.840809	-0.957732	0.7673	1.04392	0.303041	1.37008	0.331862	1.40782	0.669984	1.11276	0.259998	-1.41636
GO_CAMERA_TYPE_EYE_DEVELOPMENT	0.898863	0.853562	0.612355	1.10524	0.927359	-0.857179	0.867062	-0.901123	0.844078	0.970103	0.592786	1.11391	0.877429	-0.885023	0.943955	-0.879842	0.603173	1.14963	0.806193	-1.01552	0.541483	1.10715	0.825277	-0.921187	0.770844	0.997001	0.624979	1.07745
GO_CAMERA_TYPE_EYE_MORPHOGENESIS	0.444581	1.30992	0.463073	1.28856	0.735044	1.07562	0.743996	1.05396	0.73685	1.06674	0.456929	1.30929	0.798023	0.965769	0.935622	-0.865432	0.595051	1.21431	0.793372	-1.03951	0.26123	1.42913	0.759257	0.95491	0.445942	1.34284	0.605	1.12318
GO_CANONICAL_WNT_SIGNALING_PATHWAY	0.918788	-0.843144	0.90993	-0.871291	0.905211	-0.897065	0.979786	-0.757142	0.869012	-0.945868	0.884425	-0.863215	0.94243	-0.824684	0.669526	1.15294	0.716887	-1.09393	0.745221	-1.07054	0.974656	-0.795149	0.662484	1.0556	0.584184	-1.15057	0.30381	-1.28602
GO_CARBOHYDRATE_BIOSYNTHETIC_PROCESS	0.0420284	1.77901	0.0402378	1.73859	0.213563	1.48097	0.538259	1.22986	0.857145	0.956426	0.213567	1.45298	0.176446	1.53938	0.887269	-0.990753	0.886359	-0.876099	0.775338	-1.05556	0.0165135	1.78625	0.328659	1.34009	0.0393208	1.77064	0.606589	1.09755
GO_CARBOHYDRATE_CATABOLIC_PROCESS	0.178209	1.48388	0.485143	1.205	0.554	1.17652	0.998052	-0.649708	0.870312	-0.933692	0.758125	0.976088	0.576565	1.16478	0.52589	-1.29919	0.451671	-1.31216	0.192355	-1.45079	0.149728	1.46075	0.551869	1.15197	0.33984	1.34276	0.839786	0.9172
GO_CARBOHYDRATE_DERIVATIVE_BIOSYNTHETIC_PROCESS	0.954485	-0.843156	0.91308	-0.891076	0.600432	-1.13936	0.701932	-1.07942	0.917486	-0.895825	0.986405	-0.798163	0.115034	-1.40511	0.563596	-1.1782	0.785767	-1.03206	0.548842	-1.16936	0.869203	0.9101	0.80065	-0.958086	0.947088	-0.844668	0.390774	1.14784
GO_CARBOHYDRATE_DERIVATIVE_CATABOLIC_PROCESS	0.719589	-1.01756	0.31633	1.30885	0.835836	-0.979227	0.648832	-1.16467	0.606911	1.18806	0.342878	1.33278	0.633583	1.12924	0.918959	-0.916224	0.352122	1.38191	0.904397	-0.882318	0.425077	1.20672	0.59383	-1.12284	0.443135	1.26019	0.0168017	2.0965
GO_CARBOHYDRATE_DERIVATIVE_METABOLIC_PROCESS	0.490001	1.10256	0.666144	1.03243	0.902275	-0.931853	0.804073	-0.992612	0.949555	-0.868776	0.579723	1.06523	0.472765	-1.17182	0.687242	-1.09934	0.886359	-0.937927	0.544019	-1.13775	0.227882	1.20184	0.951234	0.875838	0.472142	1.11283	0.0408923	1.31242
GO_CARBOHYDRATE_DERIVATIVE_TRANSPORT	0.704308	-1.04536	0.600348	-1.17429	0.806696	-1.01895	0.685808	-1.16477	0.575402	-1.27523	0.425089	-1.35668	0.660632	-1.163	0.913355	-0.924187	0.838784	-0.957187	0.920502	-0.817243	0.690709	-1.01855	0.859565	-0.850181	0.68002	-1.1116	0.871942	0.847728
GO_CARBOHYDRATE_HOMEOSTASIS	0.473781	1.21632	0.584982	1.13551	0.800031	-1.02427	0.701932	-1.10869	0.899153	-0.881321	0.840805	-0.888903	0.552088	1.19668	0.790731	1.0789	0.792642	-1.03511	0.827996	0.982489	0.238936	1.37468	0.881281	-0.866059	0.311552	1.39188	0.778367	-0.975198
GO_CARBOHYDRATE_METABOLIC_PROCESS	0.033435	1.54143	0.0552822	1.47302	0.0970209	1.39948	0.482837	1.17319	0.992776	-0.712219	0.156196	1.33883	0.150186	1.37801	0.970794	-0.825854	0.80614	-1.02265	0.881833	-0.945936	0.0121973	1.64323	0.178704	1.32685	0.0326937	1.59859	0.480761	1.11416
GO_CARBOHYDRATE_TRANSMEMBRANE_TRANSPORT	0.101084	1.76263	0.101653	1.68933	0.237675	1.58297	0.206631	1.69343	0.979921	0.649235	0.352707	1.4366	0.179552	1.68862	0.902949	0.930515	0.837972	0.940564	0.869921	0.901606	0.0344824	1.81376	0.20836	1.52603	0.0393208	1.85972	0.995986	0.608633
GO_CARBOHYDRATE_TRANSPORT	0.09276	1.7385	0.0972716	1.66472	0.26711	1.54809	0.238699	1.64569	0.997685	0.538685	0.36392	1.40326	0.268665	1.56719	0.966686	0.778148	0.93806	0.747182	0.953976	0.763452	0.0724509	1.71321	0.203214	1.52336	0.0430679	1.85107	0.995019	0.638553
GO_CARDIAC_CELL_DEVELOPMENT	0.404443	1.38439	0.154546	1.65796	0.274345	1.5923	0.862509	0.862382	0.479354	1.41266	0.269795	1.52483	0.484246	1.38498	0.959049	0.760753	0.352122	1.58905	0.778685	1.03269	0.112089	1.69467	0.362285	1.42616	0.472142	1.35788	0.203795	1.58042
GO_CARDIAC_CHAMBER_DEVELOPMENT	0.836978	0.890056	0.707269	1.05592	0.860349	-0.937984	0.690372	-1.14014	0.705908	1.09696	0.794047	0.939198	0.933759	-0.792096	0.943955	-0.858146	0.836896	0.944556	0.851993	-0.959696	0.638415	1.05363	0.744341	-0.969159	0.835726	0.919156	0.783565	0.959161
GO_CARDIAC_CHAMBER_MORPHOGENESIS	0.789442	-0.93867	0.766518	-1.0053	0.712148	-1.12269	0.561487	-1.28699	0.854474	-0.959368	0.804078	-0.919264	0.807388	-0.964209	0.797787	-1.12621	0.8306	-0.978621	0.686226	-1.16125	0.655849	1.03882	0.635284	-1.10779	0.922797	-0.774383	0.808225	-0.930496
GO_CARDIAC_CONDUCTION	0.807143	-0.923355	0.874594	-0.878741	0.82051	-0.990071	0.784936	-1.00078	0.632115	-1.21126	0.873993	0.821927	0.757392	-1.02682	0.558992	-1.33794	0.660727	-1.18138	0.277301	-1.48688	0.905697	0.784677	0.440346	-1.31002	0.892055	-0.808763	0.472297	-1.27
GO_CARDIAC_EPITHELIAL_TO_MESENCHYMAL_TRANSITION	0.766395	0.959349	0.689666	1.09948	0.743932	1.09178	0.6379	1.26179	0.783279	1.02299	0.671597	1.09511	0.654784	1.20638	0.834357	1.04901	0.80614	0.990794	0.914843	0.785362	0.328335	1.43287	0.759257	-0.950126	0.847558	-0.896207	0.864532	-0.825824
GO_CARDIAC_MUSCLE_CELL_ACTION_POTENTIAL	0.972743	0.613882	0.989941	0.631857	0.976537	0.667213	0.884485	-0.834764	0.893718	-0.857726	1	0.467088	0.953874	-0.692508	0.867662	-1.02909	0.886867	0.804832	0.827996	-0.992723	0.946065	0.683914	0.757384	-0.953965	0.817477	-0.948831	0.491594	-1.27883
GO_CARDIAC_MUSCLE_CELL_CONTRACTION	0.694999	1.05625	0.831672	0.90544	0.776082	1.04607	0.990191	-0.595251	0.892669	0.837365	0.643513	1.14766	0.701046	1.12644	0.953918	-0.767715	0.837972	0.923323	0.757066	1.05495	0.561421	1.16047	0.965817	-0.615873	0.920457	0.741146	0.722304	-1.03575
GO_CARDIAC_MUSCLE_CELL_DIFFERENTIATION	0.287623	1.47257	0.0599299	1.79714	0.203539	1.60035	0.575383	1.26444	0.688503	1.15327	0.369154	1.38918	0.44375	1.41002	0.877414	-1.00485	0.295685	1.53985	0.839504	-0.980876	0.0565267	1.7482	0.411598	1.33281	0.335712	1.4513	0.386448	1.31944
GO_CARDIAC_MUSCLE_CELL_PROLIFERATION	0.856177	0.845464	0.759436	1.00648	0.743052	-1.10479	0.809812	-0.962635	0.892669	0.838266	0.726248	1.00836	0.950168	0.712903	0.874321	0.973556	0.649336	1.22053	0.891054	0.82714	0.800246	0.893276	0.915755	0.743248	0.762603	1.01035	0.169736	1.68416
GO_CARDIAC_MUSCLE_CONTRACTION	0.73666	0.986914	0.640685	1.1248	0.824115	0.969473	0.721787	-1.12048	0.619476	-1.24608	0.784259	0.945173	0.715157	1.07037	0.764417	-1.16249	0.723613	-1.12061	0.393726	-1.42237	0.442827	1.26011	0.989484	0.602096	0.882373	-0.831533	0.365697	-1.37289
GO_CARDIAC_MUSCLE_TISSUE_DEVELOPMENT	0.479072	1.22781	0.184665	1.45283	0.690686	1.09906	0.786883	-0.994956	0.691721	1.10269	0.566171	1.15477	0.735116	1.03044	0.832575	-1.06834	0.440302	1.3312	0.7673	-1.06575	0.133767	1.5065	0.704191	1.02506	0.658524	1.10173	0.442731	1.22837
GO_CARDIAC_MUSCLE_TISSUE_MORPHOGENESIS	0.756279	0.969014	0.825456	0.911689	0.86633	0.88805	0.77918	0.98925	0.861043	0.907253	0.809586	0.897168	0.738387	1.05666	0.902949	-0.932891	0.776257	1.04199	0.671743	-1.20805	0.558552	1.16817	0.899893	-0.760879	0.87057	-0.850346	0.564541	-1.22698
GO_CARDIAC_SEPTUM_DEVELOPMENT	0.626517	1.12025	0.715527	1.04904	0.859796	0.931732	0.626092	1.18933	0.710129	1.11222	0.747665	0.987237	0.656953	1.14895	0.835163	1.0483	0.732702	1.07442	0.966067	-0.696084	0.43439	1.25945	0.770631	-0.945283	0.754042	1.01756	0.998856	0.548027
GO_CARDIAC_SEPTUM_MORPHOGENESIS	0.819238	0.894468	0.840095	-0.912625	0.957375	-0.740918	0.750075	1.04508	0.857236	-0.947217	0.840805	-0.859709	0.751086	1.02396	0.832575	-1.08569	0.837972	-0.961083	0.857488	-0.945625	0.424843	1.2985	0.615015	-1.15625	0.884657	-0.807499	0.998856	0.514588
GO_CARDIAC_VENTRICLE_DEVELOPMENT	0.736615	-1.00166	0.714901	-1.05863	0.706059	-1.12892	0.511838	-1.34397	0.854474	-0.959909	0.715169	-1.02703	0.750821	-1.04411	0.902878	-0.95951	0.849984	-0.94122	0.67755	-1.17043	0.846051	-0.863016	0.564584	-1.1734	0.892055	-0.812893	0.836186	-0.900256
GO_CARDIAC_VENTRICLE_MORPHOGENESIS	0.674216	-1.09122	0.713405	-1.07633	0.477801	-1.36533	0.406239	-1.45982	0.919311	-0.789119	0.789882	-0.927609	0.731232	-1.07308	0.945089	-0.816374	0.891232	-0.827964	0.761562	-1.08497	0.805527	-0.891322	0.840052	-0.865156	0.882373	-0.808655	0.790244	-0.952286
GO_CARDIOCYTE_DIFFERENTIATION	0.339166	1.39383	0.0557805	1.75299	0.28673	1.51468	0.554413	1.2657	0.779392	1.03237	0.354774	1.39292	0.472305	1.35142	0.870477	-1.01568	0.321318	1.50646	0.866423	-0.939375	0.0520717	1.74544	0.423558	1.31141	0.401197	1.3743	0.413124	1.2818
GO_CARTILAGE_DEVELOPMENT	0.598594	-1.12751	0.130162	1.49877	0.537811	-1.2367	0.578334	-1.23338	0.0343045	1.90097	0.26714	1.39034	0.570233	-1.19549	0.0778943	1.76668	0.0414261	2.00546	0.0542519	1.8291	0.314267	1.30488	0.313967	-1.36049	0.539314	-1.21215	0.0168017	2.05579
GO_CARTILAGE_DEVELOPMENT_INVOLVED_IN_ENDOCHONDRAL_BONE_MORPHOGENESIS	0.502383	1.32237	0.707269	1.08573	0.862949	-0.921378	0.777682	0.993125	0.497374	1.46217	0.425089	1.40572	0.716722	-1.11147	0.626024	1.38062	0.92533	-0.739977	0.88784	-0.860523	0.640994	1.08105	0.704122	1.04573	0.512706	1.34373	0.670906	1.09529
GO_CATECHOLAMINE_METABOLIC_PROCESS	0.688709	-1.08199	0.676927	-1.13459	0.654944	-1.20478	0.670951	-1.20123	0.713508	-1.14995	0.843672	-0.848487	0.728056	-1.0957	0.646429	-1.30659	0.77344	-1.08148	0.800782	-1.02838	0.816725	-0.87261	0.740437	-0.972641	0.831583	-0.922969	0.690382	-1.08578
GO_CATION_TRANSMEMBRANE_TRANSPORT	0.581509	1.09113	0.537918	-1.14849	0.561959	-1.17057	0.216422	-1.38815	0.197744	-1.353	0.486425	1.15735	0.315508	-1.30767	0.0106246	-1.56413	0.437559	-1.23651	0.05369	-1.46253	0.369714	1.18156	0.195628	-1.32773	0.401197	-1.2359	0.0155072	-1.60981
GO_CATION_TRANSPORT	0.321501	1.20967	0.515623	-1.14395	0.621233	-1.13065	0.173499	-1.37881	0.21134	-1.30641	0.375029	1.19084	0.303218	-1.29689	0.0182642	-1.48226	0.48396	-1.19606	0.147085	-1.33668	0.142104	1.30822	0.189535	-1.29131	0.520729	-1.15654	0.0308424	-1.48298
GO_CD4_POSITIVE_ALPHA_BETA_T_CELL_ACTIVATION	0.664055	1.07777	0.874594	0.867909	0.808274	0.999351	0.842123	-0.911124	0.856655	-0.94986	0.664003	1.1007	0.757392	1.0188	0.872888	-1.00687	0.688257	-1.15801	0.851993	-0.956658	0.745305	0.955872	0.704122	1.03459	0.750058	1.02947	0.303719	-1.42653
GO_CD4_POSITIVE_ALPHA_BETA_T_CELL_DIFFERENTIATION	0.699233	1.03874	0.923389	-0.780374	0.816714	0.98169	0.84233	-0.908482	0.857236	-0.946503	0.818245	0.884218	0.78597	0.982603	0.764417	1.15118	0.801248	-1.03416	0.785324	-1.05523	0.823984	0.864183	0.779982	-0.928227	0.792746	0.964586	0.628312	-1.14466
GO_CELL_ACTIVATION	0.129337	1.27408	0.0480876	1.37239	0.751719	-1.04497	0.399557	-1.20037	0.504321	-1.14747	0.0511395	1.31644	0.695828	-1.0587	0.953918	-0.91398	0.483616	-1.15061	0.827996	-1.00183	0.0562049	1.32788	0.0190503	1.44982	0.028037	1.42848	0.0426546	1.29289
GO_CELL_ACTIVATION_INVOLVED_IN_IMMUNE_RESPONSE	0.616026	-1.07377	0.582268	-1.1047	0.274345	-1.29311	0.163889	-1.38251	0.0441454	-1.45759	0.498288	-1.14377	0.361737	-1.26399	0.727871	-1.10716	0.0148731	-1.46197	0.531107	-1.17568	0.821657	-0.941489	0.288298	1.23495	0.435506	1.15255	0.0824201	1.31283
GO_CELL_ADHESION_MEDIATED_BY_INTEGRIN	0.932758	-0.734338	0.892479	0.833274	0.961278	-0.734904	0.989955	-0.613968	0.728462	1.10679	0.793887	0.923415	0.757392	-1.02901	0.764417	1.15121	0.821696	0.976298	0.766971	-1.08097	0.798355	0.897697	0.876647	-0.81128	0.938642	0.706577	0.437004	-1.30999
GO_CELL_AGING	0.801055	-0.93738	0.832004	-0.926571	0.819648	-0.996764	0.787408	-0.993432	0.782313	-1.04559	0.877785	-0.836191	0.852975	-0.892754	0.872987	-1.01132	0.596401	-1.22216	0.705336	-1.13945	0.788432	0.927165	0.742219	-0.971746	0.835156	-0.924057	0.816436	-0.931037
GO_CELL_CELL_ADHESION	0.193843	1.32839	0.109715	1.40598	0.623807	1.0967	0.697049	-1.09098	0.813161	-1.00964	0.220025	1.30446	0.809507	-0.977404	0.92381	-0.937449	0.755258	-1.0591	0.720994	-1.08358	0.0603583	1.44888	0.313494	1.26844	0.143568	1.37651	0.103914	-1.40532
GO_CELL_CELL_ADHESION_VIA_PLASMA_MEMBRANE_ADHESION_MOLECULES	0.535407	1.21483	0.602338	1.15804	0.707535	1.10272	0.6379	1.1945	0.947763	0.745024	0.750562	0.982404	0.547641	1.27123	0.941757	-0.85385	0.827613	0.962754	0.763356	-1.08077	0.560176	1.13079	0.867801	0.835027	0.672485	1.11288	0.90079	-0.811281
GO_CELL_CELL_JUNCTION_ASSEMBLY	0.515496	-1.23493	0.495728	-1.26621	0.567402	-1.24885	0.678168	-1.16777	0.536748	-1.2898	0.350308	-1.40663	0.51403	-1.3039	0.935341	-0.868968	0.511642	-1.30048	0.607524	-1.23792	0.638311	-1.06073	0.0919305	-1.72804	0.730271	-1.06107	0.287069	-1.40385
GO_CELL_CELL_JUNCTION_ORGANIZATION	0.77877	-0.958423	0.885055	-0.873736	0.816714	-0.996615	0.862375	-0.893726	0.667898	-1.17248	0.579797	-1.16809	0.757392	-1.02108	0.970794	-0.737222	0.693615	-1.12906	0.835448	-0.990255	0.637899	1.05262	0.374382	-1.34868	0.878757	-0.85528	0.59365	-1.13784
GO_CELL_CELL_RECOGNITION	0.479297	-1.31996	0.601516	-1.19308	0.649973	-1.20469	0.614739	-1.25522	0.424965	-1.41395	0.289111	-1.51509	0.937147	-0.738464	0.764871	-1.17334	0.211119	-1.55722	0.67945	-1.1931	0.462141	-1.27305	0.949268	-0.68267	0.791338	-0.977374	0.842584	-0.860672
GO_CELL_CELL_SIGNALING	0.025847	1.50047	0.0296334	1.44381	0.0752233	1.25407	0.125611	1.24367	0.947763	-0.874298	0.0156027	1.45064	0.0920086	1.32034	0.985994	-0.825778	0.860093	-0.963972	0.895998	-0.946522	0.0313624	1.38969	0.068577	1.34622	0.0327897	1.40075	0.621416	-1.06874
GO_CELL_CELL_SIGNALING_BY_WNT	0.987657	-0.794468	0.874578	-0.925128	0.806696	-1.01414	0.978252	-0.788392	0.767741	-1.0436	0.805059	-0.948834	0.864573	-0.921113	0.961623	-0.855942	0.659766	-1.1138	0.567735	-1.17093	0.987269	0.810154	0.716278	1.00349	0.73806	-1.0309	0.369093	-1.21735
GO_CELL_CHEMOTAXIS	0.473781	1.23203	0.288849	1.35897	0.734231	-1.09185	0.554413	1.22756	0.856503	-0.95497	0.492358	1.22794	0.701046	1.06688	0.512164	-1.31601	0.843488	-0.95449	0.63797	-1.18231	0.208808	1.43261	0.704191	-1.01487	0.610848	1.15335	0.454348	-1.23388
GO_CELL_COMMUNICATION_INVOLVED_IN_CARDIAC_CONDUCTION	0.831387	-0.872841	0.754227	-1.0354	0.825205	-0.98638	0.773913	-1.0359	0.41655	-1.43226	0.976693	-0.61155	0.678055	-1.17173	0.524637	-1.41609	0.511642	-1.34659	0.303668	-1.53037	0.900717	0.743757	0.567695	-1.21836	0.892055	-0.789701	0.358363	-1.41883
GO_CELL_CYCLE	0.286607	1.14051	0.874228	0.969491	0.825205	1.00268	1	-0.693103	0.933178	-0.916469	0.719987	1.00615	0.637676	1.04622	0.973206	-0.891048	0.970589	-0.865941	0.790552	-1.01907	0.0929018	1.24605	0.0150228	1.43945	0.970513	0.899174	0.107436	1.2486
GO_CELL_CYCLE_ARREST	0.761253	0.973535	0.83709	0.942703	0.90947	0.904227	0.940204	-0.815896	0.919311	-0.847611	0.606631	1.1055	0.939411	-0.817183	0.985604	-0.707659	0.92533	-0.817065	0.839504	-0.987882	0.322318	1.26309	0.430492	1.22974	0.781422	-0.995747	0.697724	-1.04476
GO_CELL_CYCLE_CHECKPOINT	0.616026	1.09698	0.9867	0.782807	0.806696	1.00146	1	0.679005	1	-0.550872	0.495549	1.2086	0.974174	0.78264	0.985604	0.762057	0.993097	0.680017	1	-0.428472	0.384696	1.2226	0.152605	1.46607	0.993903	0.670653	0.111244	1.45406
GO_CELL_CYCLE_DNA_REPLICATION	0.973035	-0.64574	0.77262	-1.00183	1	-0.556033	0.828975	-0.932614	0.984305	-0.596691	0.880101	-0.794945	0.961009	-0.689259	0.890521	-0.982123	0.860093	-0.89971	0.924992	0.752357	0.894992	-0.777769	0.960627	-0.671924	0.99812	0.502537	0.735337	1.00366
GO_CELL_CYCLE_G1_S_PHASE_TRANSITION	0.679967	1.03526	1	0.765504	0.914712	0.908163	0.795223	-0.993878	0.885649	-0.920733	0.818245	0.925242	0.809149	-0.971528	0.914621	-0.940828	0.934712	-0.800654	0.761562	-1.06173	0.623562	1.05162	0.717988	0.998269	0.927618	0.834594	0.545826	1.10808
GO_CELL_CYCLE_G2_M_PHASE_TRANSITION	0.62541	1.07125	0.919129	0.880358	0.976537	0.843172	0.943351	0.872654	0.685403	-1.12188	0.786287	0.960327	0.674011	1.08658	0.8985	-0.979654	0.609299	-1.17166	0.525041	-1.24385	0.537984	1.10312	0.0150228	1.80667	0.948515	0.838306	0.131278	1.36928
GO_CELL_CYCLE_PHASE_TRANSITION	0.755919	0.986928	1	-0.731167	0.989033	0.865943	0.809584	-0.986636	0.686398	-1.09737	0.825779	0.944471	0.983247	0.849136	0.944756	-0.915405	0.796305	-1.02623	0.561079	-1.16598	0.510578	1.09362	0.0158803	1.51857	0.992048	-0.754657	0.0939342	1.29854
GO_CELL_CYCLE_PROCESS	0.581996	1.05348	1	0.782753	1	0.805823	1	-0.745982	0.856446	-0.986318	0.962887	0.90107	1	0.866959	0.959049	-0.909638	0.895825	-0.931565	0.760047	-1.0376	0.278201	1.15862	0.028957	1.3888	0.996977	0.835703	0.0637751	1.27283
GO_CELL_DEATH_IN_RESPONSE_TO_HYDROGEN_PEROXIDE	0.801055	-0.928585	0.89561	0.794926	0.813533	-1.0068	0.571335	-1.312	0.722621	-1.14015	0.916206	-0.718259	0.702045	-1.13796	0.732197	-1.22316	0.892688	-0.813698	0.796804	-1.03589	0.824679	0.845212	0.71186	-1.0138	0.934464	0.691091	0.481852	-1.30047
GO_CELL_DEATH_IN_RESPONSE_TO_OXIDATIVE_STRESS	0.623971	1.11363	0.208302	1.50363	0.545229	1.24363	0.46865	-1.37782	0.163209	1.66892	0.411266	1.3324	0.84262	-0.910022	0.524637	1.36687	0.515956	1.30135	0.699485	1.11397	0.14861	1.57234	0.744341	0.972541	0.194898	1.57455	0.680902	1.06056
GO_CELL_DIFFERENTIATION_INVOLVED_IN_KIDNEY_DEVELOPMENT	0.829941	0.871452	0.652843	1.13545	1	-0.538998	0.826486	0.904138	0.907412	-0.818969	0.78989	-0.92938	0.858629	0.850344	0.810098	-1.12468	0.849984	0.883015	0.79292	1.01092	0.531709	1.20136	0.77605	0.935973	0.851318	-0.885966	0.741823	-1.012
GO_CELL_DIVISION	0.733998	0.993169	1	0.817402	0.859856	0.965714	0.975614	0.858651	0.857704	-0.969531	0.789882	0.963269	0.773758	1.00343	0.970794	-0.820582	0.928206	-0.8502	0.851993	-0.981228	0.374506	1.17238	0.216869	1.28886	0.991121	-0.734466	0.0294483	1.75364
GO_CELL_FATE_COMMITMENT	0.0798494	1.69888	0.274701	1.38534	0.149047	1.63252	0.256026	1.52935	0.553915	1.23915	0.132149	1.59892	0.315508	1.4771	0.902949	-0.954577	0.768566	1.03234	0.920502	-0.830057	0.0219151	1.75942	0.469394	1.23294	0.233582	1.48822	0.778367	-0.974679
GO_CELL_FATE_SPECIFICATION	0.764463	0.965264	0.864684	0.857249	0.985998	-0.639944	0.770693	1.01286	0.691721	1.1635	0.840805	0.838844	0.841814	-0.901559	0.832575	-1.08592	0.849984	0.878723	0.878283	-0.887103	0.646646	1.06616	0.946358	-0.682374	0.922759	0.726309	0.930898	-0.719347
GO_CELL_GROWTH	0.0145177	1.74828	0.0146808	1.84944	0.0315155	1.65318	0.100622	1.56054	0.0873231	1.47706	0.0384628	1.54848	0.0434372	1.58345	0.416048	1.18322	0.235595	1.34796	0.561079	1.15975	0.0077417	1.86406	0.0158803	1.69598	0.0276186	1.60273	0.31901	1.20204
GO_CELL_JUNCTION_ASSEMBLY	0.545406	1.14232	0.902847	-0.875582	0.928927	-0.866688	0.830561	-0.947642	0.732383	-1.07328	0.712075	1.01483	0.779459	-0.999032	0.893748	-0.985732	0.849984	-0.95566	0.525831	-1.24367	0.235259	1.34107	0.771797	-0.961194	0.532966	1.17766	0.175617	-1.41185
GO_CELL_JUNCTION_ORGANIZATION	0.565987	1.10485	0.78199	-0.992501	0.845124	-0.975119	0.842123	-0.946047	0.583006	-1.17501	0.750238	-0.990644	0.659839	-1.10146	0.797471	-1.0796	0.792642	-1.03192	0.493279	-1.21816	0.31578	1.22305	0.786218	-0.957681	0.584184	1.11394	0.0940038	-1.42307
GO_CELL_KILLING	0.0674855	-1.7138	0.0833792	-1.64588	0.219032	-1.53417	0.198417	-1.60083	0.0537533	-1.69867	0.131103	-1.61199	0.442818	-1.39445	0.711963	-1.22169	0.184446	-1.55187	0.605706	-1.24789	0.212882	-1.48359	0.331862	-1.41135	0.142304	-1.60888	0.865675	-0.845151
GO_CELL_MATRIX_ADHESION	0.669301	1.05363	0.725146	1.02909	0.816714	-1.00093	0.677256	-1.14355	0.728391	-1.09854	0.733936	-1.00078	0.67287	-1.12375	0.747641	-1.15186	0.868317	-0.907097	0.275344	-1.40002	0.378859	1.24185	0.76041	0.964203	0.508328	1.22706	0.0617404	-1.59082
GO_CELL_MATURATION	0.225707	1.51789	0.182033	1.56743	0.316622	1.48477	0.547724	1.28387	0.458218	1.35833	0.203755	1.5488	0.472765	1.36838	0.921869	0.895511	0.631322	1.18714	0.965329	-0.706813	0.30028	1.39346	0.434834	1.30564	0.118646	1.69993	0.542773	1.16474
GO_CELL_MIGRATION_INVOLVED_IN_SPROUTING_ANGIOGENESIS	0.310165	1.49657	0.0735186	1.77557	0.26025	1.62797	0.39445	1.52838	0.728756	1.09821	0.425138	1.39188	0.552088	1.29666	0.893748	-0.965881	0.647022	1.20542	0.677012	1.1966	0.045344	1.85011	0.415494	1.37831	0.373837	1.45392	0.554242	-1.20972
GO_CELL_MORPHOGENESIS	0.411078	1.16117	0.348427	1.17408	0.94682	-0.866991	0.632571	-1.12292	0.915444	-0.908644	0.482581	1.13276	0.811142	-0.97689	0.661971	-1.12202	0.866273	-0.949472	0.675817	-1.09505	0.161669	1.27609	0.71186	1.00748	0.503136	1.12854	0.0526144	-1.39145
GO_CELL_MORPHOGENESIS_INVOLVED_IN_DIFFERENTIATION	0.16835	1.34371	0.172745	1.31575	0.672918	1.06895	0.867836	-0.920417	0.926479	-0.869056	0.14174	1.35498	0.76497	1.00332	0.877414	-1.00851	0.886359	-0.908787	0.70148	-1.09161	0.155844	1.33362	0.650581	1.05546	0.118707	1.40412	0.182592	-1.32545
GO_CELL_MORPHOGENESIS_INVOLVED_IN_NEURON_DIFFERENTIATION	0.102335	1.51356	0.13182	1.40493	0.439708	1.21449	0.908618	-0.875318	0.908918	-0.892038	0.120833	1.42422	0.695828	1.06187	0.832575	-1.05284	0.927075	-0.838941	0.836616	-0.995726	0.183433	1.32792	0.479971	1.16131	0.125388	1.44885	0.456016	-1.18346
GO_CELL_MOTILITY	0.0162377	1.61066	0.0204248	1.59976	0.0752233	1.40545	0.122982	1.36298	0.20513	1.21943	0.0156027	1.58161	0.138924	1.25523	0.935622	-0.947662	0.930595	-0.886354	0.570506	-1.11702	0.0077417	1.61146	0.0489503	1.39165	0.0194873	1.57193	0.0160425	-1.44406
GO_CELL_PART_MORPHOGENESIS	0.083444	1.45576	0.0946515	1.41994	0.28219	1.25255	0.72565	1.03719	0.693926	1.06322	0.0955511	1.41033	0.592109	1.10071	0.955033	-0.880187	0.732902	1.03408	0.920502	-0.892358	0.0929018	1.40517	0.313612	1.26707	0.0811835	1.45407	0.412523	-1.19493
GO_CELL_PROJECTION_ASSEMBLY	0.733279	0.997277	0.947048	0.873437	1	-0.690949	1	0.659494	0.917245	-0.878464	0.786287	0.965431	1	0.729472	0.943955	-0.908639	0.842392	-0.972872	0.778685	-1.03979	0.507944	1.11111	0.440346	1.18256	0.851318	0.943609	0.986505	-0.77004
GO_CELL_PROJECTION_ORGANIZATION	0.0624657	1.35441	0.0668478	1.32161	0.23415	1.17359	0.978252	-0.832561	0.97694	-0.827915	0.107482	1.28514	0.695828	1.03341	0.985604	-0.84035	0.972196	-0.834561	0.935555	-0.904444	0.0246647	1.39262	0.123567	1.28925	0.148949	1.25573	0.698506	-1.03181
GO_CELL_RECOGNITION	0.882814	-0.817258	0.870281	-0.882397	0.832427	-0.973862	0.696403	-1.14118	0.439679	-1.37616	0.575331	-1.1951	0.844768	-0.90139	0.836071	-1.07059	0.119315	-1.6031	0.721197	-1.13565	0.675607	-1.02548	0.896473	0.792446	0.678208	1.1021	0.837658	-0.886857
GO_CELL_REDOX_HOMEOSTASIS	0.625004	1.12928	0.725146	1.03918	0.773264	-1.05816	0.795645	-0.983663	0.54435	-1.29435	0.691108	1.05838	0.334122	-1.49045	0.727871	-1.21086	0.0810767	-1.6725	0.478481	-1.37044	0.642529	1.05867	0.757151	-0.961705	0.889402	-0.815861	0.902694	-0.793363
GO_CELL_SUBSTRATE_ADHESION	0.697812	-1.03133	0.576976	1.11682	0.696545	-1.10273	0.583695	-1.19809	0.783279	-1.03481	0.637859	-1.08998	0.497711	-1.24127	0.526997	-1.25283	0.553793	1.15538	0.224029	-1.38952	0.425421	1.17928	0.529294	-1.1495	0.441021	1.23078	0.0161438	-1.6959
GO_CELL_SUBSTRATE_JUNCTION_ORGANIZATION	0.522951	1.21685	0.742433	1.02032	0.773264	1.03322	0.721787	-1.10964	0.636796	-1.19834	0.797878	-0.930352	0.750665	-1.0401	0.42821	-1.39812	0.866273	-0.902905	0.38291	-1.39833	0.246754	1.42171	0.553522	1.18973	0.608901	1.16729	0.123671	-1.59317
GO_CELL_SURFACE_RECEPTOR_SIGNALING_PATHWAY_INVOLVED_IN_CELL_CELL_SIGNALING	0.965248	-0.822541	0.874594	-0.926065	0.806696	-1.01546	0.965847	-0.816193	0.78252	-1.032	0.800317	-0.95418	0.860574	-0.925193	0.961623	-0.852288	0.681973	-1.10028	0.614615	-1.14193	0.999806	0.778861	0.6946	1.02671	0.791338	-0.985692	0.460506	-1.16498
GO_CELLULAR_ALDEHYDE_METABOLIC_PROCESS	0.87457	0.835792	0.92484	-0.785908	0.914904	0.844222	0.888517	0.837783	0.836028	0.956213	0.806612	0.904385	0.527889	1.31129	0.819506	1.08734	0.671843	-1.17856	0.695844	1.15708	0.623238	1.08707	0.868542	0.825581	0.832641	-0.919242	0.779974	-0.965917
GO_CELLULAR_AMIDE_METABOLIC_PROCESS	0.0135112	-2.14014	0.0104974	-2.09259	0.00948617	-1.92765	0.0097722	-1.81868	0.00918143	-1.91921	0.0124014	-2.26807	0.0127616	-1.84597	0.0106246	-1.48337	0.00917388	-1.83667	0.00906609	-1.72826	0.0077417	-2.13011	0.0150228	-1.97227	0.0119463	-1.9768	0.0102211	-1.75509
GO_CELLULAR_AMINO_ACID_BIOSYNTHETIC_PROCESS	1	0.585116	1	-0.473556	0.957375	-0.745856	0.715668	-1.12603	0.952503	-0.708857	0.905343	0.779846	0.678055	-1.14006	0.747567	-1.18857	0.607072	-1.23022	0.70148	-1.15153	0.999806	-0.363459	0.954147	-0.719626	0.916758	0.77792	0.656617	-1.10065
GO_CELLULAR_AMINO_ACID_CATABOLIC_PROCESS	0.610068	-1.14464	0.806456	-0.954354	0.672918	-1.15885	0.602144	-1.23414	0.713508	-1.12626	0.805059	-0.916977	0.84376	-0.902202	0.398455	-1.4292	0.832356	-0.975631	0.879643	-0.902368	0.39536	-1.27768	0.925221	-0.770109	0.787904	-0.981968	0.82387	0.913881
GO_CELLULAR_AMINO_ACID_METABOLIC_PROCESS	1	-0.672266	0.913094	-0.866377	0.886638	-0.91581	0.874272	-0.903682	0.439992	-1.27829	1	-0.587801	0.893202	-0.881441	0.17462	-1.42483	0.235215	-1.3788	0.15779	-1.43176	0.949672	-0.820887	0.669372	1.04918	0.940824	-0.820026	0.544312	-1.14719
GO_CELLULAR_BIOGENIC_AMINE_METABOLIC_PROCESS	0.819685	0.884417	0.826573	-0.926424	0.95184	-0.750541	0.887011	0.809619	0.869007	0.886789	0.768182	0.96305	0.888502	0.808395	0.824966	-1.09953	0.901866	-0.805447	0.88784	-0.865142	0.946065	-0.695094	0.582601	1.19325	0.818541	0.931695	0.639571	-1.13512
GO_CELLULAR_CARBOHYDRATE_BIOSYNTHETIC_PROCESS	0.284275	1.4928	0.352819	1.40424	0.540652	1.2722	0.682136	1.15464	0.525661	1.34681	0.520776	1.2622	0.466402	1.38412	0.824966	1.06431	0.694235	1.12125	0.867973	0.913463	0.247205	1.45993	0.71638	1.00525	0.425665	1.3831	0.52573	1.2004
GO_CELLULAR_CARBOHYDRATE_CATABOLIC_PROCESS	0.707288	1.04096	0.89183	0.820978	0.981989	-0.670768	0.99076	-0.59165	0.899153	-0.844708	0.909093	0.747373	0.929244	0.755174	0.827788	-1.09328	0.843488	-0.946738	0.805077	-1.02163	0.702744	1.00603	0.835577	0.866321	0.752894	1.03104	0.652301	-1.12475
GO_CELLULAR_CARBOHYDRATE_METABOLIC_PROCESS	0.133576	1.51714	0.171692	1.42083	0.229823	1.38884	0.364577	1.36129	0.933307	0.854516	0.44433	1.23222	0.361737	1.32052	0.970794	-0.773506	0.949308	-0.761757	0.959966	-0.786017	0.0500131	1.59417	0.315018	1.32943	0.0508833	1.69819	0.9386	-0.806171
GO_CELLULAR_COMPONENT_ASSEMBLY_INVOLVED_IN_MORPHOGENESIS	0.647064	-1.11365	0.713705	-1.06047	0.647441	-1.19141	0.468998	-1.38903	0.619969	-1.23424	0.592988	-1.17191	0.706575	-1.10116	0.597592	-1.31146	0.630614	-1.21407	0.607524	-1.24255	0.615247	-1.08829	0.679629	-1.06425	0.707407	-1.08179	0.0929309	-1.66235
GO_CELLULAR_COMPONENT_DISASSEMBLY	0.321059	1.20765	0.557756	1.0873	0.56769	1.09388	0.954181	0.895073	0.951766	-0.833711	0.314843	1.2167	0.848443	0.954441	0.997886	-0.649566	0.886359	-0.920102	0.905681	-0.924199	0.0265497	1.46775	0.110241	1.35408	0.600369	1.08261	0.726035	-1.0193
GO_CELLULAR_COMPONENT_DISASSEMBLY_INVOLVED_IN_EXECUTION_PHASE_OF_APOPTOSIS	0.987657	-0.597788	0.902847	-0.812795	0.787125	-1.052	0.726112	-1.11701	0.886347	-0.876515	0.896335	-0.765808	0.888903	-0.823993	0.914621	-0.897476	0.863371	-0.896393	0.797887	-1.0329	0.629449	-1.09401	0.989182	0.543693	0.952349	-0.663598	0.685186	1.07425
GO_CELLULAR_COMPONENT_MAINTENANCE	0.531662	1.27498	0.684279	1.10765	0.609825	1.26595	0.699357	1.1481	0.963471	-0.649135	0.715169	1.02387	0.701046	1.11966	0.964627	-0.71	0.988676	-0.576051	0.970476	-0.632617	0.364205	1.37091	0.430019	1.36728	0.380697	1.49161	0.808225	0.912652
GO_CELLULAR_COMPONENT_MORPHOGENESIS	0.164772	1.34891	0.17788	1.31217	0.505254	1.14098	0.867836	-0.921204	0.907223	-0.906119	0.141166	1.35506	0.706575	1.04427	0.912889	-0.966689	0.935481	-0.834628	0.902376	-0.922116	0.148536	1.33383	0.423558	1.18224	0.16736	1.33442	0.234477	-1.28725
GO_CELLULAR_DEFENSE_RESPONSE	0.325465	1.5074	0.313485	1.51135	0.40205	1.49834	0.53455	1.41874	0.619969	1.3362	0.353908	1.49013	0.539255	1.37074	0.954122	0.715858	0.372643	1.65158	0.459601	1.55125	0.31222	1.46821	0.72918	0.991937	0.178331	1.67901	0.481852	-1.31254
GO_CELLULAR_EXTRAVASATION	0.647064	-1.14051	0.753833	-1.04011	0.537811	-1.31103	0.206631	-1.62021	0.78922	-1.05067	0.712075	-1.04705	0.466402	-1.40569	0.835304	-1.07786	0.858495	-0.91136	0.76145	-1.09073	0.37245	-1.37051	0.654082	-1.11448	0.721701	-1.08723	0.34211	-1.43782
GO_CELLULAR_GLUCAN_METABOLIC_PROCESS	0.647556	1.09898	0.885183	0.851904	0.914904	0.844938	0.814134	0.935039	0.859243	0.917392	0.846107	0.856275	0.724966	1.05621	0.902878	0.932236	0.921042	-0.775529	0.941649	0.748752	0.577681	1.1137	0.66579	1.08004	0.730271	1.04873	0.894224	-0.814225
GO_CELLULAR_GLUCOSE_HOMEOSTASIS	0.733799	0.992483	0.630745	1.11602	0.82051	-0.989419	0.649061	-1.18251	0.939072	-0.782744	0.789882	-0.942794	0.714128	1.06052	0.893748	0.958001	0.822395	-0.993989	0.864009	-0.944592	0.642189	1.04766	0.748893	-0.967754	0.630757	1.15049	0.575241	-1.1552
GO_CELLULAR_HOMEOSTASIS	0.102335	1.38658	0.0480876	1.40598	0.879829	-0.94291	0.610885	-1.13244	0.810104	-1.01417	0.131103	1.34412	0.656953	-1.09225	0.871527	-1.01181	0.515956	-1.17279	0.797887	-1.02112	0.0219151	1.50257	0.704191	-1.00679	0.0452578	1.42715	0.822724	-0.95653
GO_CELLULAR_HORMONE_METABOLIC_PROCESS	0.0193559	1.92844	0.0146808	2.08233	0.0959483	1.82123	0.468653	1.40977	0.102462	1.8166	0.0132155	2.04737	0.0420941	1.93705	0.223598	1.7126	0.415209	1.4976	0.0886505	1.93291	0.0121973	2.02504	0.0199193	1.95256	0.21434	1.59634	0.221438	1.55056
GO_CELLULAR_ION_HOMEOSTASIS	0.0465007	1.56894	0.0206	1.61325	0.16828	1.3399	0.824439	-0.967064	0.374955	1.22983	0.027528	1.59297	0.448103	1.20863	0.93887	-0.912537	0.85211	-0.956982	0.932394	-0.860516	0.0191807	1.65608	0.629938	1.07592	0.0277312	1.63405	0.258057	1.2495
GO_CELLULAR_IRON_ION_HOMEOSTASIS	0.732589	-1.00566	0.569255	-1.20101	0.645409	-1.19115	0.478551	-1.36983	0.580775	-1.26193	0.741546	-1.00273	0.569053	-1.24118	0.935325	-0.857677	0.653671	-1.18817	0.966067	-0.689499	0.73108	-0.98212	0.795725	0.922844	0.555314	-1.23863	0.567198	1.16937
GO_CELLULAR_KETONE_METABOLIC_PROCESS	0.214074	1.40817	0.467836	1.186	0.455431	1.2256	0.630501	1.12066	0.747697	-1.06704	0.442748	1.22454	0.554775	1.16617	0.838141	-1.05454	0.428355	-1.29569	0.630321	-1.16635	0.294044	1.29064	0.0490306	1.62418	0.771705	0.996234	0.202815	-1.3969
GO_CELLULAR_LIPID_CATABOLIC_PROCESS	0.944834	-0.784406	1	-0.592528	0.94073	-0.821673	0.84233	-0.923291	0.934845	-0.80288	0.88255	-0.840542	0.927446	-0.817419	0.953918	-0.825232	0.814859	-1.00917	0.920502	-0.853813	0.969557	-0.74655	0.650581	-1.07275	0.954072	0.762759	0.995019	0.693272
GO_CELLULAR_LIPID_METABOLIC_PROCESS	0.885508	-0.909017	0.937002	-0.872972	0.806696	-1.01537	0.896781	-0.911381	0.869007	-0.965535	0.825779	-0.938232	0.757221	-1.01797	0.902878	-0.983876	0.595051	-1.1273	0.665544	-1.09591	0.969557	-0.851345	0.97409	0.840185	0.968396	-0.822424	0.998856	-0.717048
GO_CELLULAR_MACROMOLECULE_CATABOLIC_PROCESS	0.0135112	-1.89969	0.0104974	-1.9526	0.00948617	-1.73705	0.0097722	-1.67486	0.00918143	-1.72845	0.0124014	-2.01386	0.0127616	-1.65003	0.0257811	-1.33233	0.00917388	-1.79069	0.00906609	-1.59141	0.0077417	-1.87285	0.0150228	-1.69257	0.0119463	-1.7402	0.0143158	-1.46041
GO_CELLULAR_MACROMOLECULE_LOCALIZATION	0.0135112	-1.46243	0.0104974	-1.57091	0.00948617	-1.44893	0.0316638	-1.33289	0.00918143	-1.54713	0.0124014	-1.73227	0.0127616	-1.45912	0.156789	-1.19498	0.00917388	-1.58631	0.00906609	-1.45971	0.0077417	-1.41339	0.0216106	-1.34071	0.0169467	-1.40182	0.0102211	-1.5008
GO_CELLULAR_METABOLIC_COMPOUND_SALVAGE	0.456064	1.33016	0.495728	1.31074	0.439708	1.42188	0.509117	1.42283	0.827362	0.965306	0.566171	1.22779	0.58086	1.25466	0.919306	-0.880523	0.943575	-0.702512	0.869921	0.871105	0.347818	1.38896	0.53934	1.23986	0.650202	1.1668	0.685802	-1.08505
GO_CELLULAR_MODIFIED_AMINO_ACID_BIOSYNTHETIC_PROCESS	1	-0.463566	1	-0.590872	0.920107	-0.823094	0.884567	-0.838065	0.892669	-0.869706	0.929995	-0.722935	0.708287	-1.11133	0.902121	-0.955112	0.837972	-0.962273	0.725263	-1.13448	0.999806	-0.479263	0.770029	-0.937414	0.86196	-0.87338	0.773034	-0.979786
GO_CELLULAR_MODIFIED_AMINO_ACID_METABOLIC_PROCESS	0.928579	0.799974	0.602226	1.12946	0.678806	1.10599	0.979786	-0.705528	0.732383	1.06202	0.538135	1.18011	0.809507	-0.965477	0.947538	-0.831726	0.837972	0.955336	0.951426	-0.770071	0.738967	0.976325	0.915923	0.804665	0.812402	0.954815	0.534149	1.16523
GO_CELLULAR_MONOVALENT_INORGANIC_CATION_HOMEOSTASIS	0.692496	1.04043	0.630745	1.12522	0.7958	1.01338	0.88832	-0.841634	0.777014	-1.06139	0.6266	1.12708	0.784076	-0.997904	0.94815	-0.807792	0.910841	-0.810593	0.867973	-0.928503	0.687773	1.01149	0.731719	0.988218	0.461925	1.31414	0.813452	0.926273
GO_CELLULAR_NITROGEN_COMPOUND_CATABOLIC_PROCESS	0.0135112	-2.39618	0.0104974	-2.41723	0.00948617	-2.14851	0.0097722	-2.08325	0.00918143	-2.08928	0.0124014	-2.49811	0.0127616	-2.10982	0.0106246	-1.61461	0.00917388	-2.15927	0.00906609	-1.92953	0.0077417	-2.55943	0.0150228	-2.37672	0.0119463	-2.30189	0.0102211	-2.00876
GO_CELLULAR_OXIDANT_DETOXIFICATION	0.612989	1.14588	0.543175	1.22354	0.870054	-0.911863	0.681628	-1.16544	0.701426	-1.14104	0.660469	1.09762	0.576565	-1.2408	0.512164	-1.37833	0.595051	-1.24161	0.72427	-1.13312	0.697196	1.00818	0.45512	1.29295	0.571614	1.2298	0.618363	-1.14062
GO_CELLULAR_PIGMENTATION	0.989451	0.625016	1	0.576357	0.984866	-0.660462	0.884485	-0.842629	0.700794	-1.15009	0.893626	0.778865	0.938984	-0.750586	0.945089	-0.824427	0.892688	-0.823308	0.682303	-1.18404	0.969557	0.668997	0.695489	1.0546	0.974509	-0.638956	0.998856	-0.45825
GO_CELLULAR_PROCESS_INVOLVED_IN_REPRODUCTION_IN_MULTICELLULAR_ORGANISM	0.972743	0.751553	0.952107	-0.793759	0.787125	-1.04078	0.798014	-0.985246	0.931031	-0.811982	0.678887	-1.05867	0.950168	-0.776011	0.980983	-0.698642	0.808486	-1.01608	0.851993	-0.967375	0.567607	1.10165	0.80065	0.936039	0.90451	-0.828188	0.526299	1.14054
GO_CELLULAR_PROTEIN_CATABOLIC_PROCESS	1	0.761826	1	-0.778933	0.98927	-0.817891	0.985787	-0.807326	0.575402	-1.13944	1	-0.774493	0.991016	-0.804276	0.552483	-1.15434	0.420914	-1.1883	0.352751	-1.20598	0.860225	0.930059	0.0711646	1.35295	1	0.789096	0.939257	-0.862309
GO_CELLULAR_PROTEIN_COMPLEX_DISASSEMBLY	0.3326	1.27642	0.801503	0.97112	0.773264	1.02491	1	0.743481	0.861043	-0.952784	0.456929	1.19849	0.789387	0.986249	0.953918	-0.846975	0.83379	-0.983002	0.873461	-0.937667	0.102532	1.46222	0.223784	1.37623	0.914296	0.871513	0.219123	-1.36848
GO_CELLULAR_PROTEIN_CONTAINING_COMPLEX_ASSEMBLY	0.0264379	-1.41383	0.0104974	-1.52742	0.013925	-1.4688	0.0238623	-1.4176	0.00918143	-1.53314	0.0124014	-1.50812	0.134857	-1.32263	0.0106246	-1.43162	0.0192288	-1.39736	0.015388	-1.38442	0.0077417	-1.44598	0.0390043	-1.40172	0.0119463	-1.53577	0.0160425	-1.45623
GO_CELLULAR_RESPIRATION	0.0146709	-1.72005	0.0104974	-1.80473	0.00948617	-1.75457	0.0097722	-1.99025	0.00918143	-1.75402	0.0674781	-1.53084	0.0127616	-1.83453	0.0106246	-1.83458	0.0414261	-1.56522	0.00906609	-1.65617	0.0077417	-1.81811	0.0150228	-1.73049	0.0119463	-1.89055	0.0102211	-1.98773
GO_CELLULAR_RESPONSE_TO_ABIOTIC_STIMULUS	0.600994	1.09404	0.676198	1.05654	0.938566	-0.849811	0.72565	1.04769	0.856446	-0.967851	0.712964	-1.0204	0.794527	-0.989185	0.941226	-0.89717	0.653671	-1.14218	0.761562	-1.05798	0.576167	1.07721	0.556163	1.12917	0.369698	1.28289	0.201829	-1.37678
GO_CELLULAR_RESPONSE_TO_ACID_CHEMICAL	0.62541	1.12433	0.630745	1.13721	0.706625	1.10493	0.754967	1.03955	0.37687	1.47684	0.354847	1.41446	0.82164	-0.940855	0.0536383	2.28751	0.655171	1.17145	0.712559	1.11786	0.263332	1.43265	0.700331	1.04	0.727436	1.05432	0.438051	-1.29574
GO_CELLULAR_RESPONSE_TO_ALCOHOL	0.880834	-0.817752	0.905344	-0.817526	0.863544	-0.913805	0.764923	-1.05052	0.873329	0.888752	0.785627	-0.942745	0.714856	-1.09069	0.947538	-0.806909	0.681973	-1.16642	0.984351	-0.59835	0.926142	0.73996	0.938652	0.733368	0.950368	-0.689749	0.923438	-0.773503
GO_CELLULAR_RESPONSE_TO_AMYLOID_BETA	0.630802	1.16698	0.602226	1.21578	0.759164	1.06845	0.830131	0.892617	0.869012	0.875131	0.862282	0.81259	0.834838	0.885283	0.687023	1.30332	0.972196	-0.612223	0.887088	-0.873237	0.821234	0.853054	0.768484	0.946776	0.408052	1.46769	0.930898	0.703155
GO_CELLULAR_RESPONSE_TO_ARSENIC_CONTAINING_SUBSTANCE	0.928358	-0.72545	0.919129	-0.776424	0.980557	-0.676275	0.829956	0.90213	0.856946	-0.944728	0.870638	-0.814927	0.972009	-0.634688	0.914621	0.855827	0.949278	-0.675349	0.835177	-0.983621	0.88424	0.778153	0.624022	1.15778	0.974509	-0.613915	0.528837	-1.26075
GO_CELLULAR_RESPONSE_TO_BIOTIC_STIMULUS	0.239033	1.42772	0.352819	1.301	0.735298	1.06493	0.53455	-1.26352	0.78922	-1.03433	0.418924	1.28303	0.84376	-0.91897	0.594343	-1.26326	0.417407	-1.33644	0.598333	-1.2144	0.496035	1.15994	0.592765	1.12914	0.156288	1.54102	0.571571	1.13135
GO_CELLULAR_RESPONSE_TO_CADMIUM_ION	0.0292077	1.98526	0.0146808	2.12728	0.0289379	2.13658	0.407509	1.51021	0.0250301	2.42729	0.0132155	2.18449	0.0407691	1.98295	0.0638159	2.27426	0.0271424	2.22718	0.0293593	2.30043	0.0077417	2.11903	0.657087	1.1069	0.019329	1.97427	0.0160425	2.23196
GO_CELLULAR_RESPONSE_TO_CALCIUM_ION	0.481132	1.29032	0.492127	1.29037	0.900003	0.854987	0.936022	0.755204	0.967062	-0.661859	0.584862	1.19099	0.924232	-0.779129	0.777965	-1.15841	0.860093	0.878817	0.858838	-0.937177	0.72095	0.985248	0.629938	1.13129	0.51545	1.3058	0.929748	0.754858
GO_CELLULAR_RESPONSE_TO_CAMP	0.34932	1.48679	0.685098	1.10467	0.537811	1.35116	0.764923	1.03306	0.97758	-0.608654	0.657127	1.13313	0.617204	1.23589	0.989809	-0.537402	0.991666	-0.536804	0.618693	-1.25588	0.213621	1.54426	0.28296	1.52462	0.380697	1.49426	0.764051	0.969355
GO_CELLULAR_RESPONSE_TO_CARBOHYDRATE_STIMULUS	0.657699	1.07205	0.712801	1.05587	0.90947	-0.85755	0.646632	-1.19107	0.951766	-0.740932	0.823292	-0.893903	0.757392	1.0129	0.867912	0.998135	0.792031	-1.0387	0.828913	-0.992896	0.696644	1.00487	0.657087	-1.07862	0.584184	1.1937	0.702405	-1.04954
GO_CELLULAR_RESPONSE_TO_CHEMICAL_STRESS	0.315295	1.26628	0.0946515	1.43594	0.377538	1.24537	0.511838	-1.23557	0.90609	-0.89284	0.187303	1.36591	0.518372	-1.19849	0.945089	-0.890903	0.781553	-1.04092	0.85581	-0.972836	0.196326	1.32722	0.15967	1.40238	0.0784568	1.51597	0.595736	-1.11168
GO_CELLULAR_RESPONSE_TO_COPPER_ION	0.0143854	2.04647	0.0146808	2.11619	0.0284344	2.16383	0.358144	1.64102	0.0245245	2.35754	0.0132155	2.10443	0.0223087	2.08077	0.0594784	2.20812	0.0260539	2.20537	0.0269692	2.53344	0.0077417	2.2175	0.650575	1.12535	0.0154363	2.08661	0.0199257	2.14391
GO_CELLULAR_RESPONSE_TO_CORTICOSTEROID_STIMULUS	0.472569	-1.28715	0.586316	-1.1934	0.617087	-1.23593	0.173966	-1.63454	0.493225	-1.34726	0.688756	-1.06568	0.430147	-1.41864	0.424827	-1.44726	0.249566	-1.52617	0.179361	-1.59856	0.496051	-1.21322	0.411389	-1.35683	0.316923	-1.45858	0.0905743	-1.71741
GO_CELLULAR_RESPONSE_TO_DEXAMETHASONE_STIMULUS	0.364884	1.46035	0.419441	1.40824	0.271523	1.61282	0.762657	1.03567	0.7298	1.10404	0.219654	1.60533	0.678055	1.1648	0.867912	0.980714	0.915405	0.734479	0.851993	-0.949706	0.119798	1.72132	0.828527	0.871781	0.586278	1.25575	0.858646	-0.838389
GO_CELLULAR_RESPONSE_TO_DNA_DAMAGE_STIMULUS	0.363026	1.16436	0.889485	0.942552	0.879829	0.966259	1	0.80723	0.951031	-0.852242	0.743503	0.995698	0.950168	0.899493	0.953918	-0.904476	0.98571	-0.78374	0.968674	-0.840788	0.789729	0.963241	0.117521	1.31096	0.86196	0.954557	0.974334	-0.830403
GO_CELLULAR_RESPONSE_TO_DRUG	0.1469	1.69889	0.247039	1.53043	0.316622	1.529	0.36735	1.54218	0.410411	1.50234	0.293168	1.49278	0.277396	1.61734	0.642708	1.29515	0.67403	1.17178	0.607524	1.27229	0.0728001	1.76398	0.237089	1.5468	0.143692	1.70496	0.774932	0.963531
GO_CELLULAR_RESPONSE_TO_ENDOGENOUS_STIMULUS	0.471407	1.09992	0.796838	-0.985975	0.844252	-0.986598	0.575383	-1.127	0.816484	-1.00758	0.584758	1.06201	0.633868	-1.08896	0.832575	-1.03456	0.724989	-1.05318	0.32293	-1.19761	0.216249	1.1939	0.393434	1.15322	0.328269	1.16054	0.202815	-1.23559
GO_CELLULAR_RESPONSE_TO_EXTERNAL_STIMULUS	0.13597	1.47946	0.0241214	1.66	0.0749355	1.50938	0.347461	1.3433	0.716221	1.05854	0.125386	1.47531	0.472765	1.22653	0.444434	1.27374	0.95264	-0.766086	0.875367	-0.937839	0.0520717	1.55266	0.214415	1.38039	0.112528	1.50727	0.62583	-1.09603
GO_CELLULAR_RESPONSE_TO_EXTRACELLULAR_STIMULUS	0.274449	1.35229	0.0751576	1.53214	0.229823	1.37909	0.426623	1.28293	0.885649	0.924906	0.142471	1.46107	0.561965	1.16746	0.570255	1.20257	0.935481	-0.789678	0.866796	-0.948072	0.148632	1.4312	0.178704	1.42575	0.125388	1.51213	0.837658	-0.918276
GO_CELLULAR_RESPONSE_TO_FATTY_ACID	0.719131	-1.04046	0.764911	-1.02042	0.696545	-1.15855	0.577039	-1.2947	0.934965	-0.751908	0.985928	0.581742	0.414649	-1.44387	0.915891	0.867538	0.603338	-1.25552	0.923039	-0.77641	0.576167	-1.14048	0.615364	1.1644	0.892055	-0.790485	0.796875	-0.944276
GO_CELLULAR_RESPONSE_TO_GAMMA_RADIATION	0.669301	1.09025	0.525871	1.29589	0.817766	0.980643	0.784696	0.983825	0.861043	-0.926337	0.8488	0.838653	0.863215	-0.86345	0.812104	-1.12209	0.916896	-0.775906	0.851993	-0.957637	0.72095	0.988302	0.834761	0.864679	0.41547	1.43088	0.420405	-1.35821
GO_CELLULAR_RESPONSE_TO_GLUCOSE_STARVATION	0.206437	1.60851	0.234999	1.55652	0.23415	1.64875	0.19516	1.75025	0.920519	0.76202	0.422431	1.38553	0.413812	1.49264	0.953918	-0.773918	0.93271	-0.730623	0.567735	-1.2975	0.174472	1.58608	0.313886	1.47433	0.299555	1.51484	0.843406	0.862017
GO_CELLULAR_RESPONSE_TO_HEAT	0.553425	1.17557	0.574399	1.15497	0.533069	1.22472	0.664553	1.12588	0.916397	-0.837754	0.628769	1.10607	0.816011	0.947144	0.902121	-0.964418	0.943964	-0.748369	0.966067	-0.72985	0.228176	1.40755	0.0644869	1.69864	0.437146	1.30129	0.579434	-1.14437
GO_CELLULAR_RESPONSE_TO_HORMONE_STIMULUS	0.908657	-0.874167	0.83709	-0.951305	0.859081	-0.963521	0.726112	-1.06676	0.468651	-1.21095	0.823537	-0.93158	0.757392	-1.01753	0.751856	-1.09912	0.557735	-1.16207	0.567735	-1.16485	0.855542	0.917641	0.70072	1.02086	0.925473	-0.854914	0.321943	-1.23947
GO_CELLULAR_RESPONSE_TO_HYDROGEN_PEROXIDE	0.949213	-0.748562	0.751068	1.01098	0.981673	-0.715512	0.512956	-1.32308	0.915444	-0.833761	0.705677	1.03256	0.751086	-1.03515	0.946286	0.843705	0.849984	-0.937908	0.902376	-0.862159	0.574464	1.10799	0.925221	-0.777065	0.76376	1.00821	0.481512	-1.24499
GO_CELLULAR_RESPONSE_TO_INORGANIC_SUBSTANCE	0.0301272	1.80703	0.0227248	1.8697	0.110838	1.6103	0.570246	1.20609	0.0340336	1.88175	0.0132155	1.87603	0.262542	1.47949	0.236634	1.47964	0.0925398	1.7534	0.301578	1.41462	0.0165135	1.82332	0.615364	1.11444	0.0157919	1.92718	0.0259022	1.72944
GO_CELLULAR_RESPONSE_TO_INSULIN_STIMULUS	0.547334	1.1564	0.700356	1.04882	0.728258	1.0608	0.842021	0.942255	0.792852	-1.0293	0.580544	1.1262	0.84376	0.931595	0.911228	-0.951988	0.745674	-1.07473	0.818727	-1.00838	0.264986	1.32426	0.423558	1.24254	0.693292	1.05697	0.870657	-0.878707
GO_CELLULAR_RESPONSE_TO_IONIZING_RADIATION	0.706475	1.02609	0.701248	1.06573	0.785841	1.02437	0.760808	1.0305	0.921195	-0.804389	0.818872	0.893502	0.840329	-0.911686	0.975971	-0.68066	0.894051	-0.834675	0.887088	-0.890723	0.652736	1.03828	0.69692	1.04167	0.672485	1.10912	0.571571	-1.17545
GO_CELLULAR_RESPONSE_TO_KETONE	0.122307	1.67814	0.193742	1.52182	0.331243	1.47517	0.48472	1.34235	0.540078	1.29266	0.0912791	1.70342	0.44375	1.39183	0.618593	1.25789	0.927765	-0.770783	0.750994	1.06931	0.0377398	1.81334	0.244215	1.48967	0.258633	1.50832	0.84423	-0.882968
GO_CELLULAR_RESPONSE_TO_LIGHT_STIMULUS	0.586865	1.14802	0.569255	1.1812	0.671526	1.12957	0.602144	1.19468	0.856446	0.945273	0.669627	1.07924	0.749453	1.02417	0.921869	-0.895978	0.91744	0.817416	0.994715	-0.575924	0.284378	1.38595	0.389376	1.33041	0.143568	1.63952	0.96994	-0.721158
GO_CELLULAR_RESPONSE_TO_LIPID	0.289569	1.2542	0.688668	1.0381	0.866038	-0.946158	0.495083	-1.22526	0.7044	-1.09021	0.426825	1.18252	0.573799	-1.14882	0.577198	-1.18748	0.514159	-1.20248	0.498661	-1.2141	0.642189	1.03228	0.613476	1.08064	0.337774	1.23325	0.199507	-1.33696
GO_CELLULAR_RESPONSE_TO_MECHANICAL_STIMULUS	0.231153	1.57362	0.169534	1.63888	0.283244	1.56864	0.630501	1.21855	0.625462	1.25813	0.496818	1.31098	0.561965	1.26091	0.200596	1.74472	0.549021	1.32725	0.7673	1.05706	0.14861	1.60808	0.511037	1.24648	0.448915	1.37652	0.45734	-1.2903
GO_CELLULAR_RESPONSE_TO_MOLECULE_OF_BACTERIAL_ORIGIN	0.34932	1.33596	0.561782	1.16782	0.936412	-0.832065	0.456213	-1.33707	0.776136	-1.05158	0.460084	1.25521	0.795381	-0.984332	0.555531	-1.30106	0.396724	-1.37024	0.721242	-1.11825	0.677453	1.02103	0.757151	0.969236	0.262316	1.44649	0.826094	-0.917935
GO_CELLULAR_RESPONSE_TO_NITROGEN_COMPOUND	0.174721	1.32653	0.254502	1.24532	0.382294	1.19984	0.756079	1.01559	0.954219	-0.814423	0.420075	1.18038	0.854113	0.949011	0.977671	-0.803268	0.818361	-1.00879	0.711036	-1.08492	0.0502346	1.43526	0.31199	1.2434	0.139511	1.36571	0.551365	-1.11811
GO_CELLULAR_RESPONSE_TO_ORGANIC_CYCLIC_COMPOUND	0.202417	1.32549	0.438977	1.15701	0.600146	1.10607	0.728897	-1.06309	0.79437	-1.02596	0.394571	1.20621	0.622692	1.08764	0.764417	-1.10034	0.726161	-1.07729	0.630321	-1.13668	0.160621	1.33986	0.704191	1.01764	0.150209	1.37904	0.443286	-1.18383
GO_CELLULAR_RESPONSE_TO_OSMOTIC_STRESS	0.416211	1.36671	0.399813	1.36874	0.513308	1.32336	0.59136	1.26956	0.883544	-0.893171	0.500652	1.30461	0.699571	1.10864	0.816215	-1.11813	0.681973	-1.16597	0.866796	-0.918455	0.436576	1.29221	0.564689	1.19825	0.263704	1.55156	0.609639	1.15624
GO_CELLULAR_RESPONSE_TO_OXYGEN_CONTAINING_COMPOUND	0.0411268	1.43299	0.0266452	1.40301	0.0620134	1.28002	0.693933	-1.07796	0.962985	-0.835415	0.0406397	1.37942	0.741263	-1.03077	0.973206	-0.854842	0.717949	-1.06303	0.784946	-1.02919	0.0265497	1.41061	0.080379	1.35144	0.0264164	1.50319	0.646545	-1.06247
GO_CELLULAR_RESPONSE_TO_OXYGEN_LEVELS	0.0145023	1.79882	0.0146808	1.68505	0.0284344	1.82237	0.169671	1.50019	0.854474	-0.972746	0.0179058	1.73241	0.0397948	1.5832	0.878439	-1.00116	0.822421	-0.997943	0.583461	-1.19332	0.0077417	1.85131	0.0462755	1.64453	0.0169467	1.83195	0.231921	1.33869
GO_CELLULAR_RESPONSE_TO_OXYGEN_RADICAL	0.58668	1.22822	0.681918	1.12654	0.832427	0.948792	0.470658	-1.41431	0.899153	-0.836975	0.640979	1.16164	0.864536	-0.849672	0.383599	-1.53754	0.858847	-0.90898	0.806193	-1.01836	0.742621	0.966003	0.479909	1.3245	0.791338	0.963079	0.703953	1.04181
GO_CELLULAR_RESPONSE_TO_PEPTIDE	0.600286	1.09142	0.74512	1.00826	0.818927	0.988319	0.961844	-0.795367	0.688693	-1.11598	0.684197	1.03211	0.939411	-0.833529	0.902878	-0.975562	0.56258	-1.19086	0.656439	-1.13854	0.474949	1.13824	0.624931	1.07902	0.628852	1.09908	0.680261	-1.05482
GO_CELLULAR_RESPONSE_TO_PEPTIDE_HORMONE_STIMULUS	0.647064	1.06137	0.77262	0.991153	0.82051	0.981299	0.994933	-0.705507	0.769692	-1.04975	0.657127	1.07325	0.951774	0.841327	0.921121	-0.92789	0.733214	-1.0798	0.827387	-1.00125	0.343903	1.23053	0.396799	1.24021	0.668021	1.08201	0.777863	-0.982772
GO_CELLULAR_RESPONSE_TO_RADIATION	0.68277	1.03874	0.73442	1.01657	0.824413	0.982134	0.692222	1.09025	0.854474	-0.965406	0.789882	-0.945059	0.932691	-0.812962	0.863978	-1.03122	0.868177	-0.912064	0.872713	-0.931077	0.51105	1.14045	0.491527	1.19658	0.401197	1.30207	0.546858	-1.16142
GO_CELLULAR_RESPONSE_TO_REACTIVE_OXYGEN_SPECIES	0.893215	0.846302	0.525871	1.18111	0.972605	-0.7633	0.171069	-1.56686	0.886054	-0.903491	0.557716	1.15971	0.576565	-1.1908	0.790731	1.0845	0.928119	-0.798006	0.784946	-1.04803	0.737787	0.979073	0.66466	1.06866	0.814444	0.952935	0.546858	-1.16402
GO_CELLULAR_RESPONSE_TO_RETINOIC_ACID	0.533422	1.27604	0.957353	0.693862	0.920107	0.80537	0.992997	0.553177	0.685837	1.17024	0.769546	0.960448	0.946235	0.695682	0.0415774	2.31727	0.9381	0.677349	0.675817	1.1956	0.872312	0.797411	0.841341	0.853995	0.827283	0.911056	0.77344	-0.976835
GO_CELLULAR_RESPONSE_TO_STARVATION	0.467723	1.21985	0.376557	1.27846	0.40205	1.29224	0.511838	1.25072	0.951394	-0.762735	0.527363	1.17923	0.757392	1.00355	0.867912	-1.02146	0.928206	-0.801325	0.480662	-1.30875	0.176312	1.4349	0.290368	1.37629	0.266291	1.41099	0.988469	-0.685326
GO_CELLULAR_RESPONSE_TO_STEROID_HORMONE_STIMULUS	0.63138	-1.09193	0.552694	-1.17307	0.662867	-1.1403	0.372181	-1.37536	0.236093	-1.41425	0.53501	-1.178	0.397046	-1.35138	0.265982	-1.42041	0.330845	-1.37018	0.180003	-1.45635	0.743531	-0.975156	0.73579	-0.979893	0.621184	-1.1441	0.0749329	-1.57357
GO_CELLULAR_RESPONSE_TO_TOPOLOGICALLY_INCORRECT_PROTEIN	0.393489	1.25757	0.507847	1.16566	0.773264	1.02793	0.554413	1.19469	0.919311	-0.840637	0.768267	0.968569	0.851454	-0.912143	0.398455	-1.34064	0.672842	-1.13016	0.21514	-1.41548	0.173667	1.40874	0.0150228	1.81552	0.162773	1.4741	0.164703	-1.44482
GO_CELLULAR_RESPONSE_TO_TOXIC_SUBSTANCE	0.667384	1.0697	0.570933	1.1834	0.863544	-0.920704	0.678938	-1.16524	0.768992	-1.06474	0.693558	1.04604	0.583716	-1.21938	0.52659	-1.35371	0.609299	-1.22288	0.769888	-1.0723	0.751836	0.953124	0.550563	1.18812	0.595164	1.18362	0.494455	1.21846
GO_CELLULAR_RESPONSE_TO_UV	0.630802	1.10852	0.541977	1.21883	0.721009	1.09096	0.608328	1.20344	0.79715	1.02178	0.714009	1.01983	0.706575	1.07495	0.959049	-0.767772	0.868317	0.888546	0.991777	0.611931	0.305625	1.38116	0.411523	1.3279	0.157922	1.64751	0.995019	-0.614263
GO_CELLULAR_RESPONSE_TO_VASCULAR_ENDOTHELIAL_GROWTH_FACTOR_STIMULUS	0.179785	1.64877	0.122323	1.70139	0.261829	1.5953	0.547724	1.34802	0.447619	1.46688	0.0472743	1.82655	0.481596	1.38837	0.52659	1.44478	0.28774	1.65017	0.531107	1.40593	0.0354957	1.87101	0.313494	1.49085	0.195528	1.64931	0.10713	1.73963
GO_CELLULAR_RESPONSE_TO_VIRUS	0.581933	1.18438	0.660507	1.11989	0.981989	0.671632	0.920518	0.770628	0.777828	1.03235	0.479573	1.33464	0.914982	0.777614	0.946286	0.782078	0.860093	0.869009	0.963186	0.673361	0.583648	1.13021	0.462639	1.30431	0.515554	1.30488	0.916558	-0.768926
GO_CELLULAR_RESPONSE_TO_ZINC_ION	0.0292077	1.91491	0.0165104	1.94336	0.0540742	1.92697	0.398509	1.59142	0.0244639	2.18732	0.0235365	1.94029	0.0814979	1.89901	0.0581056	2.195	0.0249515	2.13664	0.0266069	2.2311	0.0265497	1.95808	0.684828	1.08904	0.0295126	1.92734	0.0305453	2.10444
GO_CELLULAR_SENESCENCE	0.801055	-0.929933	0.796972	-0.969497	0.860714	-0.927134	0.837879	-0.918318	0.920519	-0.793216	0.866575	-0.830236	0.780638	-1.00062	0.945089	-0.826575	0.745674	-1.10116	0.728522	-1.11992	0.831697	0.869402	0.827322	-0.895197	0.750058	-1.04071	0.635298	-1.12164
GO_CELLULAR_TRANSITION_METAL_ION_HOMEOSTASIS	0.0987212	1.65052	0.0363905	1.73838	0.203539	1.50462	0.755539	-1.04844	0.0316768	1.84373	0.0311921	1.78176	0.324026	1.46624	0.0867882	1.8539	0.166213	1.65453	0.0818012	1.74576	0.0191807	1.78121	0.707101	1.01559	0.0969127	1.66551	0.0161438	2.00387
GO_CENTRAL_NERVOUS_SYSTEM_DEVELOPMENT	0.681535	-1.03536	0.798136	-0.982487	0.587087	-1.13382	0.419039	-1.2285	0.877886	-0.953513	0.759474	-0.985235	0.453247	-1.21089	0.902121	-0.986618	0.748355	-1.05147	0.185272	-1.29123	0.639013	1.02719	0.485798	-1.1173	0.669984	-1.06759	0.281518	1.15968
GO_CENTRAL_NERVOUS_SYSTEM_NEURON_DEVELOPMENT	0.970063	-0.653254	0.658833	-1.12705	0.813533	-1.00404	0.967366	-0.69128	0.830244	-0.995733	0.708803	-1.04358	0.806451	-0.967931	0.878416	-0.995207	0.259182	-1.5109	0.666754	-1.20652	0.942699	0.718052	0.831431	-0.873549	0.786148	0.977042	0.995019	-0.576136
GO_CENTRAL_NERVOUS_SYSTEM_NEURON_DIFFERENTIATION	0.468076	-1.27014	0.330105	-1.38072	0.517046	-1.27951	0.626092	-1.21451	0.836596	-0.985362	0.265261	-1.46988	0.453247	-1.37055	0.976398	-0.701232	0.253307	-1.48226	0.674224	-1.17568	0.742571	-0.970204	0.344884	-1.3847	0.593109	-1.20265	0.942837	0.785186
GO_CENTROMERE_COMPLEX_ASSEMBLY	0.777248	-0.956694	0.833863	-0.915419	0.823294	-0.990108	0.910431	-0.785382	0.86438	-0.927559	0.742846	-1.01088	0.983247	0.578618	0.747641	-1.20419	0.781553	-1.0632	0.970476	0.61877	0.799717	-0.897636	0.984222	0.569726	0.868861	-0.850904	0.0756237	1.81575
GO_CENTROSOME_DUPLICATION	0.881158	-0.811049	1	-0.603077	0.901464	-0.849891	0.851581	-0.891355	0.939171	-0.747483	0.825779	-0.868672	0.986976	0.596811	0.945555	-0.812968	0.935481	-0.720071	0.787596	1.01855	0.727514	0.978834	0.876647	-0.812373	0.715804	-1.0817	0.670868	1.06743
GO_CERAMIDE_BIOSYNTHETIC_PROCESS	0.469213	-1.31054	0.35995	-1.38588	0.373396	-1.44223	0.723544	-1.12354	0.330477	-1.45522	0.28733	-1.50389	0.495922	-1.34849	0.669526	-1.26324	0.511642	-1.33869	0.866796	-0.923732	0.436377	-1.2898	0.586102	-1.16725	0.655944	-1.15395	0.836226	-0.884447
GO_CERAMIDE_METABOLIC_PROCESS	0.182768	-1.55367	0.0763263	-1.65257	0.166945	-1.60872	0.559318	-1.29648	0.0441454	-1.71334	0.0986625	-1.68113	0.163759	-1.61299	0.529243	-1.35085	0.383067	-1.41553	0.70647	-1.14428	0.136669	-1.59327	0.654082	-1.09305	0.552508	-1.24278	0.949024	-0.729009
GO_CEREBELLAR_CORTEX_DEVELOPMENT	0.385573	1.44962	0.318969	1.49659	0.596041	1.28052	0.697106	1.15549	0.813161	0.984827	0.328668	1.50989	0.674011	1.19044	0.836071	1.05354	0.93271	-0.718489	0.758885	-1.0955	0.288331	1.47784	0.578068	1.2138	0.109266	1.75328	0.837658	0.867262
GO_CEREBRAL_CORTEX_CELL_MIGRATION	0.535407	1.28064	0.525871	1.30182	0.679291	1.17682	0.795645	0.95566	0.877969	0.862953	0.678887	1.09754	0.98402	-0.586342	0.977671	-0.630618	0.935481	0.674251	0.618561	-1.26184	0.212781	1.57765	0.75148	0.968896	0.648303	1.1898	0.727263	-1.03014
GO_CEREBRAL_CORTEX_DEVELOPMENT	0.266428	1.46666	0.0511138	1.75042	0.345089	1.44438	0.438473	1.38952	0.320401	1.49538	0.349984	1.38288	0.674966	1.12241	0.561564	1.33033	0.358259	1.46901	0.846273	-0.970823	0.19698	1.47786	0.545955	1.19224	0.215011	1.55013	0.974334	-0.712748
GO_CHAPERONE_COFACTOR_DEPENDENT_PROTEIN_REFOLDING	0.44491	1.35262	0.555592	1.25686	0.572013	1.28723	0.341238	1.62473	0.728756	-1.12248	0.65748	1.12267	0.659159	1.18956	0.914621	-0.906134	0.806544	-1.03409	0.88784	-0.857803	0.213621	1.54473	0.106763	1.75204	0.130258	1.72103	0.519932	1.25081
GO_CHAPERONE_MEDIATED_AUTOPHAGY	0.637919	-1.15284	0.818475	-0.947878	0.672918	-1.18571	0.651599	-1.23061	0.456718	-1.41106	0.658124	-1.14078	0.606758	-1.25372	0.407197	-1.51747	0.295685	-1.51363	0.382463	-1.47781	0.824679	0.851142	0.71186	1.02392	0.899741	-0.767984	0.796875	-0.939539
GO_CHAPERONE_MEDIATED_PROTEIN_COMPLEX_ASSEMBLY	0.799369	-0.929947	0.796972	0.949731	0.897847	0.831289	0.93513	-0.742387	0.710129	-1.15243	0.909093	-0.743787	0.811142	0.936123	0.561564	-1.39917	0.413597	-1.42389	0.750994	-1.10371	0.691708	1.02012	0.508188	1.28443	0.914699	0.745589	0.456016	1.35051
GO_CHAPERONE_MEDIATED_PROTEIN_FOLDING	0.801055	0.927392	0.892479	-0.848661	0.855669	-0.943291	0.728897	1.06589	0.642224	-1.2005	0.788597	-0.942706	0.711045	-1.09175	0.447096	-1.41136	0.643808	-1.2003	0.621058	-1.22129	0.572211	1.11645	0.0663745	1.7669	0.460589	1.31492	0.735337	-1.01495
GO_CHEMICAL_HOMEOSTASIS	0.0238479	1.5186	0.0165104	1.57548	0.0761259	1.30936	0.802832	-0.992486	0.874186	-0.957115	0.0208605	1.46917	0.251582	1.25881	0.947056	-0.916442	0.85211	-0.968572	0.921845	-0.90266	0.0077417	1.60064	0.621936	1.06507	0.0259521	1.58912	0.201617	1.21549
GO_CHEMICAL_SYNAPTIC_TRANSMISSION_POSTSYNAPTIC	0.624653	1.17112	0.562623	1.26284	0.658611	1.21102	0.855146	0.85129	0.577792	1.35338	0.669121	1.12137	0.696561	1.13785	0.915891	0.855533	0.600668	1.2816	0.675817	1.1945	0.474575	1.27923	0.615364	1.16528	0.460419	1.41267	0.67269	1.08554
GO_CHEMOKINE_PRODUCTION	0.76489	0.96097	0.766531	-1.01221	0.861223	-0.923715	0.856244	-0.889464	0.912777	-0.825535	0.657127	1.11316	0.699571	-1.12135	0.846266	1.03262	0.87558	-0.871329	0.705389	1.14919	0.753856	-0.947567	0.7637	-0.948985	0.851318	0.888226	0.858287	-0.849797
GO_CHONDROCYTE_DIFFERENTIATION	0.304909	1.42286	0.247039	1.45386	0.677243	1.12124	0.587262	1.22547	0.0549191	1.90142	0.233157	1.49764	0.472765	1.34987	0.524637	1.35166	0.088255	1.83354	0.540201	1.2836	0.27899	1.40049	0.564584	1.17217	0.332936	1.43487	0.103441	1.674
GO_CHONDROITIN_SULFATE_BIOSYNTHETIC_PROCESS	0.62541	-1.16031	0.885183	-0.844956	0.671526	-1.18617	0.648832	-1.2276	0.856446	-0.950757	0.880666	0.778626	0.409603	-1.46963	0.867912	-1.02007	0.936022	-0.704669	0.805077	-1.02652	0.830192	-0.85443	0.308357	-1.54845	0.972148	-0.611171	0.369093	1.46967
GO_CHONDROITIN_SULFATE_PROTEOGLYCAN_BIOSYNTHETIC_PROCESS	0.705356	-1.0543	0.648563	1.14138	0.796995	-1.04572	0.690372	-1.17451	0.779392	1.02857	0.652374	1.12975	0.688244	-1.15543	0.95249	-0.772057	0.630614	1.24913	0.873461	-0.898008	0.743531	0.957589	0.439073	-1.36954	0.93174	0.718784	0.0824201	1.88889
GO_CHONDROITIN_SULFATE_PROTEOGLYCAN_METABOLIC_PROCESS	0.54915	-1.23802	0.817178	0.931192	0.632755	-1.21624	0.569108	-1.29195	0.873329	-0.910704	0.853729	0.840236	0.547641	-1.29214	0.914621	-0.901867	0.755195	1.05688	0.786005	-1.05636	0.77193	-0.93289	0.401814	-1.39181	0.954072	-0.684086	0.0589185	1.91382
GO_CHROMATIN_ASSEMBLY_OR_DISASSEMBLY	0.995594	0.676706	0.919603	-0.813754	1	-0.655873	0.995768	0.681567	0.928875	-0.80043	0.873993	-0.847173	0.880251	0.865924	0.874321	-1.00929	0.827796	-0.984069	1	-0.4978	0.999806	0.620168	0.918904	0.803207	0.948515	-0.746239	0.998856	-0.57006
GO_CHROMATIN_ORGANIZATION	0.989451	0.839106	1	-0.552669	1	0.693379	1	0.64377	0.99487	-0.710492	1	0.679215	0.902211	0.9289	0.989809	-0.76062	0.987453	-0.767926	1	-0.604397	0.668034	1.016	0.704191	1.01544	1	0.696015	0.998856	-0.714726
GO_CHROMATIN_ORGANIZATION_INVOLVED_IN_REGULATION_OF_TRANSCRIPTION	0.439591	1.30077	0.937002	0.779132	0.647441	1.15281	0.521195	1.31079	0.99379	-0.575857	0.640979	1.11691	0.523836	1.28915	0.960972	0.795162	0.928944	-0.764203	0.947416	0.775005	0.130751	1.60699	0.12886	1.62015	0.766732	1.00657	0.799451	0.941915
GO_CHROMATIN_REMODELING	1	0.67293	1	-0.55663	1	0.518676	1	-0.549685	0.990972	-0.656637	1	0.597884	0.996847	0.692958	0.994347	-0.623041	0.862063	-0.919941	1	-0.418675	0.999806	0.49318	0.912532	0.822159	0.999884	-0.589601	0.998856	-0.631681
GO_CHROMATIN_SILENCING	0.649714	1.10158	1	-0.589332	0.863544	0.907608	0.910431	0.786613	0.814656	-1.00923	0.831201	0.860582	0.887213	0.815008	0.976398	-0.653354	0.822421	-0.99018	0.950701	-0.704998	0.537494	1.19315	0.184326	1.62783	0.754042	1.02429	0.88342	-0.814586
GO_CHROMOSOME_LOCALIZATION	0.986775	0.664711	0.772425	-0.997415	1	-0.543636	1	-0.528508	0.913048	-0.833449	1	0.554268	0.871866	0.859773	0.823736	1.0711	0.732902	-1.10346	0.966067	0.704955	0.702744	1.00215	0.479909	1.25403	0.940356	-0.747521	0.0367083	1.81139
GO_CHROMOSOME_ORGANIZATION	1	0.721676	1	-0.738452	1	-0.602947	1	-0.696916	0.917524	-0.915997	1	-0.709038	1	0.799124	0.988818	-0.811731	0.85048	-0.974935	0.992303	-0.790249	0.999806	0.814794	0.411598	1.13906	1	0.727855	0.231921	1.1464
GO_CHROMOSOME_ORGANIZATION_INVOLVED_IN_MEIOTIC_CELL_CYCLE	1	-0.418341	0.77292	-1.0102	0.892436	-0.864273	0.949356	-0.713945	0.919311	-0.777382	0.789882	-0.932812	0.848443	-0.886726	0.966135	-0.69335	0.511642	-1.34395	0.966067	-0.662051	0.974656	-0.626414	0.835577	0.864573	0.983094	0.544089	0.481512	1.26535
GO_CHROMOSOME_SEGREGATION	0.900015	0.866756	1	-0.63616	1	0.7625	1	0.680545	0.991064	-0.67625	0.879951	0.876877	0.966575	0.809054	0.985603	0.791627	0.992929	-0.661673	1	-0.50774	0.502666	1.13169	0.181507	1.40927	0.96677	0.778798	0.0219848	1.87774
GO_CHROMOSOME_SEPARATION	0.93221	0.751299	1	0.559826	0.91157	0.848642	1	-0.515792	1	-0.416045	0.688756	1.06078	0.823864	0.925881	0.902121	0.946826	0.832356	0.952347	0.943186	0.749783	0.575465	1.12231	0.359716	1.38675	0.931148	0.755026	0.0161438	2.19967
GO_CILIARY_BASAL_BODY_PLASMA_MEMBRANE_DOCKING	1	-0.556348	1	0.649433	0.976537	-0.724998	0.957182	-0.731103	0.836028	-0.986117	0.969135	0.703809	0.99919	-0.566684	0.92688	-0.87735	0.849984	-0.94043	0.686391	-1.15909	0.930631	0.757944	0.912532	0.784618	0.882373	0.847488	0.0367643	1.80589
GO_CILIUM_MOVEMENT	0.850753	0.84475	0.602685	1.19045	0.554	1.31855	1	-0.483457	0.636796	1.24406	0.6266	1.1511	0.674966	1.15688	0.915891	-0.89217	0.935689	0.691606	0.83706	-0.980696	0.594189	1.11867	0.53826	1.23359	0.929647	-0.728197	0.839589	0.875625
GO_CILIUM_OR_FLAGELLUM_DEPENDENT_CELL_MOTILITY	0.687971	1.06716	0.630745	1.16242	0.517865	1.37498	0.992018	-0.580484	0.754732	1.06546	0.688756	1.0717	0.740671	1.05694	0.957935	-0.756121	0.992929	-0.513108	0.784946	-1.0563	0.347818	1.39152	0.343962	1.453	0.878757	-0.821009	0.48247	1.28214
GO_CILIUM_ORGANIZATION	1	-0.443686	1	0.510213	1	-0.629266	1	-0.567714	0.922436	-0.847201	0.933529	0.825303	1	-0.432944	0.915137	-0.938741	0.886359	-0.89445	0.699485	-1.10579	0.999806	0.709594	0.969942	0.773254	0.999965	0.659119	0.453549	1.16102
GO_CIRCADIAN_REGULATION_OF_GENE_EXPRESSION	0.550125	1.2025	0.602685	1.14764	0.632755	1.17377	0.629964	1.18303	0.905463	-0.849498	0.543763	1.2102	0.678055	1.11826	0.961596	-0.752987	0.856993	-0.923704	0.686946	-1.16189	0.698532	1.00164	0.454624	-1.27995	0.642911	1.1528	0.272178	1.4598
GO_CIRCADIAN_RHYTHM	0.782293	0.954192	0.771525	-0.994614	0.883819	0.923367	0.842123	-0.928992	0.837383	-0.986994	0.637414	1.08054	0.76497	0.997805	0.986143	-0.667534	0.755195	-1.0708	0.778685	-1.05141	0.860119	-0.885054	0.513835	-1.17133	0.786148	0.984364	0.306268	1.30332
GO_CIRCULATORY_SYSTEM_DEVELOPMENT	0.0292077	1.5311	0.0170125	1.68516	0.0572108	1.47515	0.776476	-1.01908	0.135754	1.713	0.0145367	1.76223	0.204747	1.27035	0.716037	1.43053	0.205303	1.72191	0.851993	-0.984369	0.0077417	1.66493	0.325863	1.20432	0.0259711	1.48298	0.203795	1.20234
GO_CIRCULATORY_SYSTEM_PROCESS	0.0408558	1.69734	0.0146808	1.8638	0.0284344	1.75449	0.358144	1.32904	0.328958	1.31066	0.013278	1.82069	0.0856351	1.53488	0.921194	-0.927021	0.24573	1.36832	0.408694	1.25024	0.0191807	1.73566	0.411598	1.24284	0.021522	1.81742	0.697724	-1.04366
GO_CLATHRIN_DEPENDENT_ENDOCYTOSIS	0.668646	1.09088	1	-0.508291	0.962187	0.719429	0.947059	0.716976	0.613727	-1.2697	0.751086	0.973265	0.948198	-0.723938	0.711963	-1.22878	0.643808	-1.21656	0.352751	-1.49193	0.888086	0.783491	0.473282	1.30214	0.750058	1.03874	0.299126	-1.4476
GO_CLEAVAGE_INVOLVED_IN_RRNA_PROCESSING	0.746412	-1.00546	0.785463	-0.995908	0.775585	-1.07354	0.678168	-1.20608	0.760211	-1.09034	0.70984	-1.05614	0.795381	-0.996283	0.972661	-0.660227	0.539232	-1.32715	0.867994	-0.91063	0.914355	-0.734535	0.871417	-0.809683	0.486858	-1.35145	0.893077	-0.787992
GO_COAGULATION	0.363602	1.29961	0.338611	1.286	0.844252	-0.97035	0.717436	-1.09291	0.463519	1.25711	0.204043	1.42125	0.81861	-0.954301	0.158713	1.56565	0.85048	-0.945838	0.747162	-1.07684	0.549978	1.10295	0.489223	1.19486	0.118646	1.52973	0.321943	-1.29962
GO_COCHLEA_DEVELOPMENT	0.451788	-1.3485	0.665668	-1.14551	0.529773	-1.31892	0.475122	-1.4113	0.80164	-1.03702	0.519833	-1.29607	0.710318	-1.11958	0.670988	1.3147	0.777435	-1.07686	0.630613	1.24992	0.475701	-1.26473	0.28058	-1.57512	0.387542	-1.43196	0.240958	1.60368
GO_COGNITION	0.449971	1.24192	0.402052	1.26188	0.725516	1.07109	0.511573	1.24986	0.811929	0.994551	0.584862	1.12501	0.710318	1.06029	0.947538	0.866346	0.958651	-0.732006	0.970476	-0.726256	0.529458	1.12754	0.511037	1.18738	0.419461	1.28748	0.991866	-0.688594
GO_COLLAGEN_BIOSYNTHETIC_PROCESS	0.893215	0.772823	0.794642	-0.982832	0.892436	-0.860242	0.799262	-0.98418	0.75942	-1.08359	0.811707	0.892326	0.52904	-1.31509	0.878439	-0.990923	0.649336	-1.20852	0.226826	-1.5652	0.865853	0.804687	0.862565	0.826383	0.812688	-0.952611	0.0856571	-1.73764
GO_COLLAGEN_CATABOLIC_PROCESS	0.34932	1.48568	0.254205	1.56699	0.439708	1.43565	0.703432	1.14162	0.580775	1.35171	0.315522	1.51231	0.659914	1.19674	0.0864038	2.15576	0.331233	1.65026	0.382463	1.6202	0.174707	1.61766	0.125626	1.71228	0.12597	1.74337	0.200727	1.67551
GO_COLLAGEN_FIBRIL_ORGANIZATION	0.441562	-1.32762	0.727521	1.03331	0.387033	-1.425	0.253244	-1.57554	0.098574	1.83166	0.693558	-1.05706	0.134857	-1.65855	0.416048	1.51004	0.324133	1.51685	0.717975	-1.13831	0.549978	-1.15223	0.196261	-1.58757	0.642463	-1.17544	0.328213	1.40699
GO_COLLAGEN_METABOLIC_PROCESS	0.452139	1.29833	0.284134	1.4299	0.735044	1.0715	0.891996	-0.833743	0.54435	1.28749	0.338263	1.4147	0.683175	-1.13065	0.17593	1.72732	0.511642	1.30445	0.618561	-1.22634	0.405296	1.28749	0.409803	1.33165	0.377526	1.42248	0.45734	-1.27899
GO_COLUMNAR_CUBOIDAL_EPITHELIAL_CELL_DEVELOPMENT	0.873533	0.817474	0.892479	0.826765	0.982928	-0.663249	0.935897	-0.75806	0.897331	-0.858202	0.868506	0.816419	0.950168	-0.716735	0.902949	-0.936654	0.943575	-0.706458	0.920502	-0.796348	0.838429	0.843009	0.915755	0.751088	0.730207	1.06219	0.951594	-0.703997
GO_COLUMNAR_CUBOIDAL_EPITHELIAL_CELL_DIFFERENTIATION	0.563443	1.1931	0.684279	1.08314	0.70595	1.11044	0.646632	1.17482	0.962985	-0.695782	0.495572	1.2889	0.513999	1.29672	0.780128	1.10386	0.935481	-0.739912	0.920502	-0.814545	0.484397	1.19739	0.873478	0.836502	0.649863	1.1475	0.92722	-0.767985
GO_COMPLEMENT_ACTIVATION	0.757742	0.969514	0.263407	1.52095	0.672918	1.16082	0.798014	-0.978745	0.699988	-1.16312	0.514388	1.30025	0.687087	1.1539	0.902121	-0.950244	0.732702	1.10935	0.612108	1.28445	0.60838	1.10962	0.244215	1.56004	0.332936	1.50135	0.22018	1.65713
GO_CONNECTIVE_TISSUE_DEVELOPMENT	0.460558	1.22457	0.063671	1.57016	0.600432	-1.18033	0.636176	-1.1704	0.062185	1.79414	0.167495	1.43468	0.429592	1.29334	0.137392	1.6029	0.0475044	1.95879	0.090878	1.6673	0.17663	1.40303	0.404381	-1.25898	0.597656	-1.1571	0.0178225	1.7879
GO_COPII_COATED_VESICLE_BUDDING	0.487504	1.23361	0.505547	1.22292	0.978231	-0.732739	0.380713	1.44152	0.940247	-0.772501	0.502806	1.22437	0.84376	-0.905664	0.891816	-0.97886	0.588293	-1.22856	0.819883	-1.00751	0.312432	1.34934	0.491373	1.22683	0.668352	1.10517	0.836186	-0.899527
GO_COPII_COATED_VESICLE_CARGO_LOADING	0.202596	1.64488	0.725146	1.05534	0.811531	0.988551	0.161896	1.87831	0.732383	-1.12225	0.669627	1.12061	0.928222	-0.731552	0.902878	-0.937309	0.540479	-1.31983	0.505895	-1.38747	0.375345	1.39458	0.349205	1.48091	0.57598	1.2817	0.666584	-1.11972
GO_CORONARY_VASCULATURE_DEVELOPMENT	0.0966736	1.76657	0.0884406	1.7675	0.26711	1.61622	0.0848098	1.96938	0.109594	1.89085	0.155972	1.68637	0.28182	1.66811	0.226211	1.82112	0.0583247	2.00382	0.256462	1.75739	0.126158	1.68964	0.378941	1.44293	0.110866	1.75034	0.528058	1.23851
GO_CORTICAL_ACTIN_CYTOSKELETON_ORGANIZATION	0.327976	1.49802	0.725146	1.04707	0.632755	1.22796	0.561652	1.36469	0.950975	-0.693687	0.669121	1.11463	0.697319	1.13469	0.911142	-0.922237	0.992929	-0.517342	0.867994	-0.909901	0.474207	1.27438	0.706598	1.02911	0.590705	1.25172	0.931835	-0.727355
GO_CORTICAL_CYTOSKELETON_ORGANIZATION	0.706475	1.02644	0.995164	-0.646571	0.899736	0.862661	0.773404	1.00183	0.871364	-0.916839	0.886753	0.798383	0.735404	1.04738	0.918959	-0.890508	0.890924	-0.836925	0.607524	-1.25925	0.522277	1.18876	0.69683	1.0522	0.882373	-0.822651	0.66994	-1.0921
GO_COTRANSLATIONAL_PROTEIN_TARGETING_TO_MEMBRANE	0.0135112	-2.84633	0.0104974	-2.82616	0.00948617	-2.64103	0.0097722	-2.52161	0.00918143	-2.66523	0.0124014	-2.97971	0.0127616	-2.78216	0.0106246	-2.37131	0.00917388	-2.62859	0.00906609	-2.54159	0.0077417	-3.23706	0.0150228	-3.32159	0.0119463	-2.97087	0.0102211	-2.59174
GO_COVALENT_CHROMATIN_MODIFICATION	0.688373	1.02256	1	0.742212	0.920107	0.927034	0.998539	0.79906	1	-0.579981	0.966654	0.839757	0.466402	1.18984	0.986143	-0.75351	0.994322	-0.676751	1	-0.559278	0.347818	1.18807	0.443021	1.17245	0.934729	0.866809	0.956354	0.867756
GO_CRANIAL_SKELETAL_SYSTEM_DEVELOPMENT	0.56798	1.20869	0.776869	0.979598	0.970113	-0.711099	0.728897	1.08965	0.738942	1.07619	0.671597	1.0843	0.848443	0.8853	0.942181	-0.835178	0.747343	1.07561	0.851993	-0.96027	0.320278	1.40283	0.704191	1.02944	0.693292	1.08933	0.508577	-1.24727
GO_CYCLIC_NUCLEOTIDE_MEDIATED_SIGNALING	0.492372	1.28871	0.425474	1.32928	0.621233	1.21013	0.777379	-1.02311	0.688503	1.16299	0.726248	1.0094	0.706575	1.08955	0.867912	-1.02736	0.806544	0.998691	0.951426	-0.73901	0.39573	1.30699	0.512771	1.24415	0.878757	0.826708	0.663485	-1.09062
GO_CYTOCHROME_COMPLEX_ASSEMBLY	0.564459	-1.21718	0.473604	-1.29716	0.505254	-1.32389	0.616048	-1.23652	0.754732	-1.08707	0.584232	-1.19667	0.689287	-1.13702	0.870477	-1.0112	0.88441	-0.854256	0.806193	-1.0245	0.556897	-1.14871	0.385256	-1.39305	0.402971	-1.37905	0.424379	-1.32662
GO_CYTOKINE_MEDIATED_SIGNALING_PATHWAY	0.202417	1.30853	0.122955	1.3284	0.256435	1.23277	0.741022	-1.05104	0.329749	1.18267	0.0525532	1.4337	0.25551	1.27662	0.304623	1.32673	0.827796	-0.997171	0.529814	1.14269	0.0309907	1.4676	0.0150228	1.54637	0.327796	1.20546	0.194665	-1.3114
GO_CYTOKINE_METABOLIC_PROCESS	0.480289	1.34068	0.520823	1.31054	0.421782	1.46989	0.721787	1.1209	0.329749	1.64531	0.518491	1.30844	0.918427	0.760302	0.764871	1.18096	0.732902	1.10578	0.418875	1.58368	0.313079	1.43746	0.759257	0.95207	0.851318	0.869117	0.888294	0.786808
GO_CYTOKINE_PRODUCTION	0.126999	1.37877	0.0389723	1.47303	0.16828	1.30674	0.72565	-1.06756	0.377026	1.17934	0.0199614	1.57347	0.295278	1.25687	0.253976	1.26019	0.889455	-0.910682	0.332166	1.2324	0.122817	1.34401	0.12886	1.35152	0.0722084	1.4336	0.593147	1.06716
GO_CYTOKINE_PRODUCTION_INVOLVED_IN_IMMUNE_RESPONSE	0.497274	-1.26104	0.713381	-1.06845	0.632755	-1.21651	0.646771	-1.20157	0.587951	-1.26297	0.669627	-1.09181	0.950604	-0.72446	0.953918	-0.782024	0.708913	-1.13812	0.931495	0.763568	0.46033	-1.24674	0.657087	1.09247	0.44209	-1.35967	0.978715	-0.636824
GO_CYTOKINE_PRODUCTION_INVOLVED_IN_INFLAMMATORY_RESPONSE	0.27316	-1.51523	0.279839	-1.47504	0.373396	-1.45942	0.39845	-1.47869	0.248082	-1.55186	0.374269	-1.43467	0.416501	-1.4699	0.675656	-1.28453	0.607396	-1.26091	0.680942	-1.20337	0.0502346	-1.8049	0.253677	-1.58971	0.380697	-1.43486	0.936762	0.686455
GO_CYTOKINE_SECRETION	0.361645	1.43908	0.248037	1.53214	0.274345	1.59303	0.910431	-0.804948	0.872948	-0.911534	0.0450394	1.83829	0.638404	1.18958	0.819506	-1.11058	0.611763	1.2657	0.668264	-1.20977	0.246953	1.47309	0.191874	1.60667	0.157922	1.68814	0.604319	1.15609
GO_CYTOKINESIS	0.949538	-0.769488	0.917403	-0.827503	0.810196	-1.00928	0.910431	-0.832573	0.506167	-1.28426	0.986171	-0.690076	0.829417	-0.936855	0.764417	-1.1476	0.648206	-1.16931	0.787596	-1.04287	0.772441	0.944479	0.915923	-0.813699	0.786702	-0.986044	0.652301	1.06695
GO_CYTOKINETIC_PROCESS	0.873533	0.817428	1	-0.583588	0.928927	-0.808666	0.995232	-0.584581	0.899087	-0.853094	0.915401	0.732815	0.968554	-0.671691	0.835304	-1.07472	0.708477	-1.14321	0.891054	0.829548	0.560176	1.16842	0.798049	0.915893	0.951935	-0.683057	0.750786	0.992982
GO_CYTOPLASMIC_MICROTUBULE_ORGANIZATION	0.965248	-0.692142	0.696856	-1.08583	0.814136	-1.0029	0.688497	-1.15901	0.895048	-0.867639	0.723662	-1.01757	0.857441	-0.872756	0.80049	-1.12829	0.687104	-1.1592	0.867994	-0.91809	0.855542	-0.838143	0.895145	0.79058	0.995892	-0.521089	0.819611	-0.915776
GO_CYTOPLASMIC_PATTERN_RECOGNITION_RECEPTOR_SIGNALING_PATHWAY	0.822786	0.897782	0.833609	-0.924601	0.857062	-0.936864	0.881216	-0.854082	0.840315	-0.982089	0.691108	-1.05965	0.728056	-1.0761	0.987332	-0.584876	0.642391	-1.21035	0.887088	-0.883283	0.976141	0.667176	0.542945	1.20961	0.687155	1.09072	0.836226	-0.891954
GO_CYTOPLASMIC_PATTERN_RECOGNITION_RECEPTOR_SIGNALING_PATHWAY_IN_RESPONSE_TO_VIRUS	0.707288	1.04296	0.707269	1.07713	0.982928	0.642871	0.96796	0.64183	0.861043	0.898922	0.574982	1.23602	0.618097	1.24899	0.946286	0.758465	0.933094	0.684143	0.970476	0.622064	0.642189	1.07764	0.431246	1.3649	0.65479	1.16549	0.927034	-0.729588
GO_CYTOPLASMIC_SEQUESTERING_OF_PROTEIN	0.713388	1.03191	0.746699	1.02164	0.863544	0.887896	0.611856	-1.2611	0.854474	0.921044	0.535917	1.27831	0.924232	-0.761353	0.793107	-1.14821	0.868177	0.840665	0.556356	-1.34585	0.998158	-0.558628	0.895492	0.77014	0.884657	0.789673	0.459944	-1.32253
GO_CYTOPLASMIC_TRANSLATION	0.0135112	-2.39093	0.0104974	-2.45526	0.00948617	-2.26416	0.0097722	-2.06711	0.00918143	-2.28536	0.0124014	-2.60165	0.0127616	-2.16291	0.0106246	-2.02954	0.00917388	-2.26398	0.00906609	-2.11713	0.0077417	-2.46659	0.0150228	-2.54874	0.0119463	-2.43112	0.0102211	-2.34555
GO_CYTOPLASMIC_TRANSLATIONAL_INITIATION	0.0562665	-1.76131	0.0204248	-1.82563	0.0549198	-1.74718	0.290412	-1.53895	0.109594	-1.63707	0.0235365	-1.86011	0.628527	-1.20476	0.188063	-1.61758	0.0160111	-1.8371	0.171419	-1.59764	0.0986125	-1.67423	0.184728	-1.61697	0.0778109	-1.70916	0.0478132	-1.80166
GO_CYTOSKELETON_DEPENDENT_CYTOKINESIS	0.938112	-0.750915	0.885183	-0.865176	0.773264	-1.05932	0.947059	-0.753545	0.695973	-1.14568	0.993516	-0.621867	0.988253	-0.646504	0.902949	-0.949609	0.867657	-0.902215	0.867973	-0.925197	0.828488	0.876597	0.92165	0.776559	0.868861	-0.869624	0.614073	1.11598
GO_CYTOSKELETON_DEPENDENT_INTRACELLULAR_TRANSPORT	0.822786	-0.92474	0.956623	-0.793819	0.935777	-0.8442	0.652412	-1.1547	0.533682	-1.25306	0.999359	-0.655661	0.679959	-1.10806	0.836175	-1.05928	0.757887	-1.06769	0.589699	-1.20256	0.999806	0.64014	0.965817	-0.76035	0.859221	-0.907819	0.817106	-0.940737
GO_CYTOSKELETON_ORGANIZATION	0.998529	-0.817317	0.947048	-0.877936	0.92087	-0.91815	0.601325	-1.12205	0.583237	-1.12535	0.995206	-0.812284	0.678055	-1.06954	0.187171	-1.24299	0.903936	-0.920903	0.204938	-1.24074	0.774289	0.972912	0.915676	0.903014	0.878419	-0.927864	0.561043	-1.09253
GO_CYTOSOLIC_CALCIUM_ION_TRANSPORT	0.444581	1.3019	0.34167	1.38525	0.706059	1.10696	0.470658	1.37771	0.427367	-1.38593	0.391225	1.36892	0.595892	1.19035	0.667626	-1.24046	0.456526	-1.34653	0.884452	-0.896462	0.14861	1.56382	0.511451	1.23907	0.458456	1.33656	0.670241	-1.08294
GO_CYTOSOLIC_TRANSPORT	0.983252	0.74228	1	-0.569484	1	-0.498238	1	-0.605083	0.843482	-0.980101	0.976693	0.750209	1	-0.564656	0.80049	-1.10363	0.991666	-0.649196	0.735803	-1.09316	0.999806	0.556096	0.949268	0.782355	0.993063	0.667071	0.832054	-0.921511
GO_DE_NOVO_PROTEIN_FOLDING	0.51425	1.2553	0.645873	1.12629	0.675861	1.15314	0.377092	1.53019	0.671663	-1.19959	0.714009	1.02548	0.750665	1.03632	0.959049	-0.753976	0.806544	-1.02394	0.851993	-0.95395	0.271532	1.47469	0.0962902	1.76932	0.233025	1.59171	0.758707	0.985047
GO_DEFENSE_RESPONSE	0.025847	1.44532	0.0204248	1.52878	0.0752233	1.32371	0.862812	-0.951133	0.193958	1.20328	0.0156027	1.64239	0.0460285	1.41221	0.989262	-0.800468	0.930063	-0.887052	0.978926	-0.831548	0.0219151	1.44625	0.0216106	1.48044	0.0195538	1.54313	0.123545	1.23696
GO_DEFENSE_RESPONSE_TO_BACTERIUM	0.730748	0.997929	0.635716	1.11137	0.916462	-0.851403	0.826853	-0.941962	0.693926	1.12642	0.789882	0.932236	0.896265	-0.839161	0.764417	1.11828	0.616186	1.19607	0.258619	1.5494	0.811269	-0.904967	0.407259	-1.32905	0.835156	-0.922398	0.0161438	1.99498
GO_DEFENSE_RESPONSE_TO_GRAM_NEGATIVE_BACTERIUM	0.924847	0.712091	0.78101	-1.00423	0.800031	-1.03932	0.697106	-1.1633	0.768684	-1.08106	0.706569	-1.06445	0.811181	-0.959358	0.829443	-1.09413	0.411173	-1.43209	0.846693	-0.961513	0.794333	-0.90345	0.704191	-1.02578	0.84745	-0.895052	0.545846	1.27267
GO_DEFENSE_RESPONSE_TO_GRAM_POSITIVE_BACTERIUM	0.731185	1.00743	0.575828	1.23098	0.743052	1.09117	0.767032	1.0256	0.439679	1.51334	0.712964	1.03719	0.563737	1.30777	0.252651	1.82353	0.545077	1.38784	0.144736	1.92181	0.814912	0.875538	0.453229	1.34008	0.774345	0.99659	0.0426546	2.02314
GO_DEFENSE_RESPONSE_TO_OTHER_ORGANISM	0.596367	1.06249	0.348427	1.16735	0.976866	-0.831834	0.80732	-0.989271	0.836028	-0.997644	0.332272	1.20277	0.405805	1.18847	0.967654	-0.853681	0.720024	-1.06864	0.971956	-0.809325	0.657596	1.01905	0.383608	1.17948	0.594141	1.08242	0.31686	1.15991
GO_DEFENSE_RESPONSE_TO_VIRUS	0.545683	1.15896	0.591691	1.12679	0.82051	0.985426	0.974295	0.774154	0.98992	0.725706	0.249238	1.40337	0.498776	1.2556	0.987471	0.736416	0.992929	0.681464	0.869921	0.932646	0.72095	0.990046	0.325451	1.33751	0.940824	0.796607	0.951077	-0.777867
GO_DEMETHYLATION	0.703725	1.04677	0.969636	0.676642	0.728258	1.1148	0.507705	1.42487	1	-0.294843	0.834156	0.854808	0.421956	1.48355	0.992826	-0.536423	0.936482	0.677611	0.970476	-0.64238	0.861413	0.817469	0.386147	1.41166	0.638222	1.19722	0.890293	-0.805031
GO_DENDRITE_DEVELOPMENT	0.670522	1.05427	0.603194	1.11372	0.82051	0.985011	0.940916	-0.790064	0.935226	-0.799003	0.778265	0.965397	0.878213	-0.877481	0.946423	-0.851451	1	-0.559889	0.8616	-0.955808	0.475701	1.17365	0.704191	1.02276	0.582893	1.17898	0.604319	-1.12421
GO_DENDRITE_MORPHOGENESIS	0.99847	0.648522	0.833053	0.92721	0.985998	-0.693717	0.85004	-0.900412	0.965009	-0.701667	0.960724	0.738487	0.834838	-0.919573	0.921194	-0.900863	0.990092	-0.619756	0.867973	-0.926773	0.783213	0.925703	0.989182	0.649587	0.845301	0.911863	0.894224	-0.831062
GO_DENDRITIC_CELL_DIFFERENTIATION	0.654432	-1.12688	0.484641	-1.32427	0.628764	-1.22711	0.644418	-1.24309	0.575731	-1.31495	0.66537	-1.12164	0.702312	-1.14289	0.893748	-0.961639	0.404464	-1.43591	0.806193	-1.01764	0.335347	-1.41041	0.62121	-1.16941	0.436239	-1.39253	0.50776	-1.27866
GO_DENDRITIC_SPINE_DEVELOPMENT	0.570326	1.18922	0.779764	0.980605	0.818927	0.983589	0.76093	1.02649	0.99479	-0.533728	0.789882	0.930256	0.910631	0.817131	0.965508	-0.727629	1	-0.425254	0.920759	-0.805016	0.208855	1.49548	0.338706	1.41608	0.691226	1.0888	0.76421	-0.986065
GO_DENDRITIC_SPINE_MORPHOGENESIS	0.936819	-0.712363	0.809622	-0.95232	0.854484	-0.94804	0.767032	-1.04634	0.859243	-0.940616	0.789605	-0.931556	0.856482	-0.875273	0.780128	-1.15558	0.838784	-0.956912	0.797887	-1.03289	0.905697	0.74598	0.863728	0.823645	0.754042	-1.03863	0.577188	-1.19663
GO_DEOXYRIBONUCLEOSIDE_TRIPHOSPHATE_METABOLIC_PROCESS	0.674023	1.09652	0.795564	0.960522	0.830831	0.958332	0.938246	0.706558	0.964371	0.60494	0.635751	1.16129	0.946235	-0.695556	0.989809	-0.525196	0.868924	0.814831	0.968674	0.618414	0.71784	0.997356	0.733275	0.992304	0.940356	0.683477	0.474702	-1.31243
GO_DEOXYRIBONUCLEOTIDE_METABOLIC_PROCESS	0.728059	1.00967	0.89183	0.830299	0.95483	0.746282	0.919288	0.77601	1	-0.396172	0.712964	1.02822	0.98825	-0.59544	0.977671	-0.641305	0.972862	0.619076	0.979667	-0.611488	0.865853	0.804191	0.890458	0.789684	0.954072	0.681768	0.936762	-0.720997
GO_DEOXYRIBOSE_PHOSPHATE_CATABOLIC_PROCESS	0.965248	-0.636195	1	-0.399237	0.997203	0.572276	0.940609	-0.72289	0.982938	-0.579791	0.910967	0.719684	0.833719	-0.92113	0.959049	-0.737697	0.990295	-0.536311	0.91931	-0.800262	0.995024	-0.548616	0.967866	0.61399	0.744873	-1.06342	0.735337	-1.01639
GO_DEPHOSPHORYLATION	0.454085	1.16909	0.39342	1.19584	0.649973	1.08615	0.598879	1.12159	0.99479	-0.688163	0.375029	1.22221	0.237046	1.33533	0.977671	-0.790604	0.998624	-0.653128	0.920502	-0.88831	0.15702	1.34715	0.605277	1.08996	0.724299	1.0272	0.654013	-1.07016
GO_DERMATAN_SULFATE_PROTEOGLYCAN_METABOLIC_PROCESS	0.463031	-1.34835	0.665668	-1.14801	0.505254	-1.35126	0.48472	-1.3982	0.438611	-1.42791	0.675791	-1.10984	0.420901	-1.46345	0.772936	-1.17482	0.8306	-0.9827	0.607524	-1.27758	0.560176	-1.18494	0.322944	-1.53563	0.879629	-0.814255	0.210504	1.68808
GO_DETECTION_OF_ABIOTIC_STIMULUS	0.327976	1.49244	0.576976	1.21926	0.82856	0.961609	0.940204	0.726631	0.65984	1.21104	0.502806	1.31728	0.811142	0.944184	0.958752	0.746644	0.821696	0.979386	0.920502	-0.790945	0.410396	1.32592	0.848301	0.842048	0.712266	1.08061	0.773034	0.967284
GO_DETECTION_OF_STIMULUS	0.689011	-1.04411	0.657723	-1.09966	0.707535	-1.11229	0.701287	-1.11738	0.45863	-1.32342	0.628237	-1.1168	0.576565	-1.20856	0.93887	-0.866018	0.515956	-1.27927	0.887088	-0.895323	0.725004	-0.986334	0.413524	-1.28737	0.761871	-1.01511	0.53811	1.16429
GO_DETOXIFICATION	0.0401628	1.85373	0.0146808	1.93858	0.108139	1.7035	0.587035	1.2159	0.0290349	2.02798	0.0246697	1.88361	0.11929	1.73187	0.248824	1.60405	0.24573	1.56722	0.165508	1.65557	0.0165135	1.88421	0.370485	1.35061	0.03813	1.86444	0.0161438	2.13691
GO_DETOXIFICATION_OF_INORGANIC_COMPOUND	0.0143854	1.96338	0.0165104	1.94193	0.0468316	1.98385	0.341238	1.71534	0.0244639	2.25239	0.0235365	1.93041	0.0223087	2.07392	0.0581056	2.34603	0.0247026	2.14126	0.0266069	2.33269	0.0077417	2.05926	0.621869	1.17971	0.0154363	1.98165	0.0258855	2.18196
GO_DEVELOPMENT_OF_PRIMARY_FEMALE_SEXUAL_CHARACTERISTICS	0.728291	1.00457	0.67597	1.09482	0.962187	-0.739812	0.76093	1.0271	0.90609	0.829016	0.822326	-0.890544	0.811142	-0.954986	0.912582	0.906125	0.91372	-0.800731	0.915956	-0.831056	0.812563	0.890982	0.689591	1.05383	0.717401	1.06436	0.429706	1.29223
GO_DEVELOPMENT_OF_PRIMARY_SEXUAL_CHARACTERISTICS	0.777466	-0.961632	0.787551	-0.978159	0.743932	-1.07593	0.743996	-1.06721	0.784653	-1.03811	0.620118	-1.1168	0.695828	-1.09815	0.764417	-1.13535	0.540588	-1.24413	0.630321	-1.18282	0.739387	-0.983451	0.721514	-0.995952	0.747533	-1.03327	0.781975	0.96981
GO_DEVELOPMENTAL_CELL_GROWTH	0.0143854	2.07138	0.0146808	2.13334	0.0238652	2.0523	0.19832	1.60245	0.0332037	1.84812	0.0132155	2.0559	0.0229097	1.93847	0.524637	1.28214	0.123156	1.67539	0.577789	1.194	0.0077417	1.97986	0.0158803	1.98372	0.0157919	2.0812	0.459944	1.20459
GO_DEVELOPMENTAL_GROWTH	0.0276524	1.66023	0.0156744	1.70527	0.0549198	1.5068	0.36735	1.23299	0.158451	1.33848	0.0235365	1.63467	0.163776	1.38458	0.720743	1.07094	0.44303	1.17994	0.921845	-0.878604	0.0121973	1.63579	0.0150228	1.66839	0.0170544	1.77603	0.425615	1.14472
GO_DEVELOPMENTAL_GROWTH_INVOLVED_IN_MORPHOGENESIS	0.0143854	2.17064	0.0146808	2.07631	0.0238652	2.03202	0.0273864	1.86789	0.051007	1.82041	0.0132155	2.06186	0.0229097	1.9054	0.304623	1.41291	0.097752	1.67653	0.464781	1.30989	0.0077417	1.94206	0.0158803	1.97222	0.0157919	2.10075	0.598062	1.10764
GO_DEVELOPMENTAL_MATURATION	0.351257	1.33587	0.141672	1.50022	0.403428	1.32433	0.575383	1.20253	0.918338	-0.832799	0.3517	1.34567	0.504075	1.26371	0.945109	-0.856364	0.749665	1.04893	0.867973	-0.940238	0.339328	1.28475	0.459211	1.23161	0.409587	1.31691	0.750786	-1.00376
GO_DEVELOPMENTAL_PIGMENTATION	1	-0.53106	0.949724	-0.711392	0.800031	-1.04095	0.53455	-1.354	0.933307	-0.750465	0.985854	0.577705	0.518372	-1.33684	0.970794	-0.664824	0.842455	-0.955149	0.977721	0.593608	0.645257	-1.07519	0.92698	-0.705696	0.722969	1.07293	0.995986	-0.526383
GO_DEVELOPMENTAL_PROCESS_INVOLVED_IN_REPRODUCTION	0.348637	1.19721	0.197819	1.27352	0.905407	-0.911784	0.77918	-1.01258	0.984305	-0.770431	0.533222	1.1098	0.472765	1.15139	0.982986	-0.79373	0.91744	-0.88269	0.887088	-0.944551	0.152547	1.29836	0.256237	1.25601	0.38447	1.18589	0.246034	1.20538
GO_DICARBOXYLIC_ACID_METABOLIC_PROCESS	0.998529	0.628827	0.975534	0.717394	0.918291	-0.835401	0.835394	-0.923138	0.782077	-1.0526	0.935505	0.741731	0.772303	-1.008	0.289574	-1.50425	0.631322	-1.20488	0.758885	-1.08314	0.997717	0.623602	0.999776	0.505593	0.989865	0.596634	0.998322	-0.576871
GO_DICARBOXYLIC_ACID_TRANSPORT	0.776084	0.951548	0.77262	0.987047	0.800031	1.01804	0.830561	0.90708	0.465258	1.46598	0.887684	0.782935	0.7787	0.990276	0.752789	1.17241	0.438911	1.47023	0.828311	0.958312	0.749063	0.951674	0.856937	0.837356	0.851318	0.87642	0.832054	0.883409
GO_DIENCEPHALON_DEVELOPMENT	0.288344	1.55202	0.465369	1.37165	0.28673	1.58896	0.243795	1.75033	0.836596	0.958037	0.256432	1.58186	0.44375	1.5118	0.915137	0.848328	0.783218	1.01879	0.887088	-0.876307	0.103239	1.73168	0.779982	0.929295	0.327796	1.5498	0.784458	0.925875
GO_DIGESTION	0.404443	1.41476	0.391519	1.42764	0.895456	0.849499	0.826545	-0.938031	0.802167	0.999503	0.160422	1.65694	0.546212	1.31402	0.976151	-0.656106	0.86226	0.864069	0.728522	1.10301	0.314573	1.4313	0.0317606	1.86874	0.642911	1.19372	0.837658	0.868243
GO_DIGESTIVE_SYSTEM_DEVELOPMENT	0.882814	0.82518	0.707269	1.05817	0.938214	0.816079	0.749212	1.04139	0.766628	1.05693	0.584913	1.17686	0.823864	-0.937992	0.448605	1.42297	0.549164	1.2884	0.558733	1.28339	0.560176	1.12813	0.918904	-0.770353	0.621184	1.17916	0.980205	0.697396
GO_DIGESTIVE_SYSTEM_PROCESS	0.46759	1.35144	0.347248	1.47732	0.904844	0.836294	0.726622	1.0954	0.842305	0.94422	0.0822646	1.79016	0.552088	1.31732	0.911228	0.89924	0.832356	0.934157	0.773666	1.03226	0.347818	1.39019	0.0830687	1.78417	0.647044	1.19324	0.843174	0.863675
GO_DIOL_METABOLIC_PROCESS	0.788147	-0.9441	0.684279	-1.12685	0.813533	-1.00746	0.972786	-0.642987	0.231913	-1.5718	0.75574	-0.983338	0.76497	-1.02996	0.675656	-1.28545	0.438911	-1.4092	0.611109	-1.26618	0.691035	-1.03163	0.814718	0.893545	0.971021	-0.614058	0.542773	-1.24989
GO_DIVALENT_INORGANIC_CATION_HOMEOSTASIS	0.0204287	1.82352	0.0146808	1.84804	0.0405899	1.61559	0.253331	1.41339	0.0648599	1.59015	0.0132155	1.84917	0.0397948	1.63056	0.945555	-0.873624	0.358395	1.28468	0.359581	1.29122	0.0077417	1.98365	0.468539	1.19919	0.0169341	1.85131	0.249454	1.31177
GO_DIVALENT_INORGANIC_CATION_TRANSPORT	0.235921	1.38267	0.174688	1.39071	0.412248	1.24515	0.525363	1.1965	0.70762	-1.10062	0.151115	1.43722	0.476605	1.2249	0.634113	-1.19853	0.608833	-1.17502	0.835906	-0.99142	0.10318	1.47498	0.769406	0.964028	0.212175	1.41227	0.600709	-1.11463
GO_DNA_BIOSYNTHETIC_PROCESS	0.694899	-1.03264	0.700893	-1.05786	0.848344	-0.965589	0.582199	-1.21215	0.669823	-1.15671	0.479573	-1.22546	0.714856	-1.06506	0.89109	-0.985427	0.5915	-1.20305	0.607524	-1.1964	0.82922	-0.906169	0.827322	-0.917644	0.914296	-0.830898	0.794713	0.960087
GO_DNA_CATABOLIC_PROCESS	0.942749	0.704256	1	-0.537015	0.997203	-0.601194	0.862812	-0.874974	0.979921	-0.615786	0.825779	0.867454	0.914982	0.767928	0.946286	0.77342	0.8915	-0.823961	0.964151	-0.673319	0.743531	0.960577	0.436204	1.34633	0.80251	0.956517	0.781975	0.947467
GO_DNA_CATABOLIC_PROCESS_ENDONUCLEOLYTIC	0.99731	-0.555908	0.840095	-0.90892	0.740378	-1.1127	0.614739	-1.25926	0.873214	-0.904089	0.805871	-0.909344	0.932691	-0.733539	0.938673	-0.831686	0.829595	-0.982565	0.828477	-0.990681	0.46642	-1.28531	0.878598	0.795474	0.918367	-0.735023	0.929175	0.717703
GO_DNA_CONFORMATION_CHANGE	0.976771	-0.761212	0.766518	-0.998958	0.768064	-1.05444	0.80732	-0.975915	0.61847	-1.1948	0.473849	-1.21942	0.85135	-0.914909	0.765529	-1.11904	0.595051	-1.18603	0.7937	-1.02862	0.787588	-0.94329	0.969442	0.769254	0.952895	-0.778489	0.794713	0.968553
GO_DNA_DAMAGE_RESPONSE_DETECTION_OF_DNA_DAMAGE	0.568753	-1.20904	0.320382	-1.41782	0.721065	-1.12319	0.62484	-1.2325	0.376049	-1.436	0.291682	-1.5044	0.683175	-1.14502	0.964799	-0.70974	0.488565	-1.35282	0.63797	-1.22817	0.580764	-1.12016	0.804934	-0.91059	0.478824	-1.32769	0.978715	-0.64636
GO_DNA_DAMAGE_RESPONSE_SIGNAL_TRANSDUCTION_BY_P53_CLASS_MEDIATOR	0.460558	1.26697	0.547405	1.1917	0.540895	1.22516	0.952585	0.785123	0.95286	-0.737068	0.513515	1.22509	0.924082	-0.81005	0.94533	-0.840969	0.821814	0.966378	0.846273	-0.970949	0.481048	1.18174	0.771538	0.949183	0.642911	1.13563	0.7091	1.0204
GO_DNA_DEALKYLATION	0.694899	-1.0701	0.857463	-0.880256	0.844252	-0.968027	0.701799	-1.15664	0.919311	-0.775107	0.908721	-0.736426	0.978008	-0.614959	0.867912	-1.02145	0.868317	-0.881584	0.827387	-1.00091	0.81638	-0.872637	0.999776	-0.425604	0.774345	0.996522	0.439941	-1.33629
GO_DNA_DEPENDENT_DNA_REPLICATION	1	0.534494	0.954904	-0.751012	1	-0.508466	0.985787	-0.664367	0.989431	-0.618274	1	0.547901	1	0.544142	0.914621	-0.926824	0.838983	-0.960919	0.920759	-0.817044	0.999806	-0.613478	0.996159	0.618258	0.878757	0.850125	0.839631	0.913253
GO_DNA_GEOMETRIC_CHANGE	0.893215	-0.832514	0.766518	-1.00204	0.686494	-1.13684	0.542238	-1.28916	0.253748	-1.46748	0.502672	-1.24454	0.513999	-1.28283	0.828079	-1.08612	0.437559	-1.35116	0.136422	-1.55774	0.560176	-1.12495	0.831317	-0.896427	0.90451	-0.804014	0.640215	-1.09853
GO_DNA_INTEGRITY_CHECKPOINT	0.587659	1.13429	0.95205	0.806316	0.825205	0.979039	0.994925	0.693959	0.99487	-0.577435	0.637414	1.09732	1	-0.556462	0.997553	-0.555616	1	-0.396227	0.99728	-0.594887	0.651588	1.03955	0.383608	1.30777	0.994977	0.641091	0.369093	1.26648
GO_DNA_METABOLIC_PROCESS	0.997008	0.838417	1	-0.799728	1	-0.704403	0.940204	-0.872483	0.897782	-0.930047	1	0.798329	1	-0.670932	0.976398	-0.843882	0.850093	-0.970677	0.945325	-0.879207	0.999806	0.771326	0.35276	1.18168	1	0.724676	0.923106	0.921828
GO_DNA_METHYLATION	0.707278	-1.05247	0.599095	-1.19678	0.979614	-0.681086	0.743996	-1.08978	0.869012	-0.919094	0.759474	-0.967568	0.756485	-1.03923	0.810098	-1.12276	0.723111	-1.12458	0.699485	-1.16705	0.690709	-1.01918	0.8208	-0.891344	0.76376	-1.01757	0.988469	-0.615633
GO_DNA_METHYLATION_OR_DEMETHYLATION	0.647064	-1.12554	0.557268	-1.22727	0.961673	-0.732255	0.742949	-1.08444	0.895347	-0.870071	0.759474	-0.972307	0.827699	-0.9289	0.832575	-1.08241	0.806544	-1.02393	0.675234	-1.18847	0.837046	-0.857981	0.966375	-0.681898	0.878757	-0.830296	0.839589	-0.889688
GO_DNA_MODIFICATION	0.810506	-0.918368	0.706545	-1.07096	0.998847	-0.636225	0.694558	-1.14237	0.897702	-0.868663	0.872514	-0.82838	0.896487	-0.832574	0.864219	-1.03409	0.864709	-0.903623	0.750994	-1.08937	0.865853	-0.848335	0.982228	-0.671957	0.983094	-0.625172	0.888282	-0.838319
GO_DNA_PACKAGING	1	0.659253	0.960764	-0.761921	1	-0.651915	0.995768	0.693512	0.905745	-0.857219	0.870424	-0.852091	0.908128	0.839157	0.863463	-1.03346	0.860093	-0.920395	1	-0.401642	0.999806	0.618657	0.906256	0.818833	0.954072	-0.735784	0.258057	1.36792
GO_DNA_RECOMBINATION	1	-0.483226	0.73974	-1.02035	0.981673	-0.748252	0.947578	-0.793591	0.728756	-1.0881	1	-0.602035	0.993868	-0.694319	0.980983	-0.712151	0.844703	-0.955186	0.998775	-0.592347	0.999806	-0.685972	0.678239	1.04594	1	0.567314	0.825432	0.945678
GO_DNA_REPAIR	1	0.777971	1	-0.723919	1	-0.660675	0.996859	-0.736895	0.840059	-0.991063	1	-0.572303	1	0.703059	0.967654	-0.840003	0.838784	-0.981076	0.951539	-0.840575	0.999806	0.662698	0.386147	1.19689	1	-0.546853	0.995019	-0.752418
GO_DNA_REPLICATION	0.766717	-0.975201	0.599954	-1.13211	0.743052	-1.07674	0.614739	-1.17395	0.779601	-1.04309	0.846645	-0.895649	0.579611	-1.17605	0.913503	-0.944326	0.659281	-1.14451	0.851993	-0.971888	0.638026	-1.04719	0.714348	-1.00205	0.835726	-0.935978	0.490064	1.13554
GO_DNA_REPLICATION_INDEPENDENT_NUCLEOSOME_ORGANIZATION	0.749859	-0.998362	0.91187	-0.78274	0.832427	-0.977078	0.878649	-0.841053	0.916397	-0.797303	0.802367	-0.919009	0.923703	0.739471	0.727871	-1.22289	0.681973	-1.18004	0.488522	1.50493	0.816725	-0.872411	0.874157	0.805524	0.893977	-0.784788	0.370491	1.36823
GO_DNA_SYNTHESIS_INVOLVED_IN_DNA_REPAIR	0.175987	-1.59258	0.298592	-1.43917	0.514746	-1.3228	0.598879	-1.26045	0.458547	-1.37169	0.237733	-1.5476	0.472765	-1.37391	0.902878	-0.946013	0.475734	-1.36477	0.671743	-1.20137	0.361103	-1.34985	0.939623	0.731955	0.653181	-1.16262	0.771427	0.96809
GO_DNA_TEMPLATED_TRANSCRIPTION_ELONGATION	0.895675	0.840034	1	-0.494614	1	0.526844	0.992997	-0.662383	0.859243	-0.947178	1	0.607542	0.999446	0.65257	0.890521	-0.989703	0.972862	-0.696685	0.884452	-0.908067	0.763243	0.954949	0.789412	0.942474	0.934729	-0.784291	0.881706	-0.856763
GO_DNA_TEMPLATED_TRANSCRIPTION_INITIATION	0.43633	1.22444	0.757474	1.00347	0.739993	1.04777	0.83287	0.950381	0.992369	-0.671113	0.490583	1.19377	0.521414	1.18639	0.973127	-0.760359	1	0.602138	1	-0.584972	0.270914	1.30276	0.364389	1.27778	0.674423	1.07099	0.789676	-0.968871
GO_DNA_TEMPLATED_TRANSCRIPTION_TERMINATION	0.626517	1.11234	0.889485	0.86177	0.936766	0.831424	1	-0.529726	0.813161	-1.00825	0.787941	0.938034	0.994213	0.637838	0.913355	-0.930253	1	-0.434048	0.983709	-0.626084	0.857738	0.849388	0.411598	1.31105	0.875953	0.865027	0.266951	-1.42475
GO_DORSAL_VENTRAL_PATTERN_FORMATION	0.739934	0.990778	0.674799	1.1109	0.713493	1.12146	0.746237	1.0571	0.857236	0.911336	0.741546	1.0003	0.795381	0.972933	0.902878	-0.943104	0.972862	-0.616457	0.891108	-0.855096	0.281127	1.4656	0.724339	1.00136	0.853255	-0.877764	0.956703	-0.686145
GO_DOUBLE_STRAND_BREAK_REPAIR	0.90161	0.843111	0.991057	-0.730056	1	-0.446495	1	-0.548726	0.893346	-0.891362	0.994212	0.699378	0.933759	0.833658	0.943955	-0.872854	0.891232	-0.862857	0.985431	-0.66708	0.999806	-0.503305	0.456136	1.2173	1	0.531526	0.977718	-0.752176
GO_EAR_DEVELOPMENT	0.485187	-1.23111	0.547405	-1.19788	0.323095	-1.4102	0.511838	-1.30544	0.630883	1.1604	0.620118	-1.12564	0.550865	-1.23072	0.911228	-0.943174	0.55234	1.23769	0.878283	-0.915359	0.465548	-1.19496	0.104517	-1.64236	0.331258	-1.39426	0.491141	1.20318
GO_EAR_MORPHOGENESIS	0.591807	-1.16649	0.444042	-1.30859	0.317538	-1.46341	0.726112	-1.10532	0.79734	-1.03225	0.520765	-1.25798	0.56902	-1.24834	0.724517	-1.20934	0.631322	-1.21446	0.821771	-1.00808	0.423517	-1.2793	0.103246	-1.71477	0.441021	-1.34987	0.777829	0.960837
GO_ELECTRON_TRANSPORT_CHAIN	0.0602487	-1.57162	0.0104974	-1.83156	0.0157015	-1.69303	0.0097722	-1.88745	0.0151514	-1.69171	0.19816	-1.38942	0.0127616	-1.91702	0.0106246	-1.95907	0.0414261	-1.58816	0.00906609	-1.72841	0.0121973	-1.71514	0.0150228	-1.83429	0.0119463	-1.82353	0.0102211	-2.1597
GO_EMBRYO_DEVELOPMENT	0.61356	-1.07161	0.707693	-1.0385	0.678806	-1.08769	0.785158	-1.00734	0.848773	-0.989338	0.657127	-1.0555	0.554165	-1.13531	0.838141	-1.03448	0.919535	-0.889941	0.4902	-1.17598	0.475701	1.09555	0.69683	-1.01708	0.488511	-1.16147	0.386448	-1.17741
GO_EMBRYO_DEVELOPMENT_ENDING_IN_BIRTH_OR_EGG_HATCHING	0.78283	0.968706	0.892404	-0.907179	0.899736	-0.913952	0.853006	-0.937535	0.964956	-0.799109	0.743503	0.99684	0.695723	-1.07422	0.912582	-0.967115	0.943575	-0.82816	0.858838	-0.974858	0.285639	1.21839	0.621936	1.07139	0.878757	-0.903171	0.358081	-1.21676
GO_EMBRYO_IMPLANTATION	0.0411268	1.92748	0.0271252	1.91023	0.225116	1.64703	0.208915	1.74772	0.292963	1.58447	0.0236571	1.91926	0.238534	1.6683	0.0856945	2.06406	0.224651	1.72975	0.15779	1.78029	0.0354957	1.86962	0.0150228	2.07436	0.019329	1.96518	0.098636	1.79214
GO_EMBRYONIC_APPENDAGE_MORPHOGENESIS	0.719589	-1.02694	0.800059	-0.963567	0.772569	-1.06728	0.884485	-0.846257	0.861043	-0.935355	0.530922	-1.2489	0.896265	-0.826768	0.870477	-1.01922	0.8605	-0.90821	0.88784	-0.88083	0.782227	-0.930534	0.386784	-1.37123	0.63641	-1.18122	0.830179	-0.90664
GO_EMBRYONIC_CRANIAL_SKELETON_MORPHOGENESIS	0.845792	0.854729	0.889485	-0.846804	0.863544	-0.915069	0.920758	-0.775936	0.869007	0.891191	0.90801	-0.752911	0.773758	-1.01272	0.8985	-0.955872	0.892688	0.788197	0.944291	-0.733431	0.848777	0.826522	0.979389	0.598466	0.882373	-0.812765	0.656507	-1.12192
GO_EMBRYONIC_HEART_TUBE_DEVELOPMENT	0.90235	0.76312	0.833863	0.900774	0.960495	0.736037	0.912542	-0.78895	0.784783	1.0198	0.772314	0.956439	0.899921	-0.812342	0.902121	-0.953174	0.867944	0.862237	0.920502	0.778521	0.576167	1.14214	0.94666	0.705892	0.76546	1.00631	0.898287	-0.793709
GO_EMBRYONIC_HEART_TUBE_MORPHOGENESIS	0.749859	0.98473	0.696856	1.09184	0.861223	0.903785	0.995768	-0.554886	0.854474	0.928451	0.430654	1.39741	0.945238	-0.71133	0.92381	-0.857427	0.778516	1.03948	0.85581	0.907193	0.561552	1.15682	0.714348	1.00861	0.667903	1.15265	0.995019	0.552979
GO_EMBRYONIC_MORPHOGENESIS	0.565987	-1.12117	0.602685	-1.10421	0.499609	-1.21612	0.536311	-1.21062	0.916397	-0.884531	0.54883	-1.13571	0.42526	-1.25883	0.902949	-0.973403	0.934712	-0.828714	0.727771	-1.07857	0.772445	-0.962611	0.361484	-1.22473	0.490474	-1.1956	0.582174	-1.11195
GO_EMBRYONIC_ORGAN_DEVELOPMENT	0.463031	-1.20405	0.576976	-1.13684	0.42752	-1.26625	0.645763	-1.14435	0.735523	-1.06842	0.612431	-1.10832	0.533531	-1.19833	0.751856	-1.12546	0.77887	-1.04816	0.677012	-1.12171	0.540709	-1.09784	0.198289	-1.36742	0.472142	-1.22611	0.958584	-0.790189
GO_EMBRYONIC_ORGAN_MORPHOGENESIS	0.506466	-1.19172	0.525871	-1.19739	0.282639	-1.40696	0.587262	-1.21441	0.869012	-0.937709	0.643427	-1.09246	0.47282	-1.28175	0.777965	-1.1206	0.747343	-1.07567	0.807051	-1.01637	0.566912	-1.09357	0.166095	-1.47757	0.488065	-1.2455	0.913489	-0.831508
GO_EMBRYONIC_PLACENTA_DEVELOPMENT	0.903268	0.801583	0.737182	1.03043	0.94682	0.799822	0.830561	-0.930752	0.990112	-0.609503	0.620005	1.13891	0.809507	-0.9636	0.939758	-0.849525	0.732702	1.07316	0.908063	-0.848645	0.61857	1.07294	0.664882	1.07464	0.747033	1.03306	0.912333	-0.795773
GO_EMBRYONIC_SKELETAL_SYSTEM_DEVELOPMENT	0.6559	-1.08976	0.520823	-1.23104	0.349684	-1.40874	0.53455	-1.31108	0.886054	0.901809	0.789605	-0.941799	0.356952	-1.43848	0.914621	-0.92051	0.886359	-0.859722	0.750994	-1.083	0.743531	-0.965856	0.313494	-1.42739	0.696135	-1.08425	0.891964	-0.829743
GO_EMBRYONIC_SKELETAL_SYSTEM_MORPHOGENESIS	0.722113	-1.01928	0.547405	-1.22313	0.389002	-1.38348	0.578334	-1.27049	0.766628	1.04253	0.759474	-0.972111	0.366217	-1.44467	0.722454	-1.205	0.858495	-0.918005	0.697791	-1.15461	0.782166	0.924632	0.199784	-1.54626	0.757724	-1.02643	0.913489	-0.795234
GO_ENDOCARDIAL_CUSHION_DEVELOPMENT	0.616026	1.17379	0.630343	1.16799	0.740378	1.09852	0.404917	1.56703	0.51656	1.41423	0.6266	1.16084	0.570583	1.28838	0.525618	1.49921	0.546172	1.36153	0.79292	1.0033	0.512318	1.22131	0.786926	-0.917121	0.826828	0.909152	0.984331	0.593235
GO_ENDOCHONDRAL_BONE_MORPHOGENESIS	0.507447	1.27795	0.736118	1.03703	0.82051	-0.991924	0.897295	-0.816585	0.55481	1.34411	0.669277	1.10379	0.586355	-1.23796	0.683565	1.24994	0.868317	-0.883985	0.879643	-0.894439	0.743531	0.953391	0.822092	-0.890448	0.470588	1.35984	0.670906	1.0852
GO_ENDOCRINE_PROCESS	0.562214	-1.23842	0.725146	-1.06745	0.593197	-1.26209	0.767032	-1.04684	0.869012	-0.912129	0.289111	-1.51716	0.575245	-1.2661	0.696501	-1.25443	0.686307	-1.17335	0.736112	-1.12449	0.51105	-1.21588	0.512771	-1.28852	0.41547	-1.40841	0.81848	0.90005
GO_ENDOCRINE_SYSTEM_DEVELOPMENT	0.713388	-1.03288	0.763577	-1.0109	0.773264	-1.05994	0.739911	-1.08496	0.754732	-1.08326	0.750622	-0.988432	0.701585	-1.11183	0.870477	-1.01547	0.768566	-1.07575	0.576589	-1.26072	0.714635	-0.995583	0.307541	-1.45245	0.380697	-1.40396	0.799033	-0.942793
GO_ENDOCYTIC_RECYCLING	0.25514	1.56083	0.706545	1.08113	0.711029	1.11919	0.478551	1.42926	0.871854	-0.91152	0.495976	1.32401	0.484246	1.40617	0.977671	-0.642508	0.997825	-0.470041	0.901136	-0.847367	0.532733	1.19146	0.475206	1.29994	0.472142	1.38078	0.614748	-1.15973
GO_ENDOCYTOSIS	0.100121	1.44903	0.19145	1.31435	0.282639	1.26317	0.357952	1.27204	0.695973	-1.09872	0.379611	1.22088	0.646461	1.08422	0.787922	-1.08619	0.693615	-1.0984	0.612266	-1.14733	0.246074	1.26913	0.31199	1.27617	0.18163	1.36014	0.369093	-1.22322
GO_ENDODERM_DEVELOPMENT	0.474917	1.28533	0.630343	1.13723	0.743052	1.0731	0.795223	-0.992967	0.282813	1.61236	0.543603	1.23151	0.755713	1.01692	0.338391	1.60276	0.263789	1.66868	0.887088	-0.880736	0.321782	1.37891	0.567018	1.18799	0.805745	0.950552	0.629587	1.1141
GO_ENDODERM_FORMATION	0.471407	1.31032	0.54522	1.25755	0.729217	1.09468	0.747857	1.06062	0.116896	1.87435	0.507746	1.29114	0.710318	1.08677	0.188621	1.83275	0.139545	1.86785	0.714649	1.13445	0.291826	1.43848	0.635364	1.12722	0.705379	1.08525	0.631597	1.1284
GO_ENDODERMAL_CELL_DIFFERENTIATION	0.454741	1.34319	0.525871	1.27846	0.712858	1.11633	0.728897	1.09008	0.176052	1.80644	0.587197	1.19725	0.714856	-1.09966	0.448605	1.55989	0.210858	1.76128	0.813196	-1.01226	0.273545	1.46362	0.668616	1.09049	0.663873	1.14888	0.682326	1.0751
GO_ENDOMEMBRANE_SYSTEM_ORGANIZATION	0.842522	0.933399	0.965413	0.863899	1	-0.673974	0.995768	0.814682	0.869007	-0.955446	0.743503	0.993033	0.99011	-0.77108	0.867912	-1.01989	0.860093	-0.947485	0.887088	-0.936102	0.1691	1.33056	0.386784	1.20731	0.884657	0.912834	0.917142	-0.85847
GO_ENDOPLASMIC_RETICULUM_CALCIUM_ION_HOMEOSTASIS	0.819238	-0.896739	0.917403	-0.769766	0.806696	-1.02625	0.598879	-1.28448	0.669869	-1.21286	0.730244	-1.02367	0.706575	-1.12514	0.751856	-1.20135	0.649336	-1.21918	0.733071	-1.12914	0.872312	0.779126	0.991762	-0.515575	0.878757	-0.821117	0.897016	-0.778801
GO_ENDOPLASMIC_RETICULUM_ORGANIZATION	0.680909	-1.07582	0.719016	-1.05491	0.673596	-1.16324	0.884485	-0.845045	0.629088	-1.22544	0.543763	-1.22767	0.717147	-1.08013	0.807837	-1.11835	0.40327	-1.40252	0.618561	-1.23109	0.698532	-1.00939	0.838194	-0.873959	0.741048	-1.04949	0.773034	-0.981822
GO_ENDOPLASMIC_RETICULUM_TO_CYTOSOL_TRANSPORT	0.687747	-1.07854	0.80964	-0.954778	0.559259	-1.28584	0.614739	-1.25565	0.376049	-1.46222	0.410482	-1.40001	0.302252	-1.54931	0.807769	-1.12792	0.380956	-1.45386	0.491103	-1.39265	0.896781	-0.761458	0.838194	0.859022	0.488511	-1.33685	0.564653	-1.21867
GO_ENDOPLASMIC_RETICULUM_TO_GOLGI_VESICLE_MEDIATED_TRANSPORT	0.485187	1.17634	0.789708	0.978191	0.854484	-0.960437	0.563136	1.15974	0.710129	-1.09799	0.739733	0.993955	0.757392	-1.01365	0.493604	-1.28266	0.263789	-1.36869	0.21514	-1.39906	0.462141	1.15752	0.0663745	1.59266	0.81049	0.972986	0.28321	-1.31866
GO_ENDOPLASMIC_RETICULUM_UNFOLDED_PROTEIN_RESPONSE	0.263434	1.39862	0.427651	1.24131	0.663074	1.11519	0.456213	1.30268	0.951031	-0.762467	0.693558	1.03189	0.90765	-0.843155	0.369312	-1.39402	0.72087	-1.09993	0.161745	-1.48701	0.262487	1.35445	0.0158803	1.89765	0.296774	1.39225	0.221438	-1.42863
GO_ENDOSOMAL_TRANSPORT	0.649714	1.05448	0.980457	0.80789	0.985998	0.806621	0.896464	0.899255	0.742651	-1.06907	0.670492	1.05237	0.446097	1.25448	0.977671	-0.740386	0.843488	-0.960754	0.920326	-0.869172	0.379472	1.2109	0.347622	1.28997	0.872147	0.910244	0.810725	-0.949254
GO_ENDOSOME_ORGANIZATION	0.965248	0.733111	0.975534	0.726473	1	0.643505	0.999801	-0.600091	0.909028	-0.845427	0.750622	0.979888	0.618097	1.16469	0.970794	-0.702859	0.894422	-0.836394	0.921002	0.81724	0.583605	1.09996	0.62283	1.12124	0.949442	-0.733928	0.990122	0.663133
GO_ENDOSOME_TO_LYSOSOME_TRANSPORT	1	-0.522024	1	-0.601962	0.892436	-0.864711	0.744685	-1.07928	0.874186	-0.907389	0.94128	-0.711653	0.786023	-0.996553	0.878439	-0.9966	0.996231	-0.506563	0.887634	-0.87132	0.999806	-0.575392	0.997124	-0.543482	0.982764	-0.590958	0.842244	-0.877899
GO_ENDOTHELIAL_CELL_APOPTOTIC_PROCESS	0.693964	1.06044	0.892479	0.811068	0.899736	0.835444	0.525363	-1.35586	0.79715	-1.0432	0.693147	1.07582	0.618097	1.2295	0.687023	-1.26022	0.757887	-1.09006	0.867973	-0.911774	0.959136	0.654053	0.950768	0.669695	0.774345	0.996659	0.812273	0.907745
GO_ENDOTHELIAL_CELL_DEVELOPMENT	0.239033	1.57925	0.230195	1.56434	0.46449	1.38574	0.426623	1.4774	0.674754	1.18088	0.375029	1.4382	0.678055	1.13094	0.965508	-0.709151	0.682461	1.14322	0.851993	0.924195	0.327607	1.407	0.704191	1.02929	0.269968	1.54574	0.860668	-0.846769
GO_ENDOTHELIAL_CELL_MIGRATION	0.299225	1.34976	0.083119	1.5319	0.277361	1.40261	0.747857	-1.05571	0.303543	1.38524	0.168928	1.48423	0.513999	-1.24543	0.626387	1.17124	0.480506	1.26254	0.855566	-0.965039	0.0988738	1.52078	0.84516	0.893121	0.258633	1.4021	0.39395	-1.26646
GO_ENDOTHELIAL_CELL_PROLIFERATION	0.216749	1.49751	0.312877	1.359	0.424678	1.3112	0.575383	1.22478	0.700584	1.10358	0.12641	1.6214	0.513999	1.26909	0.612738	1.27186	0.660727	1.13091	0.835906	-0.984344	0.110613	1.6071	0.576799	1.15569	0.48197	1.2808	0.701425	1.034
GO_ENDOTHELIUM_DEVELOPMENT	0.362111	1.37879	0.356023	1.3678	0.632755	1.17586	0.570246	1.24959	0.732383	1.07306	0.389333	1.36024	0.736547	1.03418	0.870477	0.993879	0.489768	1.33949	0.928021	-0.793346	0.401353	1.27585	0.770632	0.945112	0.380697	1.40436	0.685186	1.05561
GO_ENERGY_DERIVATION_BY_OXIDATION_OF_ORGANIC_COMPOUNDS	0.0435804	-1.55908	0.0185534	-1.60547	0.0208832	-1.60393	0.0097722	-1.84079	0.0245245	-1.58131	0.106001	-1.45116	0.0127616	-1.67605	0.0106246	-1.69338	0.0468668	-1.5077	0.0346561	-1.54111	0.0314475	-1.57642	0.0451994	-1.54641	0.0200656	-1.65434	0.0102211	-1.80255
GO_ENERGY_RESERVE_METABOLIC_PROCESS	0.645069	1.10959	0.889485	0.847782	0.927359	0.834833	0.896393	-0.829544	0.892955	0.857831	0.866858	-0.836439	0.932691	0.790377	0.935341	-0.859338	0.80614	-1.0265	0.891054	-0.873368	0.616323	1.07442	0.479909	1.26431	0.687155	1.09243	0.879583	-0.837648
GO_ENSHEATHMENT_OF_NEURONS	0.68277	-1.05805	0.792155	-0.975296	0.754378	-1.07652	0.771236	-1.02893	0.799634	-1.0245	0.759474	-0.976455	0.701046	-1.10327	0.834357	-1.07107	0.709253	-1.11854	0.953976	-0.747987	0.756683	-0.954578	0.760647	0.956624	0.63816	-1.15986	0.983682	0.711096
GO_ENTRAINMENT_OF_CIRCADIAN_CLOCK	0.404443	1.43303	0.588828	1.22223	0.544771	1.34174	0.614739	1.28812	0.856655	0.912354	0.56061	1.24899	0.678055	1.16409	0.959049	0.708628	0.860093	-0.903295	0.902376	-0.835723	0.525652	1.21505	0.693194	1.06488	0.649863	1.18046	0.887513	-0.795155
GO_ENTRY_INTO_HOST	0.741594	0.987273	0.773378	0.988196	0.800031	1.01143	0.744685	1.0402	0.827618	-0.994941	0.712964	1.02237	0.700365	1.08842	0.878439	-0.996266	0.78157	-1.05071	0.932394	-0.790813	0.560176	1.12079	0.71638	-0.999963	0.614471	1.16769	0.528058	-1.19284
GO_ENZYME_LINKED_RECEPTOR_PROTEIN_SIGNALING_PATHWAY	0.456064	1.12329	0.308838	1.16115	0.889158	-0.937935	0.771718	-1.02221	0.812172	-1.01192	0.21351	1.23949	0.726689	-1.04058	0.973112	-0.85506	0.866273	-0.953961	0.618561	-1.11357	0.228759	1.21591	0.407259	1.16115	0.398026	1.15114	0.208024	-1.26431
GO_EPHRIN_RECEPTOR_SIGNALING_PATHWAY	0.591807	-1.16409	0.547405	-1.2192	0.316968	-1.44778	0.357952	-1.48268	0.051007	-1.67943	0.269781	-1.4669	0.446097	-1.37504	0.510903	-1.36675	0.0812418	-1.65523	0.103849	-1.62447	0.51105	-1.17854	0.739147	-0.982093	0.511417	-1.28168	0.0102211	-1.97135
GO_EPIBOLY	0.40621	1.42957	0.540632	1.28328	0.594756	1.29563	0.801182	0.942622	0.7044	1.13868	0.479573	1.35338	0.924232	0.735084	0.603788	-1.36124	0.356228	1.61519	0.728522	-1.13303	0.484397	1.26356	0.912532	0.733749	0.515968	1.34739	0.146208	-1.65103
GO_EPIDERMAL_CELL_DIFFERENTIATION	0.916767	-0.806646	0.81983	-0.943333	0.933876	-0.830347	0.692859	-1.13667	0.814656	-1.00575	0.774173	0.962948	0.714856	-1.07274	0.922717	-0.89247	0.886359	-0.862439	0.728522	-1.1068	0.777889	0.936484	0.734525	-0.982587	0.781422	0.992054	0.735337	-1.01515
GO_EPIDERMAL_GROWTH_FACTOR_RECEPTOR_SIGNALING_PATHWAY	0.239033	1.4851	0.0970599	1.63598	0.356098	1.40594	0.511838	1.29548	0.840059	0.967104	0.213567	1.51075	0.52904	1.2497	0.96705	0.772785	0.858495	0.903987	0.723117	1.09682	0.212791	1.45548	0.383459	1.33692	0.571614	1.19984	0.975937	-0.702968
GO_EPIDERMIS_DEVELOPMENT	0.581996	1.12629	0.707269	1.04112	0.800031	1.01584	0.806104	-0.973827	0.877793	-0.921968	0.59184	1.11746	0.819831	-0.949877	0.841416	1.03963	0.930595	-0.796952	0.861547	-0.958335	0.446172	1.18473	0.725113	-0.992524	0.576615	1.15866	0.709839	-1.03508
GO_EPITHELIAL_CELL_APOPTOTIC_PROCESS	0.766892	0.958975	0.79421	0.966009	0.840317	0.954454	0.364577	-1.46708	0.919311	-0.811797	0.671597	1.07568	0.856638	0.881166	0.819506	-1.10257	0.858847	-0.915462	0.851993	-0.957408	0.872312	0.826413	0.901386	0.797834	0.878757	0.851502	0.854518	-0.870006
GO_EPITHELIAL_CELL_DEVELOPMENT	0.373486	1.30732	0.342932	1.3073	0.811531	0.99431	0.824439	0.949736	0.875104	-0.922129	0.479573	1.2363	0.889658	0.879578	0.721634	-1.17442	0.900189	-0.847923	0.728522	-1.09849	0.508268	1.14962	0.770631	0.957992	0.147128	1.561	0.814873	-0.938292
GO_EPITHELIAL_CELL_DIFFERENTIATION	0.458529	1.16648	0.438474	1.15743	0.889158	-0.919097	0.730145	-1.06214	0.777014	-1.03805	0.406242	1.2032	0.76497	-1.01063	0.747707	-1.11021	0.843907	-0.969242	0.656938	-1.12499	0.330019	1.20903	0.684107	-1.03383	0.436064	1.18545	0.73021	-1.01648
GO_EPITHELIAL_CELL_DIFFERENTIATION_INVOLVED_IN_KIDNEY_DEVELOPMENT	0.822786	0.883016	0.630745	1.16737	1	-0.560312	0.85004	0.854218	0.899153	-0.840524	0.748998	-0.996472	0.746819	1.0497	0.871982	-1.00633	0.829137	0.928454	0.776318	1.03285	0.517588	1.22225	0.757132	0.965316	0.851318	-0.888997	0.804288	-0.923423
GO_EPITHELIAL_CELL_PROLIFERATION	0.12526	1.48217	0.17788	1.36621	0.388786	1.24642	0.412881	1.25819	0.269028	1.32445	0.131103	1.46062	0.505874	1.19383	0.70539	1.1437	0.682461	1.07098	0.756517	-1.0618	0.0344824	1.57662	0.69683	-1.02371	0.157922	1.4319	0.482927	-1.18278
GO_EPITHELIAL_TO_MESENCHYMAL_TRANSITION	0.2678	1.41505	0.467897	1.23393	0.747898	1.0499	0.728897	1.05655	0.673399	1.12864	0.382937	1.32186	0.588487	1.16493	0.528465	1.32096	0.595051	1.18321	0.851993	-0.963738	0.228153	1.41873	0.558317	1.1672	0.862345	0.88677	0.210504	-1.45755
GO_EPITHELIAL_TUBE_FORMATION	0.44418	1.30663	0.478436	1.26305	0.743052	1.06211	0.920518	-0.801198	0.619969	1.19392	0.683784	1.0586	0.646234	1.1522	0.687242	1.19065	0.441683	1.36498	0.630321	1.18106	0.323439	1.33595	0.973692	0.68909	0.667903	1.11127	0.629587	-1.11659
GO_EPITHELIAL_TUBE_MORPHOGENESIS	0.0984269	1.60286	0.0744115	1.56968	0.377759	1.30469	0.36735	1.37211	0.493225	1.23303	0.245986	1.38375	0.237046	1.46036	0.385072	1.3199	0.478369	1.22988	0.441795	1.24124	0.0902615	1.50764	0.871417	0.876269	0.380697	1.31984	0.65924	-1.07904
GO_EPITHELIUM_DEVELOPMENT	0.485572	1.10773	0.8061	-0.977894	0.713533	-1.06776	0.721787	-1.06332	0.80086	-1.0195	0.502806	1.10714	0.585516	-1.11655	0.870068	-1.01308	0.77216	-1.0388	0.288832	-1.22473	0.440914	1.10788	0.635364	-1.04635	0.729918	-1.03068	0.390397	-1.17024
GO_ER_NUCLEUS_SIGNALING_PATHWAY	0.32571	1.44514	0.50417	1.265	0.632755	1.18366	0.602144	1.23865	0.870312	-0.921128	0.670492	1.08696	0.745051	1.03562	0.690908	-1.23324	0.784661	-1.05013	0.226826	-1.53086	0.436576	1.26144	0.12886	1.66811	0.571614	1.23838	0.966427	-0.684527
GO_ERAD_PATHWAY	1	-0.546496	1	-0.67693	0.902698	-0.875404	0.990599	0.721822	0.800589	-1.02685	0.759592	-0.968279	0.802097	-0.97645	0.897411	-0.971258	0.422807	-1.34159	0.476307	-1.31761	0.845371	0.871953	0.734525	0.984954	0.983094	0.690456	0.808225	-0.937324
GO_ERBB_SIGNALING_PATHWAY	0.26425	1.41594	0.123726	1.54934	0.413842	1.3123	0.575383	1.20439	0.934965	0.831285	0.291682	1.41851	0.664587	1.11332	0.977671	-0.707877	0.972862	-0.694086	0.870216	0.913964	0.14151	1.50804	0.559347	1.16282	0.647044	1.11967	0.90475	-0.826381
GO_ERBB2_SIGNALING_PATHWAY	0.616026	-1.17826	0.789219	-0.99366	0.503881	-1.34522	0.721787	-1.14302	0.732383	-1.11481	0.759474	-0.981511	0.904744	-0.782997	0.529243	-1.41896	0.785767	-1.06241	0.851993	-0.950925	0.902743	0.73744	0.571961	-1.2215	0.826828	-0.932052	0.781002	-0.961707
GO_ERK1_AND_ERK2_CASCADE	0.225707	1.40933	0.0999104	1.50355	0.176899	1.46412	0.375802	1.35952	0.259598	1.40516	0.119331	1.54493	0.237787	1.47522	0.17593	1.53034	0.0849519	1.72553	0.200539	1.45089	0.126241	1.47626	0.0687807	1.63031	0.404048	1.28274	0.698432	-1.0502
GO_ERROR_FREE_TRANSLESION_SYNTHESIS	0.306012	-1.46968	0.169534	-1.5651	0.329052	-1.48601	0.407509	-1.46776	0.279116	-1.52741	0.166338	-1.63359	0.472765	-1.3973	0.776732	-1.16536	0.309658	-1.49789	0.346379	-1.49359	0.229349	-1.54051	0.5808	-1.20588	0.602576	-1.2339	0.906037	0.76363
GO_ERROR_PRONE_TRANSLESION_SYNTHESIS	0.260061	-1.52277	0.0760374	-1.68008	0.220764	-1.57404	0.358144	-1.5181	0.374955	-1.46549	0.11828	-1.69125	0.315508	-1.53484	0.616678	-1.35131	0.396096	-1.44488	0.391513	-1.46597	0.288775	-1.46078	0.585005	-1.20754	0.65479	-1.17278	0.721205	1.01926
GO_ERYTHROCYTE_DEVELOPMENT	0.719589	1.02382	0.879945	0.833499	0.862949	0.890412	0.767032	1.01923	0.951394	0.638269	0.699152	1.06712	0.695075	1.14919	0.951746	-0.767959	0.899147	-0.802247	0.92493	-0.768666	0.947116	0.658175	0.906256	0.750284	0.662806	1.15816	1	-0.337582
GO_ERYTHROCYTE_HOMEOSTASIS	0.688709	-1.04294	0.698993	-1.0673	0.787125	-1.03742	0.678648	-1.14442	0.783682	-1.03978	0.540109	-1.19299	0.576565	-1.20152	0.902949	-0.953929	0.72686	-1.09927	0.891054	-0.88519	0.576167	-1.09219	0.486631	-1.21653	0.835156	-0.930987	0.852542	-0.88682
GO_ESTABLISHMENT_OF_CELL_POLARITY	0.777466	0.954349	0.900854	0.855947	0.976866	0.776359	0.80732	0.964054	0.856655	-0.953444	0.825779	0.899004	0.802986	-0.971921	0.844497	-1.05495	0.860093	-0.915853	0.79292	-1.03786	0.420694	1.24124	0.849544	0.879093	0.857311	0.889229	0.7969	0.950217
GO_ESTABLISHMENT_OF_ENDOTHELIAL_BARRIER	0.253073	1.58558	0.318969	1.49243	0.398254	1.49639	0.403978	1.56931	0.583237	1.32204	0.49585	1.33587	0.420901	1.50359	0.832575	1.0634	0.635304	1.2446	0.656439	1.23309	0.14861	1.64348	0.385849	1.42075	0.279908	1.57457	0.796875	0.927859
GO_ESTABLISHMENT_OF_EPITHELIAL_CELL_POLARITY	0.649714	1.13839	0.91187	0.76295	0.863544	0.895657	0.743996	1.07454	0.945418	-0.698219	0.693558	1.082	0.814127	-0.951541	0.769859	-1.17029	0.843488	-0.949838	0.839645	-0.974058	0.49347	1.26102	0.453524	1.35525	0.674423	1.14088	0.961432	-0.660289
GO_ESTABLISHMENT_OF_MITOTIC_SPINDLE_LOCALIZATION	0.518111	1.29306	0.565123	1.24815	0.627034	1.24183	0.53455	1.4033	0.892669	0.830755	0.543763	1.26467	0.794144	0.977214	0.544666	1.49462	0.545328	1.35088	0.561079	1.39219	0.512318	1.22826	0.704191	1.03034	0.807483	0.944487	0.133307	1.75146
GO_ESTABLISHMENT_OF_ORGANELLE_LOCALIZATION	0.733998	0.996609	0.759436	1.0017	1	-0.625021	0.743996	1.02771	0.9749	-0.765678	0.691108	1.02854	0.996847	-0.736889	0.997164	-0.64286	0.843488	-0.971865	1	-0.625477	0.178371	1.32553	0.621936	1.07465	0.925738	0.873821	0.680261	1.03439
GO_ESTABLISHMENT_OF_PROTEIN_LOCALIZATION_TO_CHROMOSOME	0.977194	-0.624873	0.706545	-1.09323	0.97266	-0.704755	0.902529	-0.809071	0.646659	-1.22405	0.779467	-0.947254	0.846207	0.876237	0.907909	-0.927774	0.630614	-1.23657	0.922311	-0.773526	0.999806	0.506997	0.704122	1.04311	0.950925	0.685159	0.930898	0.713074
GO_ESTABLISHMENT_OF_PROTEIN_LOCALIZATION_TO_ENDOPLASMIC_RETICULUM	0.0135112	-2.76079	0.0104974	-2.79783	0.00948617	-2.61404	0.0097722	-2.43144	0.00918143	-2.62972	0.0124014	-2.95498	0.0127616	-2.75766	0.0106246	-2.26176	0.00917388	-2.59855	0.00906609	-2.49714	0.0077417	-3.12046	0.0150228	-3.25619	0.0119463	-2.86105	0.0102211	-2.54825
GO_ESTABLISHMENT_OF_PROTEIN_LOCALIZATION_TO_MEMBRANE	0.0135112	-2.56875	0.0104974	-2.55857	0.00948617	-2.39523	0.0097722	-2.16424	0.00918143	-2.37321	0.0124014	-2.7633	0.0127616	-2.44421	0.0106246	-1.93783	0.00917388	-2.31765	0.00906609	-2.16674	0.0077417	-2.80738	0.0150228	-2.77257	0.0119463	-2.58225	0.0102211	-2.26847
GO_ESTABLISHMENT_OF_PROTEIN_LOCALIZATION_TO_MITOCHONDRIAL_MEMBRANE	0.770501	-0.965927	1	-0.579703	0.696545	-1.14769	0.773404	-1.03379	0.777014	-1.06162	0.818245	-0.886845	0.701046	-1.11906	0.85198	-1.05249	0.676719	-1.17199	0.500875	-1.36019	0.809944	-0.893397	0.902553	-0.781638	0.517946	-1.29307	0.22018	-1.5189
GO_ESTABLISHMENT_OF_PROTEIN_LOCALIZATION_TO_ORGANELLE	0.0135112	-2.19149	0.0104974	-2.22924	0.00948617	-2.03164	0.0097722	-1.86855	0.00918143	-2.06774	0.0124014	-2.36951	0.0127616	-2.08375	0.0106246	-1.495	0.00917388	-2.05467	0.00906609	-1.80557	0.0077417	-2.27046	0.0150228	-2.29649	0.0119463	-2.13374	0.0102211	-1.7242
GO_ESTABLISHMENT_OF_PROTEIN_LOCALIZATION_TO_PLASMA_MEMBRANE	0.987657	0.642156	1	-0.424783	1	0.482955	0.986841	-0.646379	0.902146	-0.852573	0.973846	0.679538	0.878213	0.849445	0.890521	-0.977442	0.892688	-0.821369	0.725212	-1.12891	0.489561	1.21107	0.178704	1.59091	0.950001	-0.72186	0.652124	-1.11601
GO_ESTABLISHMENT_OF_PROTEIN_LOCALIZATION_TO_TELOMERE	0.880834	-0.806046	0.542952	-1.27063	0.938566	-0.770547	0.884485	-0.830208	0.751927	-1.09952	0.657127	-1.13207	0.76497	1.00667	0.933262	-0.84032	0.502044	-1.36201	0.864009	-0.927805	0.999806	0.469825	0.681499	1.08909	0.914296	0.739147	0.821581	0.880378
GO_ESTABLISHMENT_OF_PROTEIN_LOCALIZATION_TO_VACUOLE	0.785518	0.933214	0.688668	1.08586	0.899736	0.858704	0.94465	0.7465	0.947763	-0.727414	0.712964	1.02755	0.827699	0.918842	0.872888	-1.00786	0.92533	-0.757582	0.947416	-0.729051	0.475701	1.23924	0.430019	1.32325	0.41547	1.39659	0.427873	1.3083
GO_ESTABLISHMENT_OF_RNA_LOCALIZATION	1	-0.60545	0.796972	-0.971397	0.972361	-0.786716	0.771718	-1.02709	0.897702	-0.893797	0.986171	-0.730199	0.987987	-0.730844	0.914621	-0.935142	0.821696	-1.00339	0.940435	-0.818937	0.999806	-0.676189	0.771797	0.960121	0.975771	0.756888	0.584908	-1.12718
GO_ESTABLISHMENT_OF_SPINDLE_ORIENTATION	0.45734	1.36394	0.419358	1.40504	0.542969	1.33047	0.406239	1.57676	0.856772	0.914426	0.502806	1.32598	0.810036	0.946688	0.570255	1.44756	0.48396	1.45793	0.571958	1.33943	0.385372	1.36365	0.727206	0.999633	0.740183	1.05382	0.389693	1.39951
GO_ESTABLISHMENT_OF_TISSUE_POLARITY	1	-0.634884	0.643458	-1.10784	0.559259	-1.22621	0.803712	-0.971408	0.527046	-1.27117	0.927852	-0.790707	0.746436	-1.04387	0.810098	-1.10219	0.431159	-1.33435	0.34695	-1.38783	0.737065	-0.981536	0.43516	1.26322	0.672485	-1.09974	0.170569	-1.49452
GO_ESTABLISHMENT_OR_MAINTENANCE_OF_BIPOLAR_CELL_POLARITY	0.694245	1.05517	0.81983	0.919981	0.991745	0.616278	0.839022	0.892146	0.951031	-0.692584	0.683784	1.08284	0.987964	-0.580387	0.731043	-1.21692	0.821696	-0.9976	0.493279	-1.38512	0.69774	1.01509	0.704191	1.03071	0.674423	1.12519	0.421538	-1.35656
GO_ESTABLISHMENT_OR_MAINTENANCE_OF_CELL_POLARITY	0.767649	0.967685	0.932575	0.84179	0.989849	-0.730115	0.95166	-0.785316	0.645568	-1.16584	0.84135	0.902554	0.823864	-0.950405	0.877862	-1.00274	0.768566	-1.05621	0.558733	-1.23903	0.483162	1.16268	0.69683	1.0348	0.948515	0.795209	0.741823	-1.00982
GO_EXCRETION	0.733068	-1.02122	0.833053	-0.919292	0.972981	-0.686414	0.842123	-0.906746	0.625462	-1.25881	0.846645	-0.841618	0.660197	-1.20021	0.747707	-1.20299	0.768566	-1.08509	0.699485	-1.18116	0.845182	0.82359	0.770632	-0.934338	0.866287	-0.859324	0.109409	-1.70966
GO_EXECUTION_PHASE_OF_APOPTOSIS	0.983252	-0.647957	0.860777	-0.893152	0.813533	-1.00243	0.867836	-0.867724	0.951031	-0.725137	0.967457	-0.678897	0.932691	-0.771138	0.915891	-0.903657	0.890924	-0.844035	0.866291	-0.936981	0.549978	-1.15446	0.999776	0.487697	0.950995	-0.700469	0.783473	-0.963188
GO_EXOCRINE_SYSTEM_DEVELOPMENT	0.854362	0.842994	0.808507	0.940782	0.869998	-0.907779	0.944008	-0.737294	0.938489	-0.741784	0.660535	1.10751	0.878213	-0.844413	0.977671	-0.641972	0.85211	0.889491	0.810399	-1.01425	0.832521	-0.853477	0.915923	-0.741406	0.771705	1.00013	0.804219	-0.929405
GO_EXOCYTIC_PROCESS	0.568753	1.19694	0.919129	0.785489	0.858286	0.929505	0.603636	1.24648	0.945064	-0.71976	0.471844	1.33127	0.569053	1.25492	0.980983	0.634284	0.873351	-0.876652	0.997098	-0.498304	0.72095	0.984912	0.678239	1.07704	0.641129	1.16993	0.82258	-0.909918
GO_EXOCYTOSIS	0.554909	-1.10249	0.606077	-1.08347	0.237675	-1.28255	0.256026	-1.29237	0.135701	-1.33358	0.580544	-1.09208	0.288759	-1.27916	0.78997	-1.06927	0.0555831	-1.37252	0.544698	-1.15696	0.470349	1.10043	0.12886	1.30859	0.241506	1.21271	0.0939342	1.30657
GO_EXPORT_ACROSS_PLASMA_MEMBRANE	0.61356	-1.18565	0.615541	-1.19761	0.620782	-1.24339	0.752284	-1.08009	0.675451	-1.20205	0.743503	-1.01395	0.747054	-1.07424	0.787922	-1.15303	0.843907	-0.946168	0.607394	-1.28846	0.398262	-1.34342	0.63578	-1.14262	0.785707	-1.00058	0.930755	-0.711081
GO_EXTRACELLULAR_MATRIX_ASSEMBLY	0.92575	-0.725812	0.990757	-0.639332	0.707535	-1.14093	0.867836	-0.862482	0.854474	0.925912	0.817899	0.887694	0.711045	-1.10442	0.752899	-1.19438	0.913706	-0.786715	0.825512	-1.00217	0.805471	-0.890802	0.929558	-0.713707	0.730207	-1.07607	0.271207	-1.48541
GO_EXTRACELLULAR_MATRIX_DISASSEMBLY	0.512248	1.25998	0.39342	1.36218	0.557786	1.25548	0.81048	-0.96235	0.454458	1.44862	0.391225	1.40452	0.747309	-1.05415	0.169084	1.85521	0.263789	1.66831	0.699485	1.15289	0.508615	1.21303	0.279567	1.50261	0.203204	1.63365	0.526323	1.22032
GO_EXTRACELLULAR_STRUCTURE_ORGANIZATION	0.160333	1.43503	0.0146808	1.66446	0.70595	-1.09217	0.509117	-1.2577	0.0491734	2.00156	0.0345839	1.61955	0.259346	-1.395	0.121761	2.07691	0.0591497	1.96716	0.0809921	1.72997	0.141888	1.39503	0.355706	1.27929	0.021522	1.75601	0.0199257	1.78743
GO_EXTRACELLULAR_VESICLE_BIOGENESIS	0.404443	1.42198	0.413191	1.40981	0.621233	1.2527	0.897239	0.779552	0.950975	-0.687744	0.580544	1.2274	0.472765	1.45819	0.976398	-0.630151	0.91744	0.731286	0.97191	-0.623198	0.69774	1.02111	0.349205	1.46602	0.366623	1.51409	0.831118	0.865842
GO_EXTRINSIC_APOPTOTIC_SIGNALING_PATHWAY	0.789044	0.951027	0.86545	-0.907399	0.870054	-0.929606	0.77918	-1.01045	0.945064	-0.796085	0.648151	1.07442	0.690751	-1.09825	0.947538	-0.855605	0.827796	-0.987701	0.888273	-0.906048	0.714635	0.996388	0.757384	-0.972066	0.86196	-0.908212	0.815495	-0.945627
GO_EXTRINSIC_APOPTOTIC_SIGNALING_PATHWAY_VIA_DEATH_DOMAIN_RECEPTORS	0.751729	0.979434	0.833053	0.927029	0.862949	0.919071	0.874272	-0.863782	0.945064	0.759529	0.671597	1.07321	0.950168	0.754021	0.964627	-0.730346	0.95603	0.712952	0.975505	-0.665799	0.661997	1.03249	0.650575	1.09598	0.724299	1.05607	0.854518	-0.871903
GO_EYE_MORPHOGENESIS	0.518644	1.22296	0.579349	1.17124	0.842293	0.954226	0.84528	0.911369	0.728462	1.08103	0.59891	1.14485	0.929959	0.800586	0.902949	-0.955039	0.693615	1.11032	0.70647	-1.13513	0.347818	1.30627	0.888003	0.822672	0.547202	1.23334	0.6786	1.05803
GO_EYE_PHOTORECEPTOR_CELL_DIFFERENTIATION	0.416202	1.4001	0.694958	1.09531	0.604948	1.2735	0.699357	1.15018	0.900236	-0.84161	0.528376	1.28749	0.706575	1.11568	0.812104	1.10302	0.636203	1.26071	0.920502	-0.790107	0.484547	1.26161	0.725113	1.00278	0.624955	1.21765	0.661345	1.10609
GO_FACE_DEVELOPMENT	0.918812	-0.753574	0.719016	-1.06585	0.678806	-1.16739	0.867836	-0.864699	0.813755	-1.01128	0.664795	-1.10165	0.765297	-1.01913	0.159781	1.86532	0.732702	-1.11119	0.771233	1.04355	0.794553	-0.904224	0.958515	-0.679608	0.781422	-0.999257	0.661171	-1.1085
GO_FAT_CELL_DIFFERENTIATION	0.354169	1.30714	0.364462	1.2778	0.383848	1.30492	0.693933	-1.11788	0.700584	-1.12125	0.496818	1.20496	0.281479	1.4415	0.764417	-1.12986	0.755258	-1.0686	0.682407	-1.13873	0.115734	1.48273	0.382241	-1.28573	0.677509	-1.09028	0.92287	0.85434
GO_FATTY_ACID_BETA_OXIDATION	0.659523	-1.09873	0.839354	-0.917626	0.809522	-1.01754	0.602144	-1.25179	0.827304	-0.995733	0.913464	-0.760795	0.976515	-0.665433	0.669526	-1.25286	0.806544	-1.02478	0.7673	-1.07334	0.617821	-1.08827	0.764123	-0.955069	0.925473	-0.765479	0.996303	0.596599
GO_FATTY_ACID_BIOSYNTHETIC_PROCESS	0.202596	1.54175	0.194122	1.47447	0.363743	1.38222	0.181471	1.65724	0.777828	-1.05237	0.205334	1.5277	0.44375	1.3432	0.867912	-1.0213	0.822421	-0.991385	0.879643	-0.908313	0.145704	1.54861	0.0830687	1.68518	0.173269	1.57196	0.694058	-1.05368
GO_FATTY_ACID_CATABOLIC_PROCESS	0.661617	-1.08748	0.885354	-0.861424	0.854484	-0.949037	0.703538	-1.12749	0.799634	-1.0303	0.912169	-0.777379	0.990999	-0.647302	0.525618	-1.34156	0.701187	-1.13266	0.635725	-1.20299	0.763243	-0.948489	0.650581	-1.0863	0.84745	-0.906829	0.999231	-0.495127
GO_FATTY_ACID_DERIVATIVE_BIOSYNTHETIC_PROCESS	0.299285	1.44799	0.227558	1.49867	0.435522	1.35542	0.347461	1.53874	0.844078	-0.977865	0.330092	1.43125	0.416501	1.43342	0.790731	1.11293	0.918795	-0.792714	0.685049	1.14443	0.265192	1.43365	0.649581	1.10182	0.233025	1.55358	0.815486	0.917282
GO_FATTY_ACID_DERIVATIVE_METABOLIC_PROCESS	0.408009	1.31208	0.2266	1.44284	0.501642	1.26116	0.554413	1.25559	0.747082	1.05953	0.366337	1.34993	0.586355	1.18649	0.920078	-0.9043	0.91744	-0.808493	0.497235	1.29749	0.273545	1.38989	0.649581	1.08854	0.310395	1.44787	0.848966	-0.882197
GO_FATTY_ACID_METABOLIC_PROCESS	0.451401	1.19979	0.503471	1.15171	0.759149	1.03361	0.754967	1.0244	0.857236	-0.962202	0.539219	1.14579	0.763215	1.00267	0.862028	-1.03406	0.849984	-0.956871	0.887088	-0.930055	0.48176	1.14313	0.462654	1.18737	0.571614	1.14381	0.925698	-0.832127
GO_FATTY_ACID_TRANSPORT	0.0143854	2.03967	0.0165104	2.05973	0.0508007	1.9869	0.0932661	2.01508	0.236093	1.66149	0.0360854	1.8502	0.0566447	1.86239	0.158713	1.88072	0.0932741	1.90246	0.144736	1.79544	0.0077417	2.06249	0.085289	1.76204	0.0154363	2.03941	0.335089	1.41204
GO_FATTY_ACYL_COA_BIOSYNTHETIC_PROCESS	0.468076	-1.3293	0.552653	-1.25039	0.517046	-1.33256	0.652412	-1.22432	0.354486	-1.47852	0.426825	-1.38189	0.395891	-1.48577	0.584111	-1.35649	0.660727	-1.20128	0.639557	-1.2376	0.576167	-1.14763	0.733275	-0.986585	0.585133	-1.25319	0.821802	-0.898341
GO_FATTY_ACYL_COA_METABOLIC_PROCESS	0.571991	-1.22963	0.652827	-1.14688	0.517046	-1.33256	0.760634	-1.06651	0.3716	-1.46492	0.426825	-1.38189	0.472765	-1.39193	0.584511	-1.34877	0.671224	-1.18841	0.758118	-1.09535	0.629449	-1.0931	0.757132	-0.953655	0.6012	-1.23094	0.901885	-0.773094
GO_FC_EPSILON_RECEPTOR_SIGNALING_PATHWAY	1	0.616942	0.995164	-0.702883	0.863544	-0.92912	0.936022	-0.796634	0.669823	-1.16356	0.982434	-0.702414	0.885792	-0.865569	0.752036	-1.15948	0.475327	-1.30489	0.344362	-1.39402	0.999806	-0.663282	0.178796	1.50475	0.890603	-0.842571	0.428608	-1.26666
GO_FC_RECEPTOR_MEDIATED_STIMULATORY_SIGNALING_PATHWAY	0.454085	-1.29786	0.341594	-1.38147	0.180735	-1.57559	0.19516	-1.60705	0.0466156	-1.70018	0.19816	-1.52883	0.456264	-1.37344	0.619646	-1.29434	0.0585914	-1.68253	0.141701	-1.60265	0.558084	-1.13807	0.570603	-1.16882	0.215671	-1.52337	0.313965	-1.39967
GO_FC_RECEPTOR_SIGNALING_PATHWAY	0.801055	-0.942332	0.591577	-1.14382	0.41046	-1.30187	0.562972	-1.22395	0.19168	-1.43815	0.587962	-1.13417	0.550907	-1.20787	0.618593	-1.23932	0.0472444	-1.58351	0.0701896	-1.54822	0.783213	-0.946049	0.552327	1.14816	0.379446	-1.30716	0.128153	-1.47795
GO_FEEDING_BEHAVIOR	0.59747	1.19703	0.743592	1.02874	0.621755	1.23955	0.938246	-0.734108	0.99379	-0.509794	0.879951	0.780568	0.773758	0.999024	0.943955	0.807797	0.879853	-0.858177	0.819883	-1.00829	0.969557	0.63463	0.664601	1.10573	0.816853	0.929966	0.925326	-0.737741
GO_FEMALE_GAMETE_GENERATION	0.262085	1.51972	0.10739	1.70199	0.274345	1.57259	0.364577	1.53507	0.449168	1.41978	0.574067	1.2096	0.214566	1.68076	0.364283	1.55328	0.644344	1.19623	0.585804	1.28785	0.0779669	1.74443	0.396799	1.36099	0.245002	1.55997	0.1239	1.64097
GO_FEMALE_SEX_DIFFERENTIATION	0.784236	0.940523	0.591939	1.17949	0.89671	-0.869059	0.842021	-0.918005	0.870312	0.901227	0.878041	-0.822405	0.834838	-0.918616	0.928985	0.852542	0.923441	-0.773452	0.93142	-0.784773	0.834864	0.87064	0.69683	1.04681	0.730271	1.05054	0.285649	1.42401
GO_FERTILIZATION	0.226098	-1.51207	0.310699	-1.41636	0.282639	-1.47549	0.358144	-1.47597	0.151175	-1.56009	0.0991534	-1.66603	0.559203	-1.25646	0.633284	-1.27688	0.0948076	-1.62519	0.721242	-1.13137	0.174472	-1.52464	0.807704	-0.91895	0.498021	-1.29433	0.925326	-0.776331
GO_FIBROBLAST_GROWTH_FACTOR_RECEPTOR_SIGNALING_PATHWAY	0.893215	0.829734	0.688668	1.07142	0.982928	-0.715182	0.798014	-0.977528	0.660609	1.15015	0.498288	1.23235	0.871866	0.872231	0.844497	1.0295	0.529205	1.27968	0.827996	-0.99842	0.425421	1.24088	0.725041	0.996395	0.708433	1.06104	0.916558	-0.804182
GO_FIBROBLAST_MIGRATION	0.713388	1.0353	0.57153	1.22713	0.722298	1.11266	0.902529	-0.808339	0.891369	0.8418	0.372366	1.44117	0.770867	0.996201	0.958722	-0.756398	0.806544	1.00027	0.920502	-0.799778	0.364205	1.37176	0.687594	1.07146	0.628198	1.19538	0.45734	-1.29082
GO_FIBROBLAST_PROLIFERATION	0.766395	0.962341	0.899805	0.843944	0.891267	-0.883051	0.571335	-1.27558	0.892669	-0.874968	0.822326	-0.887445	0.640854	-1.17541	0.914621	-0.916353	0.858495	-0.920232	0.76145	-1.08119	0.467157	1.22086	0.531755	1.20978	0.531259	-1.25609	0.59365	-1.16365
GO_FILOPODIUM_ASSEMBLY	0.692496	1.05764	0.982267	0.653352	0.879829	0.87499	0.800594	0.950471	0.916072	-0.797625	0.768267	0.961294	0.939411	0.707169	0.953918	0.747122	0.879853	-0.857327	0.941119	-0.730965	0.612896	1.10522	0.172388	1.63857	0.758167	1.02584	0.682543	-1.0891
GO_FOCAL_ADHESION_ASSEMBLY	0.63138	-1.12964	0.706545	-1.07114	0.593197	-1.24685	0.561487	-1.29762	0.458218	-1.36275	0.551741	-1.22217	0.60017	-1.20736	0.404769	-1.43351	0.670101	-1.16979	0.205613	-1.53537	0.717995	0.989705	0.634999	-1.11504	0.650202	-1.14867	0.249	-1.46142
GO_FOREBRAIN_CELL_MIGRATION	0.470827	1.34873	0.539999	1.28502	0.636981	1.22918	0.786883	0.970481	0.811583	0.9894	0.579424	1.23253	0.990999	-0.567482	0.980983	-0.606326	0.946677	0.66105	0.677012	-1.19503	0.244385	1.52654	0.673519	1.09588	0.635721	1.20737	0.539354	-1.22809
GO_FOREBRAIN_DEVELOPMENT	0.404007	1.25815	0.520823	1.16121	0.671769	1.09333	0.480424	1.24044	0.873329	0.938467	0.531726	1.1659	0.695828	1.06555	0.878167	0.990477	0.958239	0.803646	0.793372	-1.03	0.433138	1.17826	0.948334	0.801671	0.53852	1.18894	0.983682	-0.744304
GO_FOREBRAIN_GENERATION_OF_NEURONS	0.670252	-1.10809	0.599095	-1.2135	0.735298	-1.1196	0.698269	-1.16188	0.760211	-1.08656	0.620005	-1.17756	0.513999	-1.34812	0.765529	-1.17278	0.502044	-1.35829	0.626383	-1.25088	0.743531	-0.960945	0.498408	-1.31318	0.649863	-1.18444	0.707876	1.04337
GO_FORMATION_OF_CYTOPLASMIC_TRANSLATION_INITIATION_COMPLEX	0.042596	-1.82107	0.0179904	-1.85532	0.0284344	-1.83495	0.160183	-1.68574	0.0732252	-1.73605	0.0124014	-1.95878	0.267763	-1.57976	0.0680637	-1.81718	0.00986939	-1.89254	0.258573	-1.56734	0.085201	-1.73118	0.411598	-1.42038	0.021522	-1.86355	0.0900357	-1.74053
GO_FORMATION_OF_PRIMARY_GERM_LAYER	0.35931	1.37833	0.552694	1.19819	0.654042	1.14777	0.575383	1.23817	0.155418	1.67666	0.474168	1.27978	0.818925	-0.947262	0.206698	1.61792	0.174036	1.66698	0.921098	-0.812558	0.244385	1.44091	0.610769	1.13637	0.647044	1.14377	0.784458	-0.958303
GO_FORMATION_OF_TRANSLATION_PREINITIATION_COMPLEX	0.41182	-1.39249	0.257832	-1.49194	0.244606	-1.55117	0.475122	-1.40633	0.393928	-1.45031	0.196439	-1.5948	0.56902	-1.28939	0.501004	-1.4472	0.193369	-1.58129	0.208501	-1.62622	0.395538	-1.3536	0.282359	-1.57581	0.537873	-1.30692	0.366878	-1.42867
GO_G_PROTEIN_COUPLED_RECEPTOR_SIGNALING_PATHWAY	0.749885	0.983006	0.7254	1.02094	0.947791	-0.828391	0.738042	-1.06426	0.688503	-1.11927	0.794047	-0.946314	0.919167	-0.851796	0.571659	-1.21985	0.770351	-1.05623	0.500875	-1.24732	0.716806	0.992888	0.944962	0.808907	0.892055	-0.859297	0.411834	-1.22861
GO_G_PROTEIN_COUPLED_RECEPTOR_SIGNALING_PATHWAY_COUPLED_TO_CYCLIC_NUCLEOTIDE_SECOND_MESSENGER	0.581996	1.18389	0.402354	1.36519	0.582402	1.24943	0.36735	-1.46565	0.916983	-0.81724	0.747665	0.987691	0.804801	0.954823	0.398455	-1.44812	0.821696	-0.997915	0.721242	-1.13285	0.201477	1.53361	0.832318	0.879338	0.678208	1.10652	0.386448	-1.34906
GO_G0_TO_G1_TRANSITION	0.591807	1.17132	1	0.503133	1	0.547821	0.972786	0.66635	0.900236	-0.848998	0.927852	0.726265	0.998006	-0.536549	0.973112	-0.672509	0.883384	-0.855808	0.966067	-0.657906	0.999806	0.469708	0.918904	0.746871	0.900248	0.779034	0.915824	0.790909
GO_G2_DNA_DAMAGE_CHECKPOINT	0.325203	1.50989	0.700893	1.09541	0.526191	1.36695	0.238699	1.7979	0.728756	1.11413	0.59184	1.21619	0.585748	1.2803	0.85198	1.01888	0.671224	1.20745	0.725212	1.12828	0.484397	1.26749	0.311515	1.50213	0.826828	0.907156	0.481852	1.30985
GO_GAMETE_GENERATION	0.831387	0.929294	0.842703	0.947973	0.942958	-0.850479	0.948499	-0.823835	0.99379	-0.687449	0.878699	-0.878301	0.867941	0.924613	0.985994	-0.740064	0.910841	-0.870186	0.857332	-0.972651	0.4131	1.16927	0.615015	1.08714	0.763047	1.00116	0.584908	1.07745
GO_GASTRULATION	0.45451	1.26385	0.644786	1.09636	0.754978	1.04341	0.576844	1.21339	0.237974	1.46954	0.501819	1.22276	0.864536	-0.88578	0.521635	1.31661	0.24573	1.54923	0.914843	-0.860187	0.305625	1.33652	0.69683	1.03563	0.687155	1.08209	0.836186	-0.909241
GO_GENE_SILENCING	0.998529	-0.691643	0.875156	-0.897327	0.96325	-0.792469	0.777096	-1.0159	0.893518	-0.897162	0.979284	-0.735532	0.761275	-1.0152	0.89109	-0.987257	0.799313	-1.02775	0.571958	-1.21503	0.825255	0.911656	0.44021	1.22759	0.972148	0.75514	0.411834	-1.2421
GO_GENERATION_OF_PRECURSOR_METABOLITES_AND_ENERGY	0.393166	-1.19527	0.109715	-1.36846	0.282639	-1.29344	0.0157698	-1.52847	0.0417139	-1.47001	0.36392	-1.21671	0.0571599	-1.46777	0.0106246	-1.67527	0.00917388	-1.53825	0.00906609	-1.6187	0.283774	-1.21697	0.113556	-1.36019	0.211161	-1.32105	0.0153954	-1.61373
GO_GERM_CELL_DEVELOPMENT	0.606039	1.12519	1	0.659509	0.962187	0.80205	0.992997	0.710129	0.915444	0.862464	0.999894	0.617127	0.947856	0.784828	0.988566	-0.642698	0.98448	-0.658883	0.757066	-1.0774	0.475701	1.18914	0.667697	1.06771	0.826828	0.935426	0.600534	1.11322
GO_GLAND_DEVELOPMENT	0.571991	-1.11736	0.586316	-1.12069	0.550736	-1.18645	0.438734	-1.2758	0.808102	-1.01345	0.67548	-1.05005	0.583716	-1.14927	0.912582	-0.958545	0.55234	-1.19051	0.676254	-1.11852	0.479032	1.13192	0.195628	-1.36805	0.47285	-1.20767	0.427873	-1.20426
GO_GLAND_MORPHOGENESIS	0.556055	1.20807	0.713139	1.05207	0.94682	-0.771631	0.654232	1.16056	0.784653	1.02305	0.684898	1.05834	0.84262	0.901477	0.862251	1.00821	0.863371	0.895275	0.861777	-0.942833	0.531709	1.15708	0.950357	0.720118	0.538666	1.26458	0.546871	-1.19785
GO_GLIAL_CELL_ACTIVATION	0.819685	0.885235	0.828113	0.91102	0.862949	0.904541	0.795645	-0.993653	0.914857	-0.808872	0.714009	1.04166	0.811336	-0.958245	0.692129	1.28734	0.935689	-0.696568	0.727207	1.11773	0.657453	1.05983	0.478237	1.32215	0.893977	-0.78002	0.152173	1.75951
GO_GLIAL_CELL_DEVELOPMENT	0.293839	-1.43951	0.547405	-1.22192	0.373396	-1.39258	0.253331	-1.55529	0.330477	-1.43543	0.424937	-1.34132	0.367738	-1.44352	0.794671	-1.12996	0.148415	-1.56709	0.500875	-1.33154	0.503679	-1.18951	0.413524	-1.31843	0.367142	-1.40279	0.698432	-1.05194
GO_GLIAL_CELL_DIFFERENTIATION	0.479297	1.21675	0.694958	1.0495	0.89639	-0.888395	0.744545	-1.06173	0.747305	-1.07342	0.574067	1.14425	0.695828	1.07621	0.800991	-1.10228	0.550701	-1.2316	0.677012	-1.14698	0.289938	1.31756	0.650581	-1.07521	0.857311	-0.900574	0.652124	1.06797
GO_GLIAL_CELL_MIGRATION	0.78283	-0.951701	0.857189	-0.88808	0.725516	-1.12433	0.407509	-1.45613	0.700584	-1.16073	0.565708	-1.22465	0.757392	-1.03483	0.877414	-1.00271	0.755195	-1.09226	0.209501	-1.57878	0.576167	1.13898	0.684107	-1.079	0.718514	-1.08599	0.666802	-1.10429
GO_GLIAL_CELL_PROLIFERATION	0.528434	-1.27454	0.575828	-1.23431	0.588214	-1.26459	0.377092	-1.49592	0.696249	-1.1692	0.540109	-1.26248	0.403028	-1.47421	0.747707	-1.2015	0.726183	-1.12717	0.735803	-1.12617	0.622944	-1.10051	0.470844	-1.32426	0.611039	-1.22365	0.862424	-0.836895
GO_GLIOGENESIS	0.683398	1.03371	0.872272	-0.901731	0.785521	-1.04108	0.39445	-1.35602	0.636796	-1.16915	0.80837	-0.93117	0.687628	-1.1015	0.626024	-1.21546	0.455605	-1.28542	0.214891	-1.41137	0.343903	1.25237	0.386147	-1.2758	0.764624	-1.00876	0.790244	-0.966557
GO_GLOBAL_GENOME_NUCLEOTIDE_EXCISION_REPAIR	0.675673	-1.09124	0.541381	-1.25859	0.557636	-1.2772	0.558329	-1.32158	0.193636	-1.58807	0.350256	-1.46022	0.56902	-1.26498	0.621946	-1.32569	0.220114	-1.55946	0.392099	-1.45812	0.462141	-1.27327	0.756994	-0.96063	0.539314	-1.29445	0.411834	-1.36818
GO_GLOMERULUS_DEVELOPMENT	0.736615	1.00083	0.630745	1.16278	0.925142	0.805442	0.817882	0.923373	0.856655	0.915033	0.428318	1.38242	0.849839	0.86949	0.947538	0.768798	0.491429	1.43791	0.660491	1.22809	0.583648	1.13481	0.71186	1.02153	0.893977	0.774331	0.925326	-0.746349
GO_GLUCOSAMINE_CONTAINING_COMPOUND_METABOLIC_PROCESS	0.120431	1.73749	0.0361501	1.86484	0.203539	1.71647	0.438734	1.54371	0.0343581	2.02925	0.0888695	1.76517	0.472765	1.46871	0.120221	2.09207	0.0249515	2.08536	0.224836	1.79955	0.0344422	1.91387	0.0687807	1.79203	0.285529	1.57886	0.0305453	2.06857
GO_GLUCOSE_6_PHOSPHATE_METABOLIC_PROCESS	0.847783	-0.854615	0.642916	-1.17275	0.718721	-1.1342	0.856953	-0.878173	0.692917	-1.17665	0.486425	-1.32928	0.714856	-1.11172	0.304623	-1.5598	0.510704	-1.35373	0.728522	-1.13257	0.782825	-0.918396	0.918904	-0.722971	0.759823	-1.03511	0.386448	-1.39951
GO_GLUCOSE_CATABOLIC_PROCESS	0.0143854	2.05051	0.169688	1.64204	0.23415	1.65249	0.523848	1.38742	0.856446	-0.954376	0.422431	1.39743	0.204944	1.72967	0.405676	-1.49255	0.522703	-1.33294	0.336773	-1.50607	0.0375644	1.8808	0.178704	1.64298	0.0272109	1.94866	0.571571	1.19571
GO_GLUCOSE_IMPORT	0.294329	1.49487	0.300702	1.4561	0.505254	1.32709	0.552386	1.31142	0.888957	0.855872	0.557716	1.22969	0.47282	1.37831	0.951746	-0.792774	0.910841	0.786026	0.977404	-0.636724	0.0978443	1.69106	0.265366	1.50878	0.118707	1.75135	0.995707	0.583608
GO_GLUCOSE_METABOLIC_PROCESS	0.0904152	1.62688	0.121784	1.49768	0.23415	1.42906	0.406239	1.32641	0.945064	-0.786622	0.308845	1.35805	0.179552	1.50449	0.989809	-0.661692	0.830088	-0.984726	0.747808	-1.07794	0.0077417	1.80362	0.207079	1.41566	0.0397134	1.7827	0.95435	-0.772395
GO_GLUTAMINE_FAMILY_AMINO_ACID_METABOLIC_PROCESS	0.46759	1.31882	0.795564	0.959032	0.766089	1.0582	0.960566	-0.704789	0.99845	-0.463256	0.669627	1.09068	0.974234	-0.66911	0.890521	-0.979615	0.960918	-0.656133	0.67475	-1.19731	0.949923	0.693598	0.62283	1.13116	0.674423	1.11725	0.969954	-0.673357
GO_GLUTATHIONE_DERIVATIVE_METABOLIC_PROCESS	0.822786	-0.890352	0.892479	-0.822901	0.848344	-0.959423	0.936022	-0.742594	0.964371	-0.63778	0.688756	-1.08147	0.763215	1.00914	0.970794	-0.654368	0.781553	-1.06303	0.951644	-0.692188	0.598234	-1.12625	0.513835	1.27788	0.938278	0.709638	0.319579	1.5359
GO_GLUTATHIONE_METABOLIC_PROCESS	0.534809	-1.25002	0.652827	-1.13296	0.501642	-1.33779	0.688497	-1.1683	0.691721	-1.17531	0.8151	-0.889879	0.114044	-1.69942	0.445383	-1.44659	0.440302	-1.39174	0.525831	-1.34952	0.588874	-1.12359	0.605675	-1.16546	0.702901	-1.09428	0.60681	-1.16693
GO_GLYCEROLIPID_BIOSYNTHETIC_PROCESS	0.696358	1.02434	0.595887	1.12293	0.950657	0.84016	0.866665	0.913418	0.916397	0.864051	0.859339	0.890039	0.8064	0.965514	0.911228	0.953192	0.868317	0.91041	0.962807	-0.768002	0.914742	0.829992	0.999776	0.610737	0.786287	0.984459	0.704489	1.02741
GO_GLYCEROLIPID_CATABOLIC_PROCESS	0.56911	1.23742	0.560738	1.25777	0.735298	1.1058	0.630501	1.27035	0.84302	-0.976869	0.789882	0.925757	0.773783	0.99722	0.951746	-0.778434	0.84132	-0.953415	0.828913	0.952847	0.592016	1.13146	0.822987	-0.871383	0.537873	1.32484	0.659878	-1.12099
GO_GLYCEROLIPID_METABOLIC_PROCESS	0.798775	0.95091	0.773378	0.992078	0.993048	-0.738352	0.954564	0.846137	0.964371	-0.76563	0.887778	0.872226	0.95943	0.834848	0.967214	-0.805428	0.87486	-0.911627	0.796804	-1.0254	0.985337	0.765992	0.995727	0.7193	0.653181	1.08845	0.988947	-0.738086
GO_GLYCEROPHOSPHOLIPID_METABOLIC_PROCESS	0.887633	0.868309	0.827954	0.950295	1	-0.704397	0.972786	0.811428	0.992369	0.738694	0.962887	0.796524	0.939411	0.847713	0.977671	0.815969	0.910105	-0.851783	0.928021	-0.844546	0.998459	0.721221	0.95958	0.788216	0.737005	1.03037	0.929175	0.854871
GO_GLYCOGEN_BIOSYNTHETIC_PROCESS	0.617073	1.16064	0.719688	1.05753	0.813533	0.99001	0.831906	-0.923092	0.577792	1.33897	0.70984	1.03769	0.510488	1.34794	0.626387	1.3156	0.671224	1.1915	0.813613	0.970935	0.578613	1.13676	0.779982	-0.931037	0.754042	1.02816	0.566138	1.197
GO_GLYCOLIPID_BIOSYNTHETIC_PROCESS	0.873533	-0.83367	0.857463	-0.890181	0.960621	-0.738891	0.951361	-0.727362	0.9628	-0.670217	1	-0.4342	0.803434	-0.97729	0.987471	-0.582037	0.79925	-1.03438	0.994715	0.543551	0.644252	-1.06239	0.957726	-0.695122	0.805745	-0.962123	0.697485	1.03835
GO_GLYCOLYTIC_PROCESS_THROUGH_FRUCTOSE_6_PHOSPHATE	0.0143854	2.04332	0.170827	1.64032	0.23415	1.65232	0.516133	1.40738	0.840059	-0.984238	0.405847	1.41522	0.20894	1.73866	0.402741	-1.49723	0.529205	-1.32595	0.350497	-1.49435	0.0280949	1.94163	0.253752	1.5487	0.0272109	1.94721	0.476413	1.30974
GO_GLYCOPROTEIN_BIOSYNTHETIC_PROCESS	0.962743	-0.786312	1	0.775094	0.819648	-0.994882	0.953988	-0.794477	0.99379	-0.664041	0.96591	0.800249	0.537271	-1.20198	0.959049	-0.8333	0.993963	-0.648577	0.928021	-0.852584	0.850613	0.896878	0.99922	-0.682912	0.994977	-0.667428	0.184207	1.35813
GO_GLYCOPROTEIN_CATABOLIC_PROCESS	0.80822	0.900339	0.89183	-0.824122	0.880989	0.857981	0.777379	1.00347	0.454458	-1.41384	0.840805	0.838847	0.833419	0.893889	0.897411	-0.955592	0.693615	-1.16774	0.68333	-1.18992	0.811269	0.871295	0.84516	-0.834948	0.6012	1.24457	0.884387	-0.800763
GO_GLYCOPROTEIN_METABOLIC_PROCESS	0.887633	-0.877992	0.913773	0.895916	0.751719	-1.05587	0.878649	-0.902636	0.971966	-0.764702	0.748315	0.989854	0.497415	-1.22313	0.92381	-0.924325	0.93271	-0.82321	0.851993	-0.980584	0.763243	0.963298	0.719814	-0.995917	0.773144	0.997487	0.0208822	1.53297
GO_GLYCOSIDE_METABOLIC_PROCESS	0.923332	0.700792	0.801503	-0.965738	1	-0.562645	0.72565	-1.13594	0.990972	-0.521988	0.93433	-0.690246	0.998006	0.487403	0.863463	-1.04468	0.732902	-1.12081	0.774143	-1.07187	0.999806	-0.423314	0.57932	1.21495	0.856935	-0.870249	0.526905	1.28435
GO_GLYCOSPHINGOLIPID_METABOLIC_PROCESS	0.777248	-0.953712	0.902847	-0.823908	0.870054	-0.90191	0.795645	-0.989276	0.919311	-0.796945	0.805871	-0.904778	0.856231	-0.872651	0.994347	-0.535639	0.930595	0.732663	0.970476	-0.656979	0.824679	-0.865398	0.961071	-0.676654	0.956682	0.679727	0.331564	1.41948
GO_GLYCOSYL_COMPOUND_BIOSYNTHETIC_PROCESS	0.464325	1.3105	0.792155	0.961178	0.690363	1.14114	0.511838	1.37647	0.920519	0.770829	0.588999	1.18718	0.669926	1.15635	0.897411	-0.962149	0.958239	-0.662778	0.95472	-0.707356	0.465548	1.26155	0.62754	1.13133	0.791476	0.966983	0.219123	-1.52831
GO_GLYCOSYL_COMPOUND_CATABOLIC_PROCESS	0.323474	1.50364	0.374876	1.43706	0.243876	1.65009	0.350675	1.63799	0.776136	1.03577	0.426373	1.40258	0.302252	1.63068	0.95634	-0.753248	0.935985	0.674914	0.922311	-0.770673	0.248288	1.53237	0.207079	1.60258	0.324208	1.53141	0.562474	1.22015
GO_GLYCOSYL_COMPOUND_METABOLIC_PROCESS	0.533124	1.19251	0.867273	0.902593	0.690686	1.0963	0.755099	1.02509	0.963471	-0.722435	0.714009	1.01428	0.903373	0.850658	0.738008	-1.17212	0.864433	-0.906383	0.867973	-0.929083	0.355134	1.29684	0.362651	1.33285	0.786287	0.977773	0.63013	-1.11172
GO_GLYCOSYLATION	1	0.540382	1	-0.626521	0.998302	-0.698905	1	0.597574	0.947038	-0.787603	1	-0.589945	0.588487	-1.16899	0.864219	-1.0303	0.915027	-0.837168	0.920502	-0.852105	0.999806	0.619281	1	-0.523421	1	-0.447825	0.965904	0.803282
GO_GOLGI_ORGANIZATION	0.91422	0.821471	1	0.603668	0.95184	-0.796786	0.884485	0.878919	0.927695	-0.811427	0.818245	0.911779	0.81113	-0.96285	0.867912	-1.02346	0.768566	-1.05846	0.750994	-1.08113	0.639013	1.05151	0.374382	1.30492	0.927618	0.799454	0.756103	-0.996397
GO_GOLGI_TO_PLASMA_MEMBRANE_PROTEIN_TRANSPORT	0.958903	0.700862	1	-0.534932	1	0.494068	0.988304	-0.629006	0.927036	-0.7692	0.893626	0.787595	0.757392	1.01439	0.945089	-0.822499	0.98721	-0.590878	0.793372	-1.04401	0.555242	1.16305	0.218556	1.55421	0.948515	-0.713175	0.55842	-1.2077
GO_GOLGI_TO_PLASMA_MEMBRANE_TRANSPORT	1	0.518919	1	-0.636046	1	-0.462699	0.998539	-0.582944	0.885649	-0.894764	0.931279	0.751503	0.83217	0.914498	0.947538	-0.805653	0.91153	-0.80301	0.806193	-1.0214	0.782166	0.924144	0.409803	1.33642	0.979609	-0.636954	0.615291	-1.14621
GO_GOLGI_VESICLE_BUDDING	0.473781	1.24279	0.591691	1.14366	0.96498	-0.767217	0.386207	1.41809	0.938489	-0.779235	0.554461	1.17283	0.84247	-0.912846	0.902878	-0.95973	0.493694	-1.30924	0.750994	-1.08397	0.319452	1.3333	0.350641	1.36018	0.613174	1.15342	0.802852	-0.942239
GO_GOLGI_VESICLE_TRANSPORT	0.565987	1.10189	0.962391	0.869805	0.960621	-0.836911	0.696403	1.0591	0.692917	-1.1023	0.712854	1.01322	0.991369	-0.761492	0.819506	-1.07005	0.475327	-1.22444	0.244015	-1.3125	0.522277	1.10105	0.0190503	1.53458	0.851318	0.945277	0.459503	-1.17638
GO_GPI_ANCHOR_METABOLIC_PROCESS	0.521626	-1.27995	0.671509	-1.13049	0.758136	-1.09299	0.630501	-1.24563	0.816484	-1.00489	0.861819	-0.828689	0.361737	-1.50394	0.94533	-0.807023	0.781553	-1.0639	0.994715	-0.50538	0.425077	-1.31538	0.862565	-0.831011	0.478824	-1.34973	0.734685	1.00783
GO_GRANULOCYTE_CHEMOTAXIS	0.673004	1.08584	0.850691	0.883172	0.899736	-0.852535	0.678648	1.17034	0.886347	-0.880559	0.82287	0.870116	0.888502	-0.830562	0.870477	-1.0159	0.886359	-0.84532	0.728522	-1.12861	0.525355	1.20473	0.802804	0.904345	0.790548	0.970708	0.869566	-0.833681
GO_GRANULOCYTE_MIGRATION	0.952681	0.708257	0.961166	0.728243	0.713493	-1.13385	0.747606	1.04549	0.91995	-0.798514	0.966811	-0.667807	0.745876	-1.05632	0.915891	-0.901458	0.843488	-0.945277	0.761562	-1.08441	0.825173	0.864876	0.902299	-0.766138	0.941918	-0.724991	0.928241	-0.756324
GO_GROWTH	0.0146709	1.78578	0.0165104	1.8517	0.0533297	1.63926	0.0853659	1.41483	0.109594	1.60617	0.0144696	1.68698	0.039081	1.612	0.621384	1.25804	0.166339	1.34474	0.275032	1.2876	0.0077417	1.88693	0.0150228	1.62012	0.019329	1.81077	0.0341122	1.4501
GO_GTP_METABOLIC_PROCESS	0.893215	0.772514	0.870875	-0.866526	0.869998	-0.905491	0.831235	-0.92259	0.477151	-1.37933	0.92836	-0.709438	0.678102	-1.16142	0.444434	-1.47438	0.413597	-1.43163	0.660491	-1.2196	0.647341	1.0653	0.822878	0.885855	0.878757	0.815006	0.0305453	-1.96332
GO_GUANOSINE_CONTAINING_COMPOUND_BIOSYNTHETIC_PROCESS	0.947201	0.654582	0.826632	-0.932675	0.902465	-0.847027	0.863984	-0.87325	0.88275	-0.885915	0.849517	-0.830641	0.772303	-1.02232	0.675656	-1.28273	0.884858	-0.841197	0.644478	-1.24457	0.888086	-0.758324	0.991762	0.50037	0.812688	-0.956106	0.245614	-1.55309
GO_GUANOSINE_CONTAINING_COMPOUND_METABOLIC_PROCESS	0.769352	0.956632	0.946242	-0.736821	0.981152	-0.676909	0.889713	-0.832958	0.619969	-1.26236	0.994279	0.565162	0.69818	-1.13041	0.476185	-1.43506	0.78157	-1.05933	0.627764	-1.24432	0.72095	0.987768	0.841341	0.856312	0.952895	0.684038	0.0503202	-1.78678
GO_HEAD_DEVELOPMENT	0.464479	1.14272	0.716699	1.02011	0.854384	-0.973105	0.735278	-1.05729	0.823719	-1.00336	0.786287	0.971028	0.566413	-1.14654	0.510903	1.17781	0.837972	-0.983921	0.383217	-1.24332	0.526309	1.08398	0.745068	-0.982161	0.685489	1.04301	0.845917	-0.931355
GO_HEAD_MORPHOGENESIS	0.749355	-1.00001	0.630745	-1.16442	0.537811	-1.31189	0.80732	-0.965425	0.667898	-1.20775	0.512902	-1.28246	0.65083	-1.19955	0.114269	2.01172	0.702673	-1.1471	0.607524	1.30996	0.51105	-1.21733	0.883171	-0.791395	0.702901	-1.11186	0.67269	-1.10291
GO_HEART_DEVELOPMENT	0.404443	1.1961	0.152535	1.34584	0.696545	1.05562	0.786883	-1.00173	0.0918688	1.54027	0.1648	1.34385	0.756485	-1.01942	0.922717	-0.934807	0.0910569	1.52766	0.891054	-0.925326	0.112089	1.38655	0.723126	-0.996188	0.537873	1.13232	0.421538	1.15762
GO_HEART_GROWTH	0.777248	0.944732	0.402052	1.34547	0.920107	-0.822806	0.636176	-1.21718	0.713508	1.11382	0.803189	0.91445	0.622084	1.18737	0.867912	1.0119	0.660727	1.1692	0.932394	0.767428	0.491866	1.20293	0.631578	1.12047	0.893977	0.80014	0.164449	1.62488
GO_HEART_MORPHOGENESIS	0.579066	1.13616	0.492127	1.20461	0.922268	-0.857992	0.847208	-0.918433	0.554705	1.21668	0.57703	1.13593	0.810104	-0.964547	0.809171	-1.0949	0.716583	1.0796	0.806193	-1.01922	0.243919	1.36582	0.734525	-0.982188	0.646468	1.11514	0.735337	1.00301
GO_HEART_PROCESS	0.559397	1.16678	0.19145	1.44567	0.624543	1.14662	0.697049	-1.11897	0.728462	-1.09883	0.13694	1.56669	0.695828	1.07665	0.513431	-1.31711	0.862886	-0.91837	0.497235	-1.3054	0.197144	1.42077	0.861319	-0.873388	0.754042	1.01592	0.308053	-1.34866
GO_HEART_VALVE_DEVELOPMENT	0.649714	1.09066	0.517524	1.28791	0.845168	0.946363	0.682136	1.16538	0.606911	1.29078	0.684224	1.06731	0.696653	1.1119	0.687242	1.23552	0.540858	1.33197	0.800949	0.996016	0.549307	1.17279	0.621936	-1.15113	0.845836	0.893218	0.971862	-0.66456
GO_HEMATOPOIETIC_PROGENITOR_CELL_DIFFERENTIATION	0.859531	-0.888776	0.609001	-1.12297	0.620782	-1.17673	0.701287	-1.10826	0.714324	-1.1072	0.879968	-0.85312	0.692197	-1.10193	0.907909	-0.948223	0.44085	-1.31059	0.472314	-1.30596	0.556587	-1.10666	0.567018	1.14322	0.882373	-0.863992	0.55842	-1.15787
GO_HEMATOPOIETIC_STEM_CELL_DIFFERENTIATION	1	-0.624798	0.719016	-1.04807	0.798664	-1.02952	0.822679	-0.950958	0.574651	-1.25659	0.975348	-0.709416	0.748604	-1.04025	0.655309	-1.23694	0.190919	-1.51785	0.256462	-1.45012	0.743531	-0.969749	0.30626	1.41036	0.98338	-0.651461	0.187711	-1.49124
GO_HEME_METABOLIC_PROCESS	0.898223	-0.773677	0.980423	-0.655813	0.986571	-0.646114	0.814134	-0.957343	0.805594	-1.02783	0.958287	-0.66975	0.679959	-1.16942	0.935622	-0.838509	0.88859	-0.832315	0.988059	-0.541521	0.813833	-0.87728	0.895893	-0.766599	0.800114	-0.966917	0.575759	-1.20422
GO_HEPARAN_SULFATE_PROTEOGLYCAN_METABOLIC_PROCESS	0.842367	0.843293	1	-0.518896	0.976752	0.658029	0.992018	-0.566256	0.684367	1.17643	0.786287	0.933169	0.840306	-0.907722	0.98176	-0.600949	0.907377	0.756138	0.920502	0.769821	0.611411	1.106	0.704191	-1.02387	0.878757	0.809225	0.927034	-0.730027
GO_HEPATICOBILIARY_SYSTEM_DEVELOPMENT	0.393489	-1.30946	0.260016	-1.41162	0.513308	-1.26972	0.408992	-1.37455	0.374729	-1.37398	0.374677	-1.33391	0.405805	-1.37631	0.676769	-1.21614	0.313774	-1.41835	0.195156	-1.48561	0.348307	-1.28062	0.24174	-1.444	0.219964	-1.47327	0.330285	-1.33433
GO_HETEROCHROMATIN_ORGANIZATION	0.555674	1.23568	0.974266	0.667336	0.676301	1.16066	0.375802	1.54621	0.99379	-0.519353	0.657127	1.12569	0.51403	1.3572	0.995955	0.508337	0.978506	-0.616805	0.995337	-0.509303	0.490761	1.24252	0.448081	1.32888	0.878507	0.825428	0.952661	0.706503
GO_HETEROTYPIC_CELL_CELL_ADHESION	0.923332	0.735318	0.908025	0.793244	0.94511	0.757594	0.795645	0.962041	0.907635	-0.822024	0.885268	0.778804	0.748029	-1.06125	0.727466	-1.22604	0.890924	-0.826027	0.525041	-1.36715	0.914148	0.736456	0.911407	-0.746741	0.878757	0.809764	0.390397	-1.38306
GO_HEXOSE_CATABOLIC_PROCESS	0.0193559	1.98895	0.20719	1.57187	0.287197	1.53998	0.629348	1.22288	0.839533	-0.986251	0.425089	1.36209	0.215926	1.6953	0.552483	-1.36444	0.653671	-1.20135	0.391469	-1.44027	0.0411214	1.85977	0.145113	1.64525	0.0778109	1.78638	0.670868	1.08214
GO_HINDBRAIN_DEVELOPMENT	0.777794	0.951	0.889485	0.862667	0.869998	-0.913718	0.743996	-1.07166	0.948618	-0.752216	0.625124	1.12338	0.762541	-1.01689	0.867662	-1.02909	0.827796	-0.982609	0.449006	-1.35384	0.765834	0.941623	0.828324	-0.899564	0.642911	1.14323	0.494455	-1.21769
GO_HINDBRAIN_MORPHOGENESIS	0.27854	1.55791	0.28757	1.52743	0.623888	1.25289	0.701932	1.14664	0.866588	0.884064	0.306102	1.52899	0.710318	1.1264	0.913355	0.865421	0.90731	-0.791556	0.766971	-1.08554	0.29774	1.47287	0.680403	1.09224	0.220919	1.63508	0.650733	1.13193
GO_HIPPO_SIGNALING	0.776964	0.947558	0.657723	1.12876	1	0.546893	0.959208	0.685374	0.951031	-0.703782	0.4074	1.4066	0.889727	0.809703	0.824966	-1.1039	0.637476	1.2136	0.89721	-0.85387	0.924086	0.726276	0.664882	1.09325	0.952895	0.671015	0.953724	-0.701669
GO_HIPPOCAMPUS_DEVELOPMENT	0.963939	0.682736	1	-0.550206	0.817794	-0.998351	0.953609	-0.722418	0.882501	-0.896474	0.999359	0.529504	0.950168	-0.717198	0.980983	-0.636867	0.990092	-0.578964	0.617833	-1.24355	0.709755	-0.999019	0.894326	-0.797896	0.997754	-0.512441	0.912579	-0.785712
GO_HISTONE_DEACETYLATION	0.469213	1.27485	0.547405	1.21373	0.571816	1.22732	0.547724	1.27527	0.972001	0.691554	0.410482	1.33229	0.453247	1.39338	0.972635	-0.698333	0.821814	0.975106	0.966898	0.732804	0.285639	1.40508	0.453524	1.27615	0.678208	1.09912	0.930755	0.787592
GO_HISTONE_EXCHANGE	0.908016	-0.76015	0.954904	-0.712877	0.981673	-0.674298	0.878096	-0.849323	0.921444	-0.771808	0.890049	-0.779243	0.986976	0.585138	0.92381	-0.857759	0.891232	-0.828093	0.567735	1.3585	0.715165	-1.00101	0.971118	0.62891	0.852352	-0.883092	0.358188	1.3868
GO_HISTONE_H2A_MONOUBIQUITINATION	0.777466	0.941686	0.885055	0.824719	0.854484	0.919516	0.807613	0.932608	0.964956	0.599409	0.994666	0.518733	0.762541	1.01739	0.875653	0.961386	0.838757	-0.96587	0.947416	-0.703356	0.305205	1.4689	0.5808	1.21349	0.69061	1.1161	0.680261	1.09119
GO_HISTONE_H2A_UBIQUITINATION	0.78283	0.933865	0.858476	0.868373	0.745771	1.08177	0.691393	1.15992	1	-0.398692	0.993996	0.555017	0.702312	1.11901	0.997164	-0.458686	0.868317	-0.884028	0.997646	-0.477088	0.478064	1.25581	0.342538	1.46222	0.649129	1.17969	0.928602	0.737271
GO_HISTONE_H3_ACETYLATION	0.950074	-0.714297	1	-0.56873	1	-0.525892	0.999961	-0.554024	0.883411	-0.895431	0.912169	-0.757641	0.980121	0.642655	0.925564	-0.861837	0.987182	-0.59356	0.970485	-0.642168	0.959136	0.687133	0.999776	-0.441549	0.826828	-0.927101	0.995019	-0.581327
GO_HISTONE_H3_K4_METHYLATION	0.952681	0.694267	0.985078	-0.672617	1	-0.587187	0.952585	-0.719045	0.931031	0.747605	0.999894	0.515116	0.98729	0.594568	0.957271	-0.758465	0.935481	-0.719406	0.979667	-0.602913	0.778736	0.92396	0.999776	0.448551	0.931527	0.720031	0.99048	-0.601152
GO_HISTONE_H3_K9_METHYLATION	1	0.457836	1	-0.364846	1	-0.41142	0.949577	-0.709179	0.880313	-0.892409	0.993516	0.532982	0.953039	0.669996	0.877414	-0.996833	0.866273	-0.891224	0.806193	-1.01956	0.819172	0.870274	0.943997	-0.677816	0.999884	0.442363	0.819611	-0.901888
GO_HISTONE_H3_K9_MODIFICATION	1	0.408804	1	-0.394126	1	-0.465066	0.997046	-0.548819	0.890774	-0.873879	0.999359	-0.504178	0.995864	0.541981	0.897411	-0.955988	0.88441	-0.849893	0.923039	-0.768758	0.786398	0.904943	0.959043	-0.660041	0.975883	0.579975	0.741823	-1.01093
GO_HISTONE_H4_ACETYLATION	0.881158	0.837737	0.989941	0.697963	0.984926	0.702217	1	0.553302	0.90609	-0.84809	0.873993	0.829581	0.751086	1.01631	0.986873	-0.609966	0.98721	-0.615537	0.985256	-0.614461	0.475701	1.20302	0.386147	1.35007	1	0.474957	0.938577	0.772816
GO_HISTONE_H4_K16_ACETYLATION	1	0.516056	0.986605	-0.628847	0.935777	-0.790292	0.923128	-0.766245	0.814978	-1.01527	0.993445	-0.545534	0.996847	0.51093	0.928763	-0.849476	0.922371	0.708911	0.920326	-0.801007	0.985337	0.576243	0.889163	0.77841	0.718485	-1.09094	0.860021	-0.836179
GO_HISTONE_METHYLATION	0.777248	0.950597	1	0.672624	0.918291	0.868922	1	0.597039	0.995283	-0.567556	0.940148	0.774226	0.735841	1.04501	0.943272	-0.860561	0.906405	-0.830701	0.987101	-0.626016	0.374506	1.26645	0.767974	0.956143	0.975771	0.685115	0.796875	-0.951669
GO_HISTONE_MONOUBIQUITINATION	0.668646	1.08967	0.773101	0.985364	0.775325	1.0436	0.979786	0.624778	0.97758	-0.613051	1	0.448203	0.631451	1.20728	0.893126	0.935463	0.748355	-1.09967	0.966067	-0.652738	0.290167	1.4397	0.358937	1.4367	0.878757	0.814739	0.533701	1.23629
GO_HISTONE_MRNA_METABOLIC_PROCESS	0.829941	0.866593	1	-0.50999	0.90201	0.832052	0.826853	-0.936193	0.836028	-0.985397	0.882488	0.774601	0.96852	0.637487	0.985604	-0.574488	0.776359	-1.07489	0.884677	-0.879579	0.905697	0.745676	0.443988	1.35425	0.97867	0.578949	0.418497	-1.35876
GO_HISTONE_UBIQUITINATION	0.829941	0.887835	0.952107	0.752034	0.920107	0.836088	1	0.5401	0.97758	-0.635764	1	0.516517	0.750665	1.02694	0.953918	-0.782863	0.838784	-0.955344	0.995337	-0.523759	0.480096	1.21722	0.326351	1.44327	0.878419	0.849552	0.943923	0.748503
GO_HOMEOSTASIS_OF_NUMBER_OF_CELLS	0.731185	0.995563	0.657723	1.07308	0.857062	-0.953497	0.810861	-0.969253	0.861043	-0.947499	0.648151	1.07377	0.735841	-1.04751	0.975686	-0.749872	0.892688	-0.867851	0.736112	1.05781	0.76952	-0.954681	0.649581	1.07199	0.65479	1.09326	0.584958	1.10022
GO_HOMEOSTATIC_PROCESS	0.0169771	1.48711	0.0227184	1.51848	0.107018	1.28467	0.764923	-1.02461	0.905732	-0.940261	0.0156027	1.45374	0.114369	1.20903	0.959049	-0.916487	0.650215	-1.07785	0.88784	-0.95712	0.0121973	1.50465	0.392284	1.13674	0.021522	1.52576	0.0572672	1.30604
GO_HOMOLOGOUS_CHROMOSOME_SEGREGATION	1	0.468851	0.728482	-1.07072	0.982928	-0.63964	1	-0.437293	0.886054	-0.879035	0.781127	-0.956614	0.852709	-0.871103	0.96814	-0.669546	0.806544	-1.03339	0.982921	-0.57166	0.910882	-0.732294	0.786676	0.923287	0.993503	0.487674	0.526299	1.24519
GO_HOMOPHILIC_CELL_ADHESION_VIA_PLASMA_MEMBRANE_ADHESION_MOLECULES	0.893215	-0.777824	0.9641	-0.676359	0.94682	-0.749034	0.884485	-0.825904	0.913048	-0.80766	0.884425	-0.769793	0.51403	-1.34376	0.951788	0.761433	0.782859	1.02467	0.96409	-0.668963	0.913526	-0.728742	0.759257	-0.94596	0.983094	-0.546007	0.975937	-0.631676
GO_HOMOTYPIC_CELL_CELL_ADHESION	0.424511	1.33389	0.332587	1.40873	0.816714	-1.00005	0.728897	-1.09258	0.755372	1.06495	0.505256	1.27508	0.714856	-1.08521	0.890521	-0.977855	0.785767	-1.04935	0.607524	-1.24273	0.320278	1.3807	0.27882	1.48848	0.501859	1.29804	0.386448	-1.3541
GO_HORMONE_BIOSYNTHETIC_PROCESS	0.2678	1.54011	0.116969	1.71992	0.229036	1.66384	0.688497	1.17072	0.669869	1.20651	0.0449745	1.83328	0.235891	1.69498	0.947538	-0.789532	0.775038	1.04527	0.69499	1.16663	0.107563	1.71181	0.542149	1.23044	0.712266	1.06885	0.909253	-0.767703
GO_HORMONE_MEDIATED_SIGNALING_PATHWAY	0.873239	-0.872549	0.595887	-1.14323	0.629057	-1.16899	0.83688	-0.932703	0.41655	-1.32557	0.584862	-1.14846	0.688244	-1.10513	0.480241	-1.32657	0.689659	-1.12421	0.510936	-1.27834	0.999806	-0.678966	0.99922	-0.631913	0.851318	-0.909038	0.480761	-1.21263
GO_HORMONE_METABOLIC_PROCESS	0.0638091	1.77021	0.0170125	1.85075	0.0713743	1.76877	0.438734	1.38038	0.137673	1.65434	0.0132155	1.88818	0.0229097	1.95668	0.290624	1.54861	0.480506	1.33491	0.0928027	1.72481	0.0077417	1.89833	0.0972854	1.6563	0.232707	1.50167	0.300236	1.38516
GO_HORMONE_TRANSPORT	0.0874516	1.63911	0.0600202	1.60596	0.316968	1.35592	0.548962	1.20737	0.630883	1.15714	0.219654	1.40818	0.0814979	1.62295	0.39252	1.37505	0.856993	-0.935439	0.474358	1.27175	0.0324212	1.68199	0.475155	1.20612	0.185613	1.50504	0.30381	1.30857
GO_HUMORAL_IMMUNE_RESPONSE	0.526052	1.20596	0.0946515	1.61872	0.453484	1.28673	0.598879	-1.23172	0.55481	1.25194	0.267851	1.44347	0.330224	1.48446	0.571659	1.29604	0.347857	1.48982	0.203846	1.61809	0.351434	1.30699	0.479909	1.25408	0.232717	1.50074	0.0161438	2.03556
GO_HUMORAL_IMMUNE_RESPONSE_MEDIATED_BY_CIRCULATING_IMMUNOGLOBULIN	0.512248	1.30671	0.244937	1.57702	0.363753	1.51997	0.878241	0.811004	0.921195	-0.772539	0.412613	1.42234	0.315508	1.64047	0.914621	-0.900892	0.687104	1.18178	0.607524	1.31945	0.238936	1.53989	0.256237	1.56105	0.0383575	1.86868	0.283455	1.57655
GO_HYALURONAN_METABOLIC_PROCESS	0.818891	0.88655	0.74512	1.0262	0.879829	0.870098	0.871568	0.81257	0.856655	0.917224	0.879968	-0.786536	0.802986	-0.978425	0.991452	0.518225	0.781553	1.03434	0.8667	-0.922682	0.690612	1.02596	0.960627	0.631384	0.754042	1.03154	0.0939342	1.86943
GO_HYDROGEN_PEROXIDE_METABOLIC_PROCESS	0.332582	-1.43894	0.595887	-1.20352	0.412236	-1.40884	0.120035	-1.72255	0.177872	-1.60399	0.405847	-1.39657	0.0360329	-1.86654	0.252651	-1.57638	0.267043	-1.52318	0.541817	-1.34592	0.357777	-1.3674	0.453524	-1.33993	0.390755	-1.42012	0.460506	-1.30222
GO_HYPEROSMOTIC_RESPONSE	0.697613	-1.06708	0.764895	-1.02677	0.771658	-1.08189	0.730424	-1.10808	0.621429	-1.26739	0.637414	-1.15388	0.513999	-1.34259	0.524355	-1.41374	0.425209	-1.41697	0.721242	-1.15044	0.613089	-1.1055	0.814718	0.89569	0.835156	-0.912864	0.567198	-1.22327
GO_I_KAPPAB_KINASE_NF_KAPPAB_SIGNALING	0.523647	1.14582	0.801503	0.97221	0.942703	-0.839526	0.803712	-0.983379	0.919311	-0.854638	0.818872	-0.923171	0.728821	-1.04582	0.946286	-0.871756	0.671224	-1.12771	0.949752	-0.805015	0.295024	1.2753	0.621936	1.08657	0.691226	1.05251	0.45201	-1.20852
GO_ICOSANOID_BIOSYNTHETIC_PROCESS	0.16835	1.67914	0.1309	1.69644	0.261829	1.62064	0.195632	1.79652	0.755372	1.06408	0.213567	1.60533	0.19256	1.75194	0.393333	1.68703	0.718378	1.12571	0.463183	1.52842	0.115499	1.68724	0.35979	1.4482	0.0853337	1.79239	0.464485	1.32786
GO_ICOSANOID_METABOLIC_PROCESS	0.253073	1.52402	0.117799	1.66928	0.316468	1.48791	0.445099	1.43288	0.4877	1.37038	0.269781	1.49488	0.421956	1.44924	0.518237	1.40567	0.704032	1.11542	0.271123	1.5871	0.0962661	1.66358	0.349161	1.41701	0.185341	1.65242	0.680261	1.05872
GO_IMMUNE_EFFECTOR_PROCESS	0.688709	-1.02412	0.796972	-0.984639	0.40205	-1.19499	0.147651	-1.32967	0.0244639	-1.44481	0.712075	-1.01558	0.534265	-1.13918	0.862018	-1.02454	0.0355379	-1.36774	0.566522	-1.13019	0.834343	-0.943574	0.237089	1.22494	0.696837	-1.0453	0.181181	1.21494
GO_IMMUNE_RESPONSE_REGULATING_SIGNALING_PATHWAY	1	-0.730997	0.833609	-0.944292	0.69928	-1.09774	0.76093	-1.03384	0.296348	-1.33272	0.906324	-0.852064	0.924232	-0.854666	0.727871	-1.13956	0.0932741	-1.46389	0.319273	-1.31813	0.969557	-0.805732	0.542752	1.13413	0.774345	-0.999405	0.219123	-1.35147
GO_IMMUNE_SYSTEM_DEVELOPMENT	0.861206	-0.925949	0.725146	-1.02637	0.712148	-1.07056	0.59136	-1.13624	0.7044	-1.07355	0.836675	-0.934288	0.78597	-0.998108	0.902878	-0.980585	0.54819	-1.14549	0.682303	-1.08577	0.775585	-0.970288	0.69016	1.02799	0.859221	0.957331	0.80302	-0.973078
GO_IMMUNOGLOBULIN_PRODUCTION	0.486422	1.25416	0.478436	1.27254	0.879799	0.899576	0.683392	1.12483	0.685837	-1.16288	0.70984	1.02673	0.852709	0.885471	0.975971	-0.680406	0.821696	-1.00083	0.943186	-0.763524	0.638415	1.05706	0.448524	1.28137	0.668352	1.11677	0.521402	1.19426
GO_IMMUNOGLOBULIN_PRODUCTION_INVOLVED_IN_IMMUNOGLOBULIN_MEDIATED_IMMUNE_RESPONSE	0.59563	1.18131	0.724939	1.05321	0.743932	1.08578	0.856577	0.867356	0.802167	-1.0276	0.794047	0.919352	0.82164	0.928914	0.965274	-0.708085	0.978877	-0.615919	0.920502	0.783231	0.743531	0.958745	0.80065	0.912816	0.7613	1.01734	0.859664	-0.848926
GO_IMPORT_ACROSS_PLASMA_MEMBRANE	0.225707	1.53205	0.172119	1.58977	0.229823	1.57259	0.560137	1.27091	0.79715	1.02278	0.502806	1.27677	0.497629	1.32034	0.990568	-0.579123	0.899147	0.829622	0.793372	-1.03902	0.0121973	2.01366	0.326351	1.42434	0.154393	1.6607	0.456588	1.26493
GO_IMPORT_INTO_CELL	0.416202	1.29976	0.412346	1.29701	0.600432	1.16906	0.867062	-0.886215	0.848773	-0.971926	0.757894	0.968557	0.734249	1.03974	0.951746	-0.819583	0.806544	-1.02083	0.711766	-1.1304	0.14861	1.54552	0.419334	1.29687	0.299269	1.44673	0.770466	0.975877
GO_IMPORT_INTO_NUCLEUS	0.795201	-0.948055	0.725146	-1.0376	0.855284	-0.954306	0.730572	-1.07489	0.836596	-0.986529	0.818872	-0.911004	0.935139	-0.803041	0.959049	-0.803339	0.792031	-1.03547	0.873461	-0.929385	0.872312	-0.862145	0.432552	1.24765	0.779038	0.98978	0.604994	-1.12706
GO_IN_UTERO_EMBRYONIC_DEVELOPMENT	0.63856	1.06181	0.635326	1.06932	0.486047	1.18156	0.743996	1.02914	0.963095	-0.780399	0.505256	1.15678	0.838504	-0.943804	0.832575	-1.05552	0.935481	-0.812088	0.867973	-0.952059	0.101006	1.42632	0.101939	1.46806	0.555314	1.13772	0.30381	-1.2749
GO_INACTIVATION_OF_MAPK_ACTIVITY	0.972743	0.607073	0.955521	-0.696482	1	-0.390425	0.977515	-0.631303	0.838081	-0.982699	0.705677	1.0621	0.779459	0.988331	0.638774	1.37534	0.876931	-0.8629	0.933606	0.71621	0.969557	0.620353	0.766497	0.949171	0.893977	-0.779336	0.498549	-1.28918
GO_INCLUSION_BODY_ASSEMBLY	0.938266	0.682892	0.937002	0.713923	0.918291	0.794939	0.867836	-0.858901	0.630883	-1.25464	0.890399	0.750698	0.834838	-0.913901	0.732381	-1.22441	0.837972	-0.972353	0.627764	-1.25808	0.727514	0.98514	0.43516	1.37069	0.118707	1.7442	0.62583	1.15791
GO_INFLAMMATORY_RESPONSE	0.0145672	1.84524	0.0156698	1.88145	0.0341343	1.71173	0.0550235	1.56961	0.0612459	1.66794	0.0138549	1.96053	0.0304761	1.62765	0.16779	1.65531	0.0840841	1.55137	0.274109	1.30908	0.0077417	1.8362	0.0150228	1.73189	0.0170544	1.93338	0.0437681	1.47096
GO_INFLAMMATORY_RESPONSE_TO_ANTIGENIC_STIMULUS	0.707288	1.04061	0.642916	1.15409	0.855669	0.915026	0.798014	-0.986047	0.653164	-1.22321	0.603651	1.19644	0.875783	0.81887	0.571659	-1.38428	0.632432	-1.2307	0.875446	-0.892889	0.567607	1.15464	0.76863	0.943365	0.380974	1.47116	0.615291	-1.17392
GO_INNATE_IMMUNE_RESPONSE	0.880834	-0.906547	0.937002	-0.865587	0.813533	-1.00488	0.665006	-1.10495	0.673998	-1.10742	0.643513	1.05551	0.829481	0.968083	0.914621	-0.964347	0.428254	-1.225	0.943186	-0.859039	0.82833	-0.936163	0.559712	1.09702	0.886212	-0.899169	0.411834	1.14361
GO_INNATE_IMMUNE_RESPONSE_ACTIVATING_SIGNAL_TRANSDUCTION	1	0.614517	0.939303	-0.793565	0.846942	-0.962683	1	-0.589561	0.330477	-1.40313	0.999894	-0.600721	0.923703	-0.811259	0.544291	-1.32078	0.144571	-1.54596	0.189187	-1.50245	0.915622	-0.802887	0.0894938	1.6788	0.984584	-0.648575	0.188916	-1.48355
GO_INNER_EAR_MORPHOGENESIS	0.616026	-1.15684	0.575179	-1.20978	0.37812	-1.43366	0.690372	-1.1634	0.854474	-0.959795	0.62297	-1.15229	0.575245	-1.25107	0.78997	-1.14437	0.660727	-1.19333	0.846058	-0.971061	0.481048	-1.23549	0.0692153	-1.81456	0.46998	-1.33909	0.708697	1.04008
GO_INNER_EAR_RECEPTOR_CELL_DEVELOPMENT	0.688709	1.07052	0.688675	1.10089	0.860714	0.907123	0.764171	1.03392	0.458218	1.49011	0.405847	1.40737	0.763215	1.00888	0.563596	1.4855	0.430864	1.5091	0.480662	1.52626	0.504706	1.23555	0.901741	-0.750773	0.597656	1.2413	0.691654	1.0711
GO_INNER_EAR_RECEPTOR_CELL_STEREOCILIUM_ORGANIZATION	0.585671	1.22032	0.54797	1.27877	0.702972	1.15942	0.701287	1.15023	0.419705	1.57025	0.326282	1.51177	0.713536	1.10727	0.496994	1.61085	0.321123	1.68337	0.316757	1.70482	0.407397	1.35967	0.960627	0.62112	0.571614	1.28628	0.708461	1.0398
GO_INNER_MITOCHONDRIAL_MEMBRANE_ORGANIZATION	0.73666	-1.0044	0.717097	-1.07175	0.809522	-1.01683	0.39445	-1.46631	0.79734	-1.03594	0.915401	-0.745797	0.54604	-1.29582	0.859718	-1.04896	0.868317	-0.884044	0.725091	-1.14068	0.613089	-1.09633	0.92165	0.743141	0.722969	-1.07361	0.453999	-1.31175
GO_INORGANIC_ANION_TRANSMEMBRANE_TRANSPORT	0.807323	0.902519	0.716699	1.06174	0.934348	-0.798845	0.744685	-1.08972	0.840059	-0.982384	0.742549	1.00389	0.899472	-0.810467	0.800681	-1.13449	0.889455	-0.834839	0.959966	-0.692036	0.786398	0.908606	0.990894	-0.562488	0.903331	-0.765304	0.837658	-0.872432
GO_INORGANIC_ANION_TRANSPORT	0.753855	0.973826	0.873943	-0.87502	0.857062	-0.93704	0.726647	-1.1037	0.78523	-1.04415	0.730244	1.01025	0.834838	-0.915547	0.828659	-1.08861	0.595051	-1.24432	0.904397	-0.855197	0.863171	0.832842	0.737904	-0.976609	0.878757	0.837426	0.837658	-0.890832
GO_INORGANIC_ION_IMPORT_ACROSS_PLASMA_MEMBRANE	0.90181	0.751018	0.916049	0.76522	0.984866	-0.646769	0.908618	-0.792596	0.940247	0.711807	0.878699	0.776331	0.735116	-1.07708	0.964601	-0.712966	0.860525	-0.897373	0.727771	-1.1373	0.656883	1.05913	0.737664	-0.972663	0.600633	1.23788	0.98585	-0.596114
GO_INORGANIC_ION_TRANSMEMBRANE_TRANSPORT	0.591807	1.08557	0.491122	-1.17632	0.499542	-1.21577	0.25941	-1.36517	0.149016	-1.39917	0.374677	1.22166	0.263555	-1.35117	0.0182642	-1.58944	0.393457	-1.26505	0.0652468	-1.45541	0.507142	1.10834	0.177194	-1.35198	0.45839	-1.20713	0.0102211	-1.72946
GO_INOSITOL_LIPID_MEDIATED_SIGNALING	0.621589	1.10983	0.71665	1.04931	0.942951	0.813338	0.62723	-1.21514	0.992369	-0.606638	0.722803	1.00901	0.96652	-0.723072	0.878728	-0.994763	0.958239	-0.707151	0.827996	-0.993985	0.794333	0.916938	0.973584	0.699581	0.878757	0.844603	0.778747	-0.971083
GO_INOSITOL_PHOSPHATE_MEDIATED_SIGNALING	0.626992	1.15586	0.572256	1.24172	0.658611	1.19943	0.672583	1.19378	0.611352	1.2888	0.418924	1.4055	0.701046	1.10658	0.891816	0.949332	0.623416	1.25457	0.682303	1.17924	0.43351	1.30112	0.863631	0.824721	0.738168	1.06365	0.545264	-1.21957
GO_INOSITOL_PHOSPHATE_METABOLIC_PROCESS	0.913295	0.740389	0.923793	-0.762971	0.860349	-0.929029	0.995716	-0.558539	0.636914	-1.23363	0.993996	-0.553465	0.794144	-0.995541	0.574758	-1.35168	0.780857	-1.06663	0.608636	-1.26302	0.995024	0.559035	0.889163	-0.779163	0.895089	0.765129	0.652301	-1.12154
GO_INSULIN_LIKE_GROWTH_FACTOR_RECEPTOR_SIGNALING_PATHWAY	0.126371	1.74882	0.0328398	1.897	0.277361	1.60275	0.253244	1.74247	0.574651	1.37367	0.422431	1.41391	0.272948	1.70029	0.653618	1.32273	0.731456	1.1169	0.920605	-0.781939	0.0813399	1.78066	0.162021	1.66388	0.0601181	1.82509	0.428571	-1.36113
GO_INSULIN_RECEPTOR_SIGNALING_PATHWAY	0.729974	0.999425	0.70467	1.05438	0.880989	0.915299	0.992997	-0.663959	0.90609	-0.857666	0.693558	1.03617	0.899921	0.858275	0.997449	-0.545647	1	-0.538541	0.997787	-0.563955	0.506799	1.16092	0.389898	1.30024	0.661474	1.10615	0.863543	-0.870968
GO_INSULIN_SECRETION	0.533124	1.19619	0.462821	1.24443	0.86633	0.926089	0.84281	-0.920659	0.935866	-0.788586	0.719946	1.0137	0.706575	1.05658	0.803902	1.07439	0.82912	-0.983595	0.887088	-0.898119	0.323439	1.31632	0.828527	-0.904698	0.559031	1.20299	0.790244	0.952192
GO_INSULIN_SECRETION_INVOLVED_IN_CELLULAR_RESPONSE_TO_GLUCOSE_STIMULUS	0.649714	1.09733	0.713381	1.05879	0.863544	0.909883	0.83287	-0.920436	0.960201	-0.683338	0.750622	0.982999	0.691194	1.11868	0.986143	-0.596561	0.84132	-0.953149	0.901136	-0.845781	0.525652	1.19809	0.867801	-0.828256	0.687155	1.0963	0.975937	-0.646763
GO_INTEGRIN_MEDIATED_SIGNALING_PATHWAY	0.697812	1.03624	0.81983	0.937033	0.913428	-0.844404	0.897239	-0.829427	0.893518	-0.875366	0.44433	1.31928	0.522041	-1.29094	0.727871	-1.19428	0.708913	1.09714	0.643953	-1.20612	0.592016	1.09286	0.402876	1.34324	0.584184	1.21366	0.0692203	-1.71553
GO_INTERACTION_WITH_HOST	0.522585	1.17863	0.622272	1.10161	0.743932	1.04673	0.667125	1.10639	0.854474	-0.96589	0.533222	1.16533	0.570233	1.17048	0.854668	-1.0413	0.85211	-0.941051	0.959827	-0.770801	0.347053	1.25928	0.621936	1.09871	0.281911	1.37499	0.360581	-1.28902
GO_INTERACTION_WITH_SYMBIONT	0.1469	1.62218	0.330587	1.38821	0.395215	1.4046	0.570799	1.24602	0.9072	0.841649	0.27664	1.47667	0.701585	1.08469	0.9169	-0.898276	0.834326	0.956079	0.966067	-0.693132	0.0344824	1.8118	0.214415	1.53027	0.148949	1.63747	0.489542	-1.25306
GO_INTERFERON_ALPHA_PRODUCTION	0.80822	0.900759	0.995164	-0.589854	1	0.437626	0.953609	0.672656	0.956309	-0.660548	0.970939	0.609836	0.986561	-0.56306	0.996894	0.476512	0.838784	-0.961364	0.870216	-0.895843	0.969557	0.614897	0.654082	1.12672	0.826828	0.911741	0.923106	0.722576
GO_INTERFERON_BETA_PRODUCTION	0.863361	0.834399	0.992098	-0.645358	0.98927	-0.647049	0.902479	0.810983	0.919311	-0.786331	0.982434	-0.625287	0.936191	-0.743435	0.764871	-1.16881	0.80614	-1.03674	0.656621	-1.21781	0.783213	-0.913328	0.729678	0.990599	0.868861	0.854171	0.925326	-0.75277
GO_INTERFERON_GAMMA_MEDIATED_SIGNALING_PATHWAY	0.649714	-1.10863	0.792155	-0.978215	0.743017	-1.09898	0.626998	-1.22621	0.813161	-1.01096	0.671597	-1.08373	0.674966	1.13833	0.828659	1.0645	0.540588	-1.30211	0.574043	1.30303	0.660461	1.0397	0.71186	-1.00875	0.754042	-1.03162	0.727274	1.00558
GO_INTERFERON_GAMMA_PRODUCTION	0.722113	-1.02021	0.761663	0.997056	0.863544	-0.913798	0.744545	-1.08349	0.798831	-1.03296	0.805059	0.907147	0.794845	0.967163	0.943955	-0.825382	0.671843	-1.1772	0.736112	1.0961	0.751171	0.949545	0.745306	-0.968308	0.597977	-1.21596	0.837658	-0.882768
GO_INTERLEUKIN_1_BETA_PRODUCTION	0.551409	1.24367	0.503471	1.3132	0.455431	1.40832	0.773913	1.00779	0.828862	0.962317	0.414385	1.40319	0.757392	1.02343	0.964601	-0.713218	0.870402	-0.875941	0.8667	0.893211	0.440914	1.29347	0.426454	1.36017	0.661903	1.15299	0.804219	-0.931842
GO_INTERLEUKIN_1_MEDIATED_SIGNALING_PATHWAY	1	-0.575228	0.778394	-0.989508	0.806696	-1.01935	0.773913	-1.0204	0.266888	-1.43797	0.926134	-0.788659	0.84376	-0.916377	0.529243	-1.32432	0.0849519	-1.59825	0.121987	-1.56901	0.830192	-0.897536	0.106763	1.637	0.84745	-0.918403	0.30381	-1.37724
GO_INTERLEUKIN_1_PRODUCTION	0.80822	0.908788	0.801503	0.946311	0.81077	0.999476	0.651117	-1.2012	0.803757	-1.02763	0.60213	1.17184	0.726689	-1.07956	0.722454	-1.21862	0.63317	-1.22088	0.728522	-1.13014	0.730478	0.978436	0.757384	0.962347	0.834158	-0.913819	0.389964	-1.35873
GO_INTERLEUKIN_10_PRODUCTION	0.881158	-0.807447	0.800059	-0.972011	0.938566	-0.765989	0.826853	0.898528	0.814656	-1.01612	0.859339	-0.823475	0.863255	0.825387	0.710993	1.28824	0.85211	-0.925961	0.778685	1.0363	0.836745	0.825334	0.69683	1.06009	0.878757	-0.821996	0.303719	1.5681
GO_INTERLEUKIN_12_PRODUCTION	0.502642	-1.30646	0.404957	-1.38236	0.735044	-1.12138	0.630501	-1.25584	0.673399	-1.2058	0.714009	-1.0533	0.710318	-1.12709	0.752036	1.20787	0.559289	-1.29314	0.94663	-0.708185	0.592678	-1.1395	0.770631	-0.933075	0.210782	-1.58256	0.983682	-0.577854
GO_INTERLEUKIN_2_PRODUCTION	0.649714	1.12602	0.905344	0.786046	0.854484	0.925184	0.856577	-0.879712	0.899153	-0.839751	0.561312	1.24861	0.852709	-0.876639	0.914621	-0.896368	0.749665	-1.10395	0.902376	-0.839003	0.727514	0.978357	0.617495	-1.16751	0.716337	1.08105	0.777829	-0.967325
GO_INTERLEUKIN_6_PRODUCTION	0.733799	-1.00658	0.645319	-1.13126	0.811531	-1.00339	0.65999	-1.18673	0.636796	-1.21233	0.788826	-0.940074	0.720462	-1.07957	0.763958	-1.17217	0.171515	-1.57568	0.920326	-0.820293	0.375345	-1.30564	0.621936	-1.13295	0.821267	-0.93801	0.837658	0.885412
GO_INTERLEUKIN_8_PRODUCTION	0.38216	1.39489	0.327073	1.45029	0.537811	1.30884	0.773913	-1.02407	0.617257	1.29017	0.370587	1.43355	0.736878	1.05455	0.693565	1.24659	0.631322	1.24141	0.7937	1.00637	0.270276	1.47064	0.544015	1.22848	0.635721	1.17696	0.73021	1.01139
GO_INTERMEDIATE_FILAMENT_BASED_PROCESS	0.373236	-1.41239	0.479173	-1.32018	0.550253	-1.29684	0.272534	-1.58448	0.7044	-1.15731	0.760452	-0.97487	0.554165	-1.30088	0.411699	-1.48875	0.665904	-1.19774	0.846273	-0.966509	0.574464	-1.15244	0.69016	-1.06679	0.687155	-1.12705	0.807373	-0.9199
GO_INTERMEMBRANE_LIPID_TRANSFER	0.777466	-0.958144	0.652827	-1.1562	0.751981	-1.10085	0.744545	-1.09526	0.728462	-1.12995	0.693558	-1.07351	0.811336	-0.954528	0.918561	-0.882575	0.860093	-0.901192	0.887634	-0.866098	0.847966	0.810778	0.856937	-0.827302	0.786148	-0.997775	0.778367	-0.964154
GO_INTERSTRAND_CROSS_LINK_REPAIR	0.214074	-1.57609	0.104142	-1.63692	0.255209	-1.54553	0.100622	-1.73858	0.284995	-1.52665	0.159984	-1.63705	0.34001	-1.513	0.657266	-1.28467	0.438911	-1.40429	0.567735	-1.31495	0.268168	-1.48905	0.485798	-1.29795	0.596389	-1.24589	0.618363	1.12886
GO_INTRA_GOLGI_VESICLE_MEDIATED_TRANSPORT	0.678097	1.07186	1	-0.42508	0.885452	-0.875261	0.972703	0.669223	0.700584	-1.16001	0.995885	0.559177	0.979153	-0.625523	0.69263	-1.25062	0.717949	-1.13228	0.465138	-1.3991	0.691708	1.01791	0.564584	1.1986	0.995892	0.515937	0.505835	-1.26152
GO_INTRACELLULAR_ESTROGEN_RECEPTOR_SIGNALING_PATHWAY	0.856177	-0.859837	0.874594	-0.870069	0.880989	-0.889101	0.842021	-0.912654	0.914215	-0.82867	0.72014	-1.02143	0.950604	-0.717058	0.969582	-0.69884	0.874693	-0.874757	0.887088	-0.874068	0.999806	0.529384	0.84516	0.861607	0.983781	-0.586065	0.92287	-0.76277
GO_INTRACELLULAR_LIPID_TRANSPORT	0.522585	-1.28795	0.801503	-0.971633	0.672918	-1.18539	0.77918	-1.01708	0.705908	-1.1553	0.58032	-1.22375	0.802986	-0.971538	0.800759	-1.13571	0.660727	-1.19721	0.731247	-1.13058	0.751817	-0.961528	0.723126	-0.997718	0.691976	-1.12056	0.987016	-0.589204
GO_INTRACELLULAR_PROTEIN_TRANSPORT	0.0135112	-1.72881	0.0104974	-1.90657	0.00948617	-1.71656	0.0097722	-1.51101	0.00918143	-1.73637	0.0124014	-1.99479	0.0127616	-1.72312	0.0257811	-1.33413	0.00917388	-1.77266	0.00906609	-1.55639	0.0077417	-1.70675	0.0150228	-1.60905	0.0119463	-1.69352	0.0102211	-1.60968
GO_INTRACELLULAR_RECEPTOR_SIGNALING_PATHWAY	0.94924	-0.803317	0.725146	-1.03473	0.854643	-0.959686	0.897255	-0.869696	0.458218	-1.27207	0.574067	-1.14263	0.751086	-1.02861	0.763352	-1.12853	0.631421	-1.15939	0.564496	-1.21896	0.976718	-0.775644	0.933207	-0.828388	0.882373	-0.872719	0.656617	-1.07788
GO_INTRACELLULAR_STEROID_HORMONE_RECEPTOR_SIGNALING_PATHWAY	0.923349	-0.798941	0.551987	-1.19523	0.620758	-1.19464	0.795645	-0.983977	0.342241	-1.39381	0.594045	-1.15253	0.534235	-1.24811	0.415466	-1.38577	0.706784	-1.12202	0.345496	-1.405	0.986162	-0.693693	0.964339	0.721336	0.812688	-0.956861	0.249369	-1.42543
GO_INTRACELLULAR_TRANSPORT	0.0135112	-1.57764	0.0104974	-1.69571	0.00948617	-1.55693	0.0097722	-1.41501	0.00918143	-1.63019	0.0124014	-1.78059	0.0127616	-1.5498	0.0371142	-1.25832	0.00917388	-1.62701	0.00906609	-1.45242	0.0077417	-1.50739	0.0216106	-1.41043	0.0119463	-1.58688	0.0102211	-1.51949
GO_INTRACILIARY_TRANSPORT	1	0.478053	1	0.422736	0.918291	-0.826661	1	0.534536	0.916397	-0.811867	0.803776	0.911667	0.950168	-0.715165	0.711963	-1.22816	0.91744	-0.777617	0.840625	-0.975341	0.918482	0.757236	0.999776	0.422669	0.991121	-0.553215	0.92991	-0.743638
GO_INTRACILIARY_TRANSPORT_INVOLVED_IN_CILIUM_ASSEMBLY	1	0.462205	1	0.40947	0.938566	-0.785986	1	0.51311	0.874186	-0.905019	0.788826	0.929685	0.872435	-0.849403	0.764157	-1.18046	0.933866	-0.727206	0.827387	-1.00134	0.772288	0.929677	0.999776	0.418764	1	0.43983	0.984378	-0.613287
GO_INTRINSIC_APOPTOTIC_SIGNALING_PATHWAY	0.312846	1.2796	0.0814846	1.46974	0.249057	1.33438	0.828975	-0.95784	0.684367	1.09608	0.332707	1.27408	0.581681	1.1285	0.800991	-1.08733	0.806544	-1.01849	0.765565	-1.05371	0.0952282	1.44874	0.27882	1.31272	0.0537243	1.59749	0.730522	-1.01783
GO_INTRINSIC_APOPTOTIC_SIGNALING_PATHWAY_BY_P53_CLASS_MEDIATOR	0.883539	-0.830577	0.850155	0.910259	0.936111	-0.819837	0.773404	-1.02632	0.630041	-1.22051	0.759474	-0.977046	0.745051	-1.05188	0.501004	-1.37314	0.689659	-1.14574	0.185272	-1.54221	0.794553	0.914446	0.768484	-0.953273	0.781422	0.991724	0.702831	-1.04272
GO_INTRINSIC_APOPTOTIC_SIGNALING_PATHWAY_IN_RESPONSE_TO_DNA_DAMAGE	0.754951	0.974884	0.599954	1.15231	0.627851	1.15719	0.867836	0.893163	0.848773	0.960061	0.781572	0.949214	0.85135	-0.899744	0.764417	-1.15554	0.716887	1.08507	0.725263	-1.11805	0.655849	1.03581	0.684956	-1.05362	0.730271	1.04337	0.651642	-1.09499
GO_INTRINSIC_APOPTOTIC_SIGNALING_PATHWAY_IN_RESPONSE_TO_DNA_DAMAGE_BY_P53_CLASS_MEDIATOR	0.62541	1.12346	0.321119	1.43602	0.372403	1.45866	0.897239	0.825119	0.897567	0.832332	0.669121	1.09959	0.923703	0.783378	0.914621	-0.908268	0.80614	0.996649	0.671226	-1.20559	0.411129	1.29523	0.926239	0.742325	0.510205	1.30431	0.905219	-0.790956
GO_INTRINSIC_APOPTOTIC_SIGNALING_PATHWAY_IN_RESPONSE_TO_ENDOPLASMIC_RETICULUM_STRESS	0.2678	1.50931	0.256005	1.52168	0.374772	1.44595	0.511838	1.35426	0.935866	-0.753546	0.330076	1.47592	0.615953	1.19868	0.829443	-1.08772	0.670101	-1.18228	0.566522	-1.29435	0.290765	1.42119	0.103246	1.75016	0.219701	1.6074	0.571571	-1.19176
GO_INTRINSIC_APOPTOTIC_SIGNALING_PATHWAY_IN_RESPONSE_TO_OXIDATIVE_STRESS	0.710667	1.01919	0.584632	1.18927	0.768729	1.04884	0.406239	-1.44054	0.322981	1.56336	0.62025	1.15178	0.852547	-0.882751	0.688206	1.24398	0.738279	1.07247	0.562602	1.35345	0.347818	1.3647	0.866301	0.830942	0.490776	1.32496	0.444697	1.29026
GO_ION_HOMEOSTASIS	0.064219	1.48417	0.0156902	1.55047	0.237675	1.27216	0.777379	-1.01614	0.828495	-0.999444	0.0236187	1.53064	0.455529	1.18123	0.841416	-1.04148	0.80614	-1.022	0.855751	-0.97877	0.0219151	1.56232	0.598181	1.08943	0.0454915	1.56226	0.254834	1.23456
GO_ION_TRANSMEMBRANE_TRANSPORT	0.454653	1.14398	0.74512	-1.01891	0.706625	-1.08027	0.347022	-1.28639	0.318671	-1.26932	0.47071	1.14531	0.380474	-1.25693	0.0371142	-1.45505	0.543908	-1.16516	0.0809921	-1.38777	0.348491	1.17416	0.535305	-1.10836	0.555314	-1.13702	0.0199257	-1.5247
GO_ION_TRANSPORT	0.102335	1.34211	0.110739	1.2832	0.857062	-0.973475	0.456213	-1.19857	0.471998	-1.17084	0.110616	1.29996	0.546212	-1.1386	0.186246	-1.26098	0.670101	-1.08599	0.389393	-1.19895	0.0265497	1.41031	0.519635	-1.09237	0.329585	1.17272	0.0799444	-1.34347
GO_IRE1_MEDIATED_UNFOLDED_PROTEIN_RESPONSE	0.691431	1.03686	0.933818	0.788131	0.994035	-0.6604	0.630501	1.18502	0.840059	-0.982022	0.789882	-0.935406	0.728056	-1.0699	0.305614	-1.47879	0.475327	-1.32974	0.226826	-1.49425	0.744506	0.956484	0.118681	1.63519	0.786459	0.98222	0.171014	-1.54998
GO_IRES_DEPENDENT_VIRAL_TRANSLATIONAL_INITIATION	0.292201	-1.48411	0.235955	-1.509	0.16828	-1.61315	0.475122	-1.40934	0.577792	-1.31154	0.289688	-1.51253	0.554294	-1.30709	0.453195	-1.47673	0.358259	-1.46442	0.567735	-1.32345	0.339312	-1.40789	0.436891	-1.40039	0.0720791	-1.73986	0.421538	-1.37973
GO_IRON_ION_HOMEOSTASIS	0.616122	-1.12394	0.49266	-1.25149	0.571847	-1.23392	0.475122	-1.36665	0.688503	-1.15707	0.690945	-1.04953	0.576565	-1.22544	0.645112	1.22276	0.74729	-1.08544	0.932394	-0.789325	0.60994	-1.08159	0.725113	-0.995672	0.503136	-1.26968	0.491472	1.21772
GO_IRON_ION_TRANSPORT	0.688709	-1.06153	0.533673	-1.23766	0.554	-1.25917	0.531083	-1.32579	0.630883	-1.21602	0.70698	-1.04194	0.726689	-1.07299	0.912582	0.91592	0.669255	-1.17422	0.855847	-0.950838	0.536757	-1.15693	0.734525	-0.98187	0.665847	-1.13161	0.340342	1.39439
GO_IRON_SULFUR_CLUSTER_ASSEMBLY	0.979762	-0.59775	0.9944	0.588345	1	0.495372	1	-0.386071	0.992776	-0.51803	0.803157	0.905439	0.872435	-0.836771	0.948633	-0.77386	0.999941	0.462853	0.88784	-0.860603	0.797906	0.889462	0.668616	1.09758	0.955672	-0.649663	0.870911	-0.817068
GO_ISOPRENOID_METABOLIC_PROCESS	0.674023	-1.07956	0.77262	-0.997145	0.622754	-1.21708	0.575383	-1.27836	0.7044	-1.13541	0.622415	-1.13953	0.503918	-1.32453	0.56234	-1.33181	0.54819	-1.27984	0.728522	-1.1208	0.859417	-0.841048	0.361484	-1.3897	0.917898	-0.78217	0.661171	1.07895
GO_JNK_CASCADE	0.71886	-1.01896	0.548463	-1.18928	0.652852	-1.15765	0.682136	-1.13656	0.684367	-1.14992	0.665761	-1.08172	0.838192	-0.92745	0.936025	-0.883168	0.569497	-1.22458	0.839504	-0.985612	0.717995	-0.995348	0.387992	1.29669	0.794988	-0.97588	0.808225	-0.9441
GO_KERATAN_SULFATE_BIOSYNTHETIC_PROCESS	0.0863123	-1.73393	0.700893	-1.10848	0.212399	-1.57883	0.0749855	-1.75479	0.823719	-1.00553	0.590707	-1.20858	0.44375	-1.43084	0.655309	-1.29173	0.883349	-0.850521	0.675408	1.2115	0.201854	-1.56966	0.105826	-1.79699	0.3028	-1.49822	0.0366285	1.99788
GO_KERATAN_SULFATE_METABOLIC_PROCESS	0.137724	-1.65781	0.616576	-1.17847	0.206162	-1.58851	0.10451	-1.73396	0.777828	-1.06782	0.512902	-1.28813	0.356952	-1.50277	0.731043	-1.21765	0.891232	-0.825785	0.691056	1.15582	0.154511	-1.62764	0.123567	-1.72594	0.375487	-1.44705	0.0160425	2.08833
GO_KERATINOCYTE_DIFFERENTIATION	0.829487	-0.898032	0.779705	-0.98712	0.863544	-0.920664	0.639755	-1.20684	0.750175	-1.07965	0.859339	-0.84905	0.699297	-1.11017	0.943955	-0.848804	0.872449	-0.891803	0.784711	-1.05439	0.905962	0.786973	0.498327	-1.23429	0.826828	0.933172	0.791314	-0.950363
GO_KERATINOCYTE_PROLIFERATION	0.649714	-1.13305	0.673806	-1.13977	0.725516	-1.13167	0.25941	-1.58266	0.632115	1.25837	0.638721	-1.16578	0.415513	-1.4708	0.80049	1.12158	0.928944	-0.726686	0.962807	-0.6715	0.556587	-1.18636	0.333105	-1.51379	0.669984	-1.15267	0.755999	0.973564
GO_KETONE_BIOSYNTHETIC_PROCESS	0.0452867	1.92453	0.0419726	1.84972	0.0284344	2.05265	0.136726	1.92337	0.413428	1.5598	0.0271202	1.92103	0.067253	1.90537	0.655309	1.33219	0.526071	1.3971	0.440963	1.54841	0.0344422	1.91316	0.101953	1.76713	0.354632	1.49667	0.666584	1.09533
GO_KIDNEY_EPITHELIUM_DEVELOPMENT	0.225707	1.50384	0.130765	1.58153	0.444381	1.3333	0.320353	1.52504	0.619969	1.20741	0.400035	1.33872	0.2707	1.57681	0.957165	-0.790656	0.505952	1.32212	0.728522	1.08196	0.185028	1.50569	0.52557	1.21605	0.347078	1.42217	0.929175	-0.772864
GO_KIDNEY_MORPHOGENESIS	0.278492	1.4834	0.229529	1.51349	0.356098	1.44806	0.379436	1.50211	0.713508	1.11176	0.564268	1.20301	0.237046	1.64729	0.680826	1.22272	0.573007	1.2605	0.735803	1.08388	0.282586	1.42189	0.514361	1.24644	0.674423	1.11557	0.881701	0.839744
GO_L_ALPHA_AMINO_ACID_TRANSMEMBRANE_TRANSPORT	0.689011	1.06128	0.575179	1.23869	0.681985	1.16432	0.884485	-0.835305	0.885324	-0.882467	0.873993	0.800834	0.701046	1.11996	0.914621	-0.899691	0.827796	-0.985875	0.652925	-1.22863	0.285772	1.45513	0.414724	1.36805	0.851318	0.871498	0.231921	1.61709
GO_L_AMINO_ACID_TRANSPORT	0.649714	1.11153	0.555751	1.24902	0.69928	1.13524	0.831235	0.909244	0.827362	0.967538	0.880101	0.78816	0.737171	1.05367	0.920406	-0.877054	0.889059	-0.834727	0.669293	-1.21163	0.228176	1.52472	0.408344	1.38359	0.851318	0.875549	0.294987	1.50149
GO_LABYRINTHINE_LAYER_DEVELOPMENT	0.826709	0.881464	0.772425	0.991823	0.885452	0.864583	0.836338	-0.916617	0.960257	-0.672218	0.623708	1.15401	0.891699	-0.823444	0.911228	-0.920651	0.95603	-0.672371	0.878946	-0.889758	0.330694	1.40831	0.646085	1.12092	0.852363	0.872634	0.862256	-0.83255
GO_LACTATION	0.649238	1.11943	0.463073	1.3411	0.639831	1.19921	0.698269	1.13786	0.700794	1.14534	0.431499	1.38143	0.611608	1.221	0.914621	0.885074	0.529205	1.36653	0.737561	1.08382	0.440914	1.29399	0.440346	1.33506	0.773144	0.994405	0.703953	1.042
GO_LAMELLIPODIUM_ASSEMBLY	0.972719	-0.650247	0.825456	-0.930532	0.82051	-0.988132	0.897148	-0.824764	0.870312	-0.921245	0.915912	-0.742712	0.96645	-0.682243	0.985604	-0.612486	0.731238	-1.11636	0.721242	-1.14508	0.677424	1.03207	0.621936	1.14495	0.717526	-1.07764	0.709542	-1.04637
GO_LAMELLIPODIUM_ORGANIZATION	0.665759	1.07532	0.788106	0.972549	0.94682	0.794072	0.990599	-0.63692	0.904608	0.847811	0.632983	1.1254	0.809507	0.951707	0.997164	-0.49875	0.821696	0.976759	0.774957	-1.06743	0.262925	1.44068	0.441545	1.30646	0.862345	0.87903	0.668409	-1.08246
GO_LATE_ENDOSOME_TO_VACUOLE_TRANSPORT	0.973035	-0.642147	1	-0.58988	0.946574	-0.762655	0.981037	-0.640895	0.711785	-1.14874	0.929148	0.714316	0.983063	-0.623296	0.893402	0.935944	0.859981	-0.904913	0.675817	1.1961	0.725164	0.984494	0.615364	1.16229	0.948515	-0.694171	0.935996	0.708073
GO_LATE_ENDOSOME_TO_VACUOLE_TRANSPORT_VIA_MULTIVESICULAR_BODY_SORTING_PATHWAY	0.886756	0.779575	0.894125	0.803103	0.993048	-0.605139	0.874987	0.818491	0.617781	-1.28192	0.831331	0.851229	0.841814	0.884451	0.845202	1.03426	0.821696	-1.00417	0.93142	0.722791	0.576167	1.151	0.519635	1.27192	0.927788	0.71825	0.778367	0.945776
GO_LEARNING	0.1469	1.62019	0.0778477	1.70593	0.209833	1.59809	0.253244	1.63603	0.595878	1.23607	0.276319	1.46861	0.421956	1.41203	0.828659	1.05669	0.773459	1.03672	0.709004	1.10806	0.331309	1.32946	0.331862	1.40534	0.0703751	1.79358	0.974589	-0.700763
GO_LENS_DEVELOPMENT_IN_CAMERA_TYPE_EYE	0.863566	-0.843926	0.957789	0.73284	0.901052	-0.852477	0.72565	-1.11782	0.919311	-0.800117	0.883424	-0.799266	0.899921	-0.816114	0.847266	-1.05479	0.95264	-0.680062	0.680223	-1.18716	0.440703	1.2757	0.860504	-0.843768	0.956943	-0.682145	0.891925	-0.80861
GO_LENS_FIBER_CELL_DIFFERENTIATION	0.8685	-0.824377	0.927499	-0.747732	0.938566	-0.774635	0.715253	-1.14497	0.964371	-0.632676	0.872514	0.800005	0.924232	0.743558	0.780251	-1.15943	0.858927	-0.908192	0.705389	-1.16661	0.785327	0.906192	0.871118	-0.79978	0.977483	0.584699	0.929175	-0.724193
GO_LEUKOCYTE_ACTIVATION_INVOLVED_IN_INFLAMMATORY_RESPONSE	0.801055	0.91106	0.795691	0.960914	0.813533	0.982365	0.77918	-1.02185	0.963471	-0.641692	0.696328	1.07441	0.872785	0.80106	0.655309	1.35843	0.940473	-0.688427	0.531107	1.47457	0.626841	1.10513	0.491373	1.31283	0.911605	0.735383	0.104194	1.83512
GO_LEUKOCYTE_ADHESION_TO_VASCULAR_ENDOTHELIAL_CELL	0.521626	1.29784	0.478018	1.35294	0.505254	1.3894	0.730145	1.09255	0.811583	0.989943	0.520765	1.30551	0.877429	-0.83103	0.8985	0.916012	0.768566	1.04906	0.867994	-0.90848	0.328943	1.44308	0.466842	1.33058	0.52342	1.33631	0.52573	-1.26514
GO_LEUKOCYTE_APOPTOTIC_PROCESS	0.616026	1.1422	0.653113	1.10823	0.689622	1.13405	0.83287	0.913626	0.814656	0.984678	0.519833	1.26424	0.751086	1.02157	0.980343	-0.65312	0.898765	-0.818478	0.8667	0.919319	0.579055	1.10781	0.759257	0.956158	0.597656	1.2062	0.411834	-1.33483
GO_LEUKOCYTE_CELL_CELL_ADHESION	0.679995	1.03602	0.650242	1.0753	0.938566	-0.836495	0.728897	-1.07385	0.716221	-1.09479	0.660469	1.06473	0.852547	-0.91162	0.944284	-0.875995	0.759582	-1.06326	0.851993	-0.97113	0.242372	1.34162	0.506661	1.17847	0.547434	1.17991	0.238001	-1.37077
GO_LEUKOCYTE_CHEMOTAXIS	0.573906	1.1684	0.533223	1.2145	0.671526	-1.16187	0.526224	1.27902	0.695406	-1.14449	0.669121	1.0844	0.570233	1.21427	0.626387	-1.258	0.778516	-1.06067	0.55674	-1.28347	0.258223	1.42045	0.719845	1.00177	0.627775	1.15442	0.65271	-1.09834
GO_LEUKOCYTE_DIFFERENTIATION	0.462557	1.17575	0.495728	1.15075	0.855669	-0.962014	0.718608	-1.07927	0.893702	-0.910657	0.486057	1.16867	0.61289	1.1105	0.961596	-0.83627	0.878685	-0.914305	0.920121	-0.883779	0.434099	1.16343	0.639082	1.06964	0.518734	1.15811	0.741823	1.003
GO_LEUKOCYTE_HOMEOSTASIS	0.684574	1.06982	0.81123	0.931755	0.854484	-0.94558	0.760634	-1.05966	0.874186	-0.908181	0.59891	1.17842	0.728821	-1.07644	0.914621	0.88803	0.844703	-0.940853	0.851993	-0.953609	0.823984	-0.867922	0.784549	0.932592	0.609127	1.20902	0.929175	-0.74011
GO_LEUKOCYTE_MEDIATED_CYTOTOXICITY	0.042596	-1.80457	0.0376654	-1.76667	0.169038	-1.6088	0.169671	-1.66091	0.0732252	-1.70837	0.129071	-1.68455	0.420901	-1.43064	0.694257	-1.2441	0.182312	-1.56778	0.7673	-1.07736	0.212781	-1.52087	0.399192	-1.36565	0.0778109	-1.74158	0.657855	1.10345
GO_LEUKOCYTE_MEDIATED_IMMUNITY	0.569057	-1.09618	0.615541	-1.08359	0.317692	-1.25788	0.146589	-1.37608	0.0387132	-1.44761	0.606813	-1.08249	0.537271	-1.15379	0.790731	-1.07285	0.0496393	-1.39493	0.685553	-1.0888	0.820241	-0.94497	0.281516	1.23611	0.754042	-1.01628	0.0856571	1.37356
GO_LEUKOCYTE_MIGRATION	0.464262	1.19815	0.379831	1.23453	0.572914	-1.19072	0.785158	-1.00375	0.594801	-1.19618	0.657127	1.06493	0.720462	-1.05575	0.844497	-1.0475	0.806544	-1.02193	0.497235	-1.25699	0.212781	1.36029	0.465649	1.20272	0.334366	1.31068	0.0905743	-1.5122
GO_LEUKOCYTE_PROLIFERATION	0.42707	1.26231	0.342939	1.32314	0.790688	1.01705	0.809584	-0.969591	0.619969	-1.20654	0.529303	1.18858	0.798023	0.965999	0.844497	-1.052	0.714108	-1.11082	0.921098	0.865481	0.199239	1.41957	0.570834	1.13872	0.428547	1.2944	0.832054	-0.916822
GO_LIMBIC_SYSTEM_DEVELOPMENT	0.766892	0.96161	0.99394	0.669687	0.981673	-0.690375	0.831145	0.918368	0.919311	-0.809721	0.862282	0.846467	0.980121	-0.656408	0.972661	-0.692079	0.868924	-0.889647	0.566522	-1.28681	0.861747	-0.843398	0.991762	0.606043	0.888008	0.823097	0.938577	0.761139
GO_LIPID_BIOSYNTHETIC_PROCESS	0.454085	1.1609	0.463073	1.14275	0.938566	-0.868176	0.630501	1.08871	0.6533	-1.12089	0.600829	1.08037	0.844768	-0.941313	0.731043	-1.10737	0.303985	-1.28163	0.561079	-1.16961	0.385655	1.16229	0.684828	1.03389	0.747033	1.01673	0.929748	-0.851246
GO_LIPID_CATABOLIC_PROCESS	0.193843	1.44264	0.10329	1.4946	0.373396	1.29113	0.511838	1.2349	0.374729	1.32111	0.287373	1.35774	0.302252	1.38523	0.405323	1.30703	0.609299	1.15112	0.566522	1.17154	0.281794	1.30962	0.491527	1.18588	0.20437	1.47139	0.386448	1.23057
GO_LIPID_DROPLET_ORGANIZATION	0.729233	1.0107	0.89183	0.80605	0.846191	0.937912	0.686383	1.18058	0.870312	-0.911536	0.768267	0.962776	0.757221	1.02775	0.967801	-0.670383	0.883349	-0.850554	0.88784	-0.85856	0.739387	0.973927	0.57932	1.21302	0.802223	0.951497	0.971862	-0.638619
GO_LIPID_HOMEOSTASIS	0.946923	-0.742809	0.803415	-0.955381	0.860349	-0.93529	0.820865	-0.951723	0.670099	-1.17902	0.730244	-1.01202	0.710318	-1.08668	0.70533	-1.21113	0.724989	-1.11112	0.590736	-1.24998	0.828488	0.880293	0.69683	-1.03203	0.86196	-0.87918	0.680902	-1.07125
GO_LIPID_LOCALIZATION	0.208035	1.42379	0.227558	1.35144	0.435743	1.23469	0.539605	1.18655	0.909437	-0.878706	0.183937	1.43125	0.482287	1.2238	0.553613	1.22282	0.709253	1.06812	0.933311	-0.834805	0.229418	1.34545	0.386147	1.25812	0.283571	1.36335	0.182075	1.37902
GO_LIPID_METABOLIC_PROCESS	0.492447	1.10037	0.648987	1.03827	0.939959	-0.894687	0.954181	-0.861118	0.856655	-0.98235	0.632558	1.04515	0.878502	-0.92774	0.797787	-1.05612	0.595051	-1.11339	0.728522	-1.05397	0.706811	1.00039	0.95958	0.8692	0.717526	1.02243	0.981708	-0.823489
GO_LIPID_MODIFICATION	0.485187	-1.22288	0.701248	-1.06272	0.56769	-1.22172	0.64395	-1.17256	0.822677	-0.999444	0.574067	-1.16375	0.923824	-0.827501	0.9169	-0.921408	0.671843	-1.14225	0.80892	-1.01587	0.576167	-1.09323	0.819366	0.924422	0.613212	-1.15884	0.88795	-0.861125
GO_LIPID_OXIDATION	0.529604	-1.21585	0.785842	-0.982729	0.690618	-1.13886	0.525363	-1.31454	0.78922	-1.03808	0.872514	-0.837516	0.927146	-0.792582	0.828659	-1.08397	0.630614	-1.19511	0.675234	-1.17015	0.629449	-1.06728	0.874157	-0.849787	0.754042	-1.03193	0.998946	0.558079
GO_LIPID_PHOSPHORYLATION	0.850753	-0.848056	1	0.534818	0.82051	-0.992234	0.949789	-0.710121	0.990473	0.556826	0.8135	-0.893351	0.969408	0.639463	0.832575	1.06172	0.682461	1.18335	0.954551	0.686479	0.987269	0.583985	0.71793	1.00444	0.955672	-0.648972	0.83675	-0.886834
GO_LIPID_STORAGE	0.753855	0.980077	0.920814	-0.782624	0.880989	0.875189	0.944008	0.760386	0.84986	-0.968126	0.878699	0.807569	0.809507	0.946396	0.902121	0.93216	0.856764	-0.921337	0.7673	-1.07626	0.700609	1.01137	0.852507	0.856587	0.886406	0.806544	0.847575	-0.871261
GO_LIPOPOLYSACCHARIDE_MEDIATED_SIGNALING_PATHWAY	0.462557	1.32821	0.77262	0.99096	0.739993	1.08922	0.822679	-0.945839	0.940247	0.720272	0.636782	1.14293	0.811336	0.938093	0.870477	-1.01192	0.929681	-0.743135	0.920502	-0.804548	0.812563	0.878196	0.396397	1.39713	0.662806	1.14886	0.870911	0.822809
GO_LIPOPROTEIN_BIOSYNTHETIC_PROCESS	1	0.524531	1	-0.633356	1	-0.621482	0.928463	-0.786127	0.938489	-0.779502	0.818245	0.893135	0.84376	-0.906324	0.947538	-0.815889	0.935689	-0.74404	0.946391	-0.758847	0.95249	-0.726963	0.990894	-0.637789	0.866571	-0.872658	0.986099	0.688021
GO_LIPOPROTEIN_METABOLIC_PROCESS	0.972719	-0.720973	0.940353	-0.79214	0.972605	-0.752753	0.749982	-1.05546	0.95286	-0.74251	0.8135	0.91729	0.802986	-0.972143	0.994347	-0.586283	0.99172	-0.627197	0.920502	-0.835317	0.905697	0.805515	0.941387	-0.780481	0.903331	-0.812195	0.796875	0.946189
GO_LIPOSACCHARIDE_METABOLIC_PROCESS	0.522394	-1.22077	0.719112	-1.05035	0.850155	-0.954501	0.745633	-1.06842	0.893518	-0.875012	0.743503	-0.997429	0.56769	-1.2346	0.977671	-0.677813	0.889455	-0.853966	0.979667	-0.656357	0.556587	-1.13915	0.898976	-0.819139	0.832641	-0.925972	0.30957	1.3782
GO_LIVER_REGENERATION	0.647064	-1.14197	0.547405	-1.27222	0.854484	-0.948666	0.913656	-0.772301	0.863843	-0.927884	0.645837	-1.14893	0.697319	-1.15334	0.973507	-0.63819	0.727598	-1.13318	0.571958	-1.3109	0.647105	-1.07124	0.621936	-1.15856	0.69226	-1.11962	0.837658	-0.869378
GO_LOCALIZATION_WITHIN_MEMBRANE	0.920006	0.766551	0.807717	-0.954021	0.811531	-1.00938	0.809584	-0.965511	0.310845	-1.46927	0.973846	0.669751	0.585614	-1.22881	0.223598	-1.56653	0.275986	-1.48496	0.0373676	-1.77235	0.9913	-0.635854	0.960627	0.691941	0.750058	-1.03422	0.0314962	-1.83451
GO_LOCOMOTORY_BEHAVIOR	0.904322	-0.807159	0.773663	-0.99175	0.786425	-1.04778	0.614739	-1.22056	0.768364	-1.05972	0.779151	0.951816	0.899997	-0.832653	0.902949	-0.946519	0.787262	-1.04263	0.784526	-1.05445	0.951623	-0.750926	0.770632	-0.948374	0.778465	-0.999842	0.727263	-1.02331
GO_LONG_CHAIN_FATTY_ACID_METABOLIC_PROCESS	0.36959	1.40581	0.137294	1.63805	0.382294	1.4171	0.511838	1.36399	0.314395	1.53204	0.196439	1.58286	0.489184	1.34426	0.752069	1.14995	0.553793	1.29326	0.500875	1.36804	0.154388	1.59363	0.225226	1.53273	0.244932	1.55307	0.570687	1.16785
GO_LONG_CHAIN_FATTY_ACID_TRANSPORT	0.0193559	1.9915	0.0165104	2.01618	0.0713743	1.94355	0.10616	1.92684	0.280519	1.64462	0.0271202	1.88962	0.161895	1.76648	0.191237	1.85109	0.112199	1.87533	0.152014	1.79212	0.0077417	2.03985	0.11718	1.72979	0.0154363	2.05268	0.277593	1.52021
GO_LONG_TERM_SYNAPTIC_POTENTIATION	0.619176	1.13969	0.766518	0.994685	0.657448	1.17884	0.912542	-0.795334	0.69201	1.16847	0.460084	1.34351	0.618017	1.2096	0.797787	1.11265	0.921467	-0.764998	0.851993	0.921957	0.464257	1.2648	0.771797	-0.939273	0.878757	0.829222	0.415832	1.34355
GO_LOW_DENSITY_LIPOPROTEIN_PARTICLE_CLEARANCE	0.649714	-1.13012	0.766518	-1.01788	0.744106	-1.10412	0.723544	-1.13	0.630883	-1.24795	0.750622	-0.990698	0.669245	-1.1843	0.769696	-1.16954	0.723613	-1.12879	0.567735	-1.31473	0.462141	-1.27298	0.925221	-0.723733	0.719736	-1.08567	0.591247	-1.19321
GO_LOW_DENSITY_LIPOPROTEIN_RECEPTOR_PARTICLE_METABOLIC_PROCESS	0.983252	-0.588731	0.813151	-0.953425	0.832427	-0.978053	0.830561	-0.926008	0.619969	-1.27318	0.92836	-0.708953	0.852547	-0.874748	0.812529	-1.12381	0.760594	-1.09237	0.665544	-1.2253	0.956147	-0.654263	0.901741	0.756321	0.896611	-0.771232	0.749682	-1.00837
GO_LUNG_ALVEOLUS_DEVELOPMENT	0.209672	1.63428	0.395545	1.42752	0.444934	1.44179	0.253244	1.77448	0.945064	0.703697	0.40874	1.41997	0.500653	1.40506	0.959049	-0.740578	0.97308	-0.607722	0.671149	1.20485	0.214614	1.5485	0.745306	0.970165	0.486858	1.37828	0.926467	0.719975
GO_LUNG_EPITHELIUM_DEVELOPMENT	0.483962	1.30627	0.603745	1.1821	0.840317	0.95324	0.761083	1.03691	0.685309	1.17966	0.574067	1.22208	0.829481	0.903381	0.529243	1.48056	0.84559	0.902175	0.858838	0.904612	0.534305	1.19383	0.704191	1.03284	0.429606	1.42771	0.445009	1.35434
GO_LUNG_MORPHOGENESIS	0.731185	1.0022	0.817178	0.929855	0.880431	-0.89169	0.954564	-0.699218	0.517148	1.38155	0.671597	1.08763	0.888502	0.828992	0.646667	1.2849	0.915966	0.765069	0.857488	0.910426	0.593056	1.1181	0.836392	-0.867965	0.931726	-0.730551	0.864532	-0.838432
GO_LYMPHOCYTE_ACTIVATION	0.535407	1.11784	0.437864	1.15815	0.796995	-1.02319	0.548962	-1.19071	0.630883	-1.14323	0.559577	1.11304	0.615636	1.09014	0.922717	-0.935495	0.644344	-1.1323	0.946456	-0.840972	0.303609	1.22532	0.615364	1.07696	0.408954	1.19891	0.615291	-1.09251
GO_LYMPHOCYTE_ACTIVATION_INVOLVED_IN_IMMUNE_RESPONSE	0.590982	1.14244	0.815682	0.948409	0.90062	-0.866608	0.747857	-1.05829	0.636796	-1.19397	0.97048	-0.708973	0.823864	-0.942061	0.951746	-0.812506	0.440115	-1.3455	0.851993	-0.964083	0.932916	0.778947	0.814718	0.91665	0.555314	1.22066	0.750786	-1.00377
GO_LYMPHOCYTE_APOPTOTIC_PROCESS	0.769074	0.955599	0.727529	1.04051	0.790688	1.0273	0.867836	-0.865965	0.76775	1.04565	0.607774	1.1749	0.950407	0.711246	0.989809	-0.538661	0.910841	0.762459	0.805077	0.990874	0.758413	0.936852	0.758338	0.955158	0.89501	0.789021	0.788183	-0.950886
GO_LYMPHOCYTE_DIFFERENTIATION	0.619843	-1.10211	0.834407	-0.935033	0.663074	-1.13919	0.535177	-1.24688	0.728462	-1.08953	0.589504	-1.13165	0.741555	-1.04247	0.936742	-0.890514	0.708913	-1.10603	0.76145	-1.06493	0.721948	0.988554	0.706059	1.01427	0.786148	-0.990568	0.827583	-0.930953
GO_LYMPHOCYTE_HOMEOSTASIS	0.817407	-0.904787	0.796838	-0.978688	0.761732	-1.08967	0.903562	-0.802526	0.766628	-1.07994	0.805871	0.897038	0.899921	-0.798487	0.985604	-0.587091	0.885302	-0.84497	0.867973	-0.912811	0.743531	-0.961113	0.692613	1.06593	0.758167	1.02309	0.697591	1.05843
GO_LYMPHOCYTE_MEDIATED_IMMUNITY	0.50926	-1.20967	0.650853	-1.10223	0.670232	-1.14836	0.306603	-1.4688	0.163209	-1.49701	0.67617	-1.06113	0.885235	-0.866327	0.935325	-0.883654	0.561828	-1.22837	0.978219	-0.693348	0.801353	-0.928423	0.971689	0.727355	0.786148	-0.990859	0.361735	1.30363
GO_LYMPHOCYTE_MIGRATION	0.17251	-1.61338	0.3708	-1.39105	0.0237858	-1.83276	0.511838	-1.35476	0.100515	-1.67456	0.402037	-1.40809	0.487635	-1.35858	0.0744343	-1.78533	0.138178	-1.62993	0.0754017	-1.76906	0.338328	-1.3928	0.129457	-1.71904	0.45839	-1.36478	0.391458	-1.3647
GO_LYSOSOMAL_TRANSPORT	0.99731	-0.669157	1	-0.64524	0.944947	-0.795206	0.672583	-1.16013	0.805594	-1.01811	0.97941	-0.692194	0.795381	-0.980931	0.835163	-1.0673	0.821696	-0.998287	0.848135	-0.967893	0.999806	-0.625238	0.997124	0.612077	0.912569	0.808313	0.966427	0.757475
GO_LYSOSOME_LOCALIZATION	0.965248	-0.672303	0.991692	0.637917	0.938033	0.790672	0.896393	0.819399	0.999711	-0.442849	0.780771	0.945722	0.889727	0.827231	0.999494	-0.378004	0.821696	0.970756	0.912008	0.81071	0.698689	1.00522	0.929558	-0.746713	0.773144	-1.00774	0.685977	-1.08135
GO_LYTIC_VACUOLE_ORGANIZATION	0.998234	-0.611231	0.989941	-0.680842	0.806696	-1.01809	0.630263	-1.22371	0.732383	-1.10591	0.747665	-0.99427	0.81861	-0.944623	0.997449	-0.48456	0.886359	-0.850903	0.907707	0.832314	0.999806	-0.556197	0.794835	-0.926078	0.945064	0.735287	0.596759	1.13841
GO_MACROAUTOPHAGY	0.225707	1.32119	0.227558	1.28411	0.202788	1.30894	0.598879	1.12041	0.903788	-0.89929	0.196439	1.33862	0.576565	1.12408	0.994347	-0.671287	0.925154	-0.840457	0.970202	-0.780375	0.0219151	1.59543	0.0647186	1.48685	0.0808792	1.48336	0.986505	-0.748467
GO_MACROMOLECULE_CATABOLIC_PROCESS	0.0135112	-1.75585	0.0104974	-1.76628	0.00948617	-1.64283	0.0097722	-1.6179	0.00918143	-1.552	0.0124014	-1.85816	0.0127616	-1.58433	0.121761	-1.2214	0.00917388	-1.60195	0.00906609	-1.46836	0.0077417	-1.7433	0.0150715	-1.64296	0.0119463	-1.57655	0.075228	-1.27283
GO_MACROMOLECULE_DEACYLATION	0.692137	1.03136	0.769829	0.995545	0.825205	0.977528	0.795645	0.98065	0.977251	-0.683473	0.606995	1.12103	0.678055	1.11108	0.961596	-0.776337	0.989594	0.664619	1	-0.477975	0.562632	1.11294	0.620558	1.11226	0.832641	0.924209	0.953724	-0.747977
GO_MACROPHAGE_ACTIVATION	0.351257	1.45006	0.311408	1.4692	0.405695	1.43206	0.619507	1.24534	0.755804	1.06153	0.354847	1.46643	0.389137	1.51685	0.589219	1.38304	0.806544	0.993797	0.208691	1.73145	0.133767	1.66014	0.13172	1.71301	0.552508	1.26835	0.0367643	2.03214
GO_MACROPHAGE_CHEMOTAXIS	0.641129	1.15162	0.840095	0.89302	0.725516	1.12433	0.687292	-1.18533	0.951766	-0.674399	0.606813	1.20178	0.751086	1.04233	0.604168	-1.35612	0.98448	-0.570672	0.800949	-1.02852	0.860225	0.792248	0.552535	1.25111	0.859497	0.848798	0.990928	0.54971
GO_MACROPHAGE_MIGRATION	0.965248	-0.640549	0.9641	-0.687143	0.925141	-0.810137	0.661687	-1.20916	0.689811	-1.17887	0.779467	-0.955474	0.889658	0.806842	0.638774	-1.30321	0.821696	-1.0004	0.718367	-1.1548	0.828644	-0.856571	0.92698	0.71834	0.896106	-0.784023	0.975937	-0.630431
GO_MAINTENANCE_OF_CELL_NUMBER	0.503343	1.1911	0.995164	0.733642	0.746792	1.05248	0.845352	0.925574	0.90609	0.880583	0.556235	1.16204	0.929229	0.828665	0.953918	0.844802	0.935481	0.797879	0.887634	-0.902902	0.400225	1.23478	0.130385	1.55009	0.786459	0.977504	0.553559	-1.16391
GO_MAINTENANCE_OF_LOCATION	0.446786	1.20989	0.563152	1.12407	0.739993	-1.0776	0.80732	-0.975927	0.653037	-1.15319	0.789882	-0.951557	0.710318	-1.06849	0.696501	-1.16635	0.671224	-1.12802	0.206678	-1.41096	0.26746	1.3072	0.69683	1.02925	0.786148	0.9874	0.199507	-1.38804
GO_MAINTENANCE_OF_LOCATION_IN_CELL	0.522951	1.17645	0.568245	1.14244	0.653379	-1.1515	0.751798	-1.05183	0.380356	-1.35276	0.706569	-1.0273	0.513999	-1.25792	0.348163	-1.39939	0.511905	-1.2596	0.21514	-1.4429	0.288845	1.31351	0.733275	0.990081	0.832144	-0.9391	0.196943	-1.42841
GO_MAINTENANCE_OF_PROTEIN_LOCALIZATION_IN_ENDOPLASMIC_RETICULUM	0.694999	1.06492	0.947048	-0.712159	0.854484	-0.956631	0.697106	1.16813	0.370899	-1.47428	0.669651	-1.12309	0.691194	-1.1685	0.328552	-1.56386	0.814859	-1.02243	0.14838	-1.70344	0.623238	1.1	0.629938	1.15977	0.875953	-0.837101	0.682326	-1.10055
GO_MAINTENANCE_OF_PROTEIN_LOCALIZATION_IN_ORGANELLE	0.69427	-1.05541	0.591691	-1.18826	0.444038	-1.37129	0.749212	-1.06965	0.321842	-1.46266	0.441861	-1.33586	0.330224	-1.49243	0.398455	-1.45597	0.529205	-1.30188	0.180003	-1.58828	0.905962	-0.774219	0.80065	-0.917999	0.650202	-1.16353	0.298392	-1.42418
GO_MAINTENANCE_OF_PROTEIN_LOCATION	0.832	-0.903602	0.832866	-0.929412	0.700523	-1.12533	0.69383	-1.13629	0.769642	-1.05994	0.813868	-0.914599	0.673217	-1.1381	0.844497	-1.05799	0.843907	-0.949767	0.247683	-1.45491	0.900717	0.814507	0.869546	0.85784	0.868401	-0.883829	0.179783	-1.50044
GO_MAINTENANCE_OF_PROTEIN_LOCATION_IN_CELL	0.741939	-0.997219	0.785463	-0.980829	0.660225	-1.17248	0.689098	-1.15128	0.700584	-1.13912	0.657127	-1.10471	0.563908	-1.24574	0.705933	-1.21717	0.745674	-1.09607	0.274109	-1.47161	0.803087	0.902904	0.727837	-0.993609	0.770844	-1.00968	0.165457	-1.5566
GO_MAINTENANCE_OF_PROTEIN_LOCATION_IN_NUCLEUS	0.427092	-1.3665	0.291477	-1.46557	0.499025	-1.35249	0.46628	-1.42151	0.471412	-1.38339	0.532007	-1.26873	0.380098	-1.49195	0.832575	-1.08754	0.515956	-1.34018	0.656439	-1.22654	0.860225	-0.815504	0.59853	-1.18815	0.717386	-1.08726	0.596963	-1.18427
GO_MALE_GAMETE_GENERATION	0.927968	-0.833539	0.933818	-0.840178	0.743052	-1.0667	0.667424	-1.12959	0.919311	-0.858069	0.599542	-1.11421	0.896998	-0.877067	0.913503	-0.951772	0.781553	-1.04273	0.561079	-1.21246	0.966967	-0.802128	0.974296	0.771686	0.899741	-0.853796	0.947697	0.860227
GO_MALE_SEX_DIFFERENTIATION	0.535407	-1.19081	0.608571	-1.13559	0.608734	-1.20203	0.511838	-1.30223	0.777014	-1.05052	0.422431	-1.30195	0.497415	-1.29486	0.690908	-1.20601	0.417407	-1.34843	0.673349	-1.16724	0.524403	-1.14669	0.352396	-1.36108	0.582893	-1.19129	0.810315	-0.936342
GO_MAMMARY_GLAND_DEVELOPMENT	0.321501	1.40726	0.295962	1.40528	0.429107	1.34606	0.533716	1.27575	0.501849	1.29386	0.302655	1.4352	0.559714	1.23549	0.877414	0.980855	0.491429	1.3264	0.727771	1.08591	0.221888	1.44172	0.621936	1.11992	0.518734	1.25974	0.69307	-1.05714
GO_MAMMARY_GLAND_EPITHELIAL_CELL_PROLIFERATION	0.442658	1.38308	0.690857	1.09742	0.586389	1.28164	0.644418	1.24909	0.625462	1.28231	0.451401	1.38047	0.846207	0.86197	0.946286	-0.789805	0.964865	-0.625851	0.7673	-1.07961	0.446096	1.29682	0.743619	0.9743	0.571614	1.28526	0.302417	-1.46934
GO_MAMMARY_GLAND_EPITHELIUM_DEVELOPMENT	0.492372	1.28865	0.654402	1.12886	0.572914	1.28107	0.743996	1.06571	0.477151	1.42136	0.530922	1.27551	0.863255	0.841649	0.961623	-0.733852	0.814859	0.984276	0.793372	1.00183	0.467157	1.25973	0.839902	0.858785	0.472142	1.36585	0.786751	-0.956865
GO_MANNOSYLATION	0.901873	-0.759574	1	-0.573903	0.962187	-0.713736	0.980181	-0.614744	0.947763	-0.692901	0.910281	0.720851	0.988253	-0.565851	0.906487	-0.927895	0.971359	0.588369	0.920502	0.746633	0.684579	1.03208	0.999616	0.446654	0.831583	0.898681	0.983682	-0.606179
GO_MAST_CELL_ACTIVATION	0.779119	0.939274	0.60105	1.21884	0.712148	1.14054	0.743996	1.07914	0.776136	1.05059	0.607774	1.1949	0.851781	0.863736	0.867912	0.994572	0.806544	0.993532	0.758885	1.06342	0.669389	1.04355	0.889163	-0.776523	0.961841	-0.632455	0.850959	0.830313
GO_MATERNAL_PLACENTA_DEVELOPMENT	0.0452867	1.88872	0.0599299	1.80795	0.202788	1.71998	0.242391	1.75075	0.18777	1.75869	0.0360434	1.86928	0.204747	1.74593	0.131593	2.05283	0.124418	1.88122	0.244015	1.75452	0.0944478	1.74794	0.0150228	2.13547	0.0955283	1.7787	0.318204	1.47288
GO_MATERNAL_PROCESS_INVOLVED_IN_FEMALE_PREGNANCY	0.025847	1.96056	0.0165104	2.00051	0.118505	1.77604	0.380713	1.54131	0.138379	1.80546	0.0208605	1.9438	0.11929	1.80895	0.17593	1.87214	0.0550794	1.95029	0.303668	1.61783	0.0324212	1.87968	0.0150228	2.0832	0.101752	1.78562	0.0772407	1.81481
GO_MATURATION_OF_5_8S_RRNA	0.983252	-0.605735	0.87279	-0.865922	0.953979	-0.740328	1	-0.513573	0.799634	-1.03702	0.784259	-0.942062	0.961468	-0.675559	0.969212	0.676959	0.693829	-1.16074	0.866796	-0.919559	0.903666	-0.75602	0.70438	1.02713	0.954194	-0.663696	0.877226	-0.82454
GO_MATURATION_OF_LSU_RRNA	0.103312	-1.6976	0.0744115	-1.67418	0.30125	-1.49543	0.145444	-1.70444	0.248082	-1.54508	0.113957	-1.72342	0.272948	-1.57157	0.585584	-1.34762	0.240235	-1.5495	0.307917	-1.51577	0.137508	-1.65191	0.458986	-1.31359	0.381689	-1.42554	0.248395	-1.51695
GO_MATURATION_OF_SSU_RRNA	0.0586024	-1.76937	0.0162999	-1.8494	0.0290875	-1.81441	0.28047	-1.55187	0.0441454	-1.75633	0.0124014	-1.96373	0.420901	-1.42507	0.458315	-1.42221	0.166339	-1.58337	0.491103	-1.35986	0.116587	-1.62953	0.411598	-1.34448	0.0452578	-1.76955	0.584958	-1.17349
GO_MATURATION_OF_SSU_RRNA_FROM_TRICISTRONIC_RRNA_TRANSCRIPT_SSU_RRNA_5_8S_RRNA_LSU_RRNA	0.0623758	-1.76728	0.0227434	-1.82004	0.045023	-1.76605	0.252629	-1.60946	0.0482659	-1.7827	0.0235365	-1.9059	0.327695	-1.51502	0.416048	-1.47453	0.0954158	-1.66114	0.431578	-1.42499	0.0273962	-1.86135	0.357786	-1.43962	0.085513	-1.71814	0.490064	-1.27452
GO_MECHANORECEPTOR_DIFFERENTIATION	0.729648	1.0101	0.678931	1.10343	0.87476	0.88293	0.755539	1.04748	0.533656	1.38058	0.487076	1.32527	0.674966	1.15477	0.473002	1.57826	0.437559	1.49421	0.500875	1.46378	0.549978	1.18154	0.909085	-0.750216	0.584184	1.25103	0.771015	0.965707
GO_MEGAKARYOCYTE_DIFFERENTIATION	0.722113	1.00908	1	-0.62371	1	0.635251	1	0.538251	0.951031	-0.72248	0.675172	1.07419	0.657251	1.16409	0.961596	-0.75669	0.992929	-0.549186	0.974284	-0.643337	0.859417	0.841022	0.649428	1.10286	0.947005	0.727561	0.999231	-0.464386
GO_MEIOSIS_I_CELL_CYCLE_PROCESS	1	-0.556941	0.794642	-0.97251	0.860349	-0.930368	1	-0.534169	0.799634	-1.03255	0.727601	-1.01555	0.924232	-0.773127	0.961623	-0.733322	0.709253	-1.13877	0.884452	-0.883856	0.846051	-0.836385	0.893532	0.796138	0.940356	-0.718398	0.437004	1.2753
GO_MEIOTIC_CELL_CYCLE	0.930035	0.793608	1	-0.627837	1	-0.475	1	0.591977	1	-0.45142	0.883734	0.831595	1	0.524105	0.998777	-0.496691	0.980729	-0.664833	0.98254	-0.663106	0.999806	0.650693	0.704191	1.02435	0.993503	0.615416	0.428608	1.207
GO_MEIOTIC_CELL_CYCLE_PROCESS	0.933598	0.762644	0.958182	-0.743457	0.983624	-0.686522	1	0.534798	0.951766	-0.725876	0.986171	-0.642527	0.98523	-0.666464	0.977671	-0.667972	0.842363	-0.954604	0.8667	-0.933425	0.947819	0.735037	0.811313	0.911686	0.94621	0.735767	0.328497	1.32722
GO_MEIOTIC_CHROMOSOME_SEGREGATION	0.987657	0.580744	0.892097	-0.835975	1	-0.412733	0.995768	0.567885	0.917524	-0.791781	0.929995	-0.719461	0.987346	-0.602345	0.969212	0.677872	0.781553	-1.05902	0.994715	-0.510233	0.869203	0.799337	0.745306	0.967505	0.979609	0.584227	0.145881	1.67368
GO_MEMBRANE_BIOGENESIS	0.238306	-1.536	0.451771	-1.3359	0.356098	-1.46196	0.254737	-1.59387	0.145543	-1.64728	0.105919	-1.71299	0.527889	-1.31871	0.701339	-1.24774	0.169534	-1.60146	0.352751	-1.4881	0.152734	-1.6339	0.332869	-1.48262	0.778212	-1.00311	0.495505	-1.2755
GO_MEMBRANE_DEPOLARIZATION	0.27854	-1.49694	0.591691	-1.20916	0.582402	-1.26216	0.392683	-1.47099	0.163209	-1.6233	0.657127	-1.1257	0.347512	-1.50335	0.252651	-1.57289	0.550701	-1.30058	0.530357	-1.36139	0.308414	-1.43912	0.326351	-1.5092	0.232717	-1.55674	0.625048	-1.15057
GO_MEMBRANE_DOCKING	0.983252	0.740909	1	0.742788	1	0.624	1	-0.415914	0.861043	-0.948991	0.986171	0.72002	0.967582	0.784438	0.994347	-0.621266	0.853899	-0.940873	0.835906	-0.991657	0.951532	0.776131	0.94715	0.782569	0.658524	1.09325	0.429288	1.21026
GO_MEMBRANE_FUSION	0.776727	0.959467	0.792155	-0.976991	0.840317	-0.972577	0.721787	1.07482	0.630883	-1.19594	0.728407	-1.00429	0.604347	1.15922	0.947538	-0.833639	0.660727	-1.15553	0.983398	-0.665721	0.683628	1.02281	0.769623	0.959431	0.878757	-0.862456	0.285046	-1.37408
GO_MEMBRANE_INVAGINATION	0.933598	0.702823	0.967997	-0.686907	0.85668	-0.938918	0.699854	-1.15225	0.636796	-1.23018	0.751159	-0.978059	0.811181	-0.958218	0.790731	-1.14499	0.593462	-1.26343	0.224836	-1.57746	0.525264	1.20585	0.988151	-0.579765	0.927618	-0.732086	0.821802	-0.912475
GO_MEMBRANE_LIPID_BIOSYNTHETIC_PROCESS	0.471407	-1.24341	0.569255	-1.17896	0.662867	-1.15576	0.77918	-1.0069	0.460874	-1.31676	0.414385	-1.31393	0.588487	-1.19227	0.827589	-1.08097	0.352122	-1.40403	0.851993	-0.963797	0.364205	-1.2892	0.664838	-1.06496	0.65479	-1.1256	0.995019	-0.629662
GO_MEMBRANE_LIPID_CATABOLIC_PROCESS	0.60035	-1.19319	0.812557	-0.953998	0.841467	-0.967599	0.683392	-1.18606	0.692917	1.15752	0.588999	-1.20844	0.678055	-1.17528	0.472283	1.58062	0.835483	0.915916	0.542026	1.42484	0.787605	-0.912221	0.906256	-0.742256	0.917898	-0.751374	0.121605	1.79631
GO_MEMBRANE_LIPID_METABOLIC_PROCESS	0.294329	-1.35182	0.574399	-1.15827	0.628764	-1.16754	0.6379	-1.17369	0.751927	-1.06743	0.30489	-1.36789	0.503697	-1.25863	0.946286	-0.853982	0.676719	-1.1357	0.994715	-0.642944	0.28901	-1.32038	0.592765	-1.11073	0.687155	-1.07852	0.571571	1.12207
GO_MEMBRANE_ORGANIZATION	0.848813	0.944378	0.892364	-0.916067	0.690618	-1.08208	0.72565	-1.06246	0.0672922	-1.39147	0.620005	-1.0734	0.695828	-1.06626	0.571659	-1.15517	0.15961	-1.30244	0.319273	-1.22919	0.707863	1.00017	0.704122	1.0152	0.831583	-0.95909	0.0320226	-1.42619
GO_MEMBRANE_PROTEIN_ECTODOMAIN_PROTEOLYSIS	0.869754	0.820907	0.892681	-0.824606	0.819648	-0.996577	0.94465	-0.725343	0.827618	-0.99907	0.877829	0.793792	0.659914	-1.18354	0.800991	1.11744	0.838152	0.918233	0.7673	1.04521	0.836151	-0.844038	0.453128	1.32849	0.826828	0.919168	0.669644	1.08746
GO_MEMBRANE_PROTEIN_PROTEOLYSIS	0.932758	-0.734401	0.884251	-0.860777	0.881791	-0.884913	0.972786	-0.677384	0.756568	-1.07795	0.909528	-0.760927	0.615941	-1.20729	0.902878	0.928563	0.922318	-0.761795	0.933311	-0.765476	0.821657	-0.879188	0.509502	1.24809	0.819506	0.939629	0.837888	0.884124
GO_MEMBRANE_RAFT_ORGANIZATION	0.349257	-1.44079	0.504796	-1.29922	0.435522	-1.40366	0.206631	-1.63872	0.377026	-1.46052	0.131103	-1.68968	0.510488	-1.35935	0.641954	-1.30996	0.183718	-1.59118	0.319273	-1.51925	0.423517	-1.32513	0.12498	-1.75358	0.744218	-1.05883	0.41097	-1.38308
GO_MEMBRANE_REPOLARIZATION	0.893215	-0.780582	0.900854	-0.806091	0.671769	-1.1891	0.742949	-1.10489	0.861043	-0.931853	0.940687	-0.67726	0.827699	-0.925158	0.646667	-1.30562	0.862886	-0.898032	0.505262	-1.38781	0.947177	0.662622	0.886905	-0.770015	0.855414	-0.876729	0.26903	-1.50941
GO_MEMORY	0.621598	1.12927	0.602685	1.16366	0.733483	1.08959	0.560137	1.30146	0.728756	1.09787	0.689121	1.05667	0.662166	1.15396	0.893748	0.9546	0.928136	-0.751459	0.671743	1.18181	0.556587	1.14654	0.605675	1.15412	0.65479	1.13785	0.778367	0.965972
GO_MESENCHYMAL_CELL_DIFFERENTIATION	0.374768	1.30844	0.486422	1.20246	0.771658	1.03867	0.77918	-1.00886	0.713508	1.0748	0.374416	1.30097	0.807388	-0.968679	0.890521	-0.987064	0.521453	1.22347	0.855107	-0.965613	0.144179	1.4781	0.571961	1.14198	0.771705	-1.00526	0.206785	-1.43738
GO_MESENCHYMAL_CELL_PROLIFERATION	0.0923165	1.7814	0.301742	1.47245	0.256435	1.60452	0.438734	1.48882	0.170182	1.76709	0.127159	1.71115	0.296675	1.63939	0.655309	1.2825	0.24573	1.70802	0.57176	1.34716	0.0344422	1.86633	0.216869	1.59416	0.248526	1.59231	0.794713	-0.937239
GO_MESENCHYME_DEVELOPMENT	0.56911	1.13397	0.737902	1.0164	0.830831	-0.9803	0.598879	-1.20036	0.856446	-0.961742	0.584862	1.12188	0.678055	-1.10608	0.747641	-1.14212	0.693615	1.08651	0.686226	-1.12701	0.349687	1.2491	0.481449	-1.19472	0.563371	-1.1914	0.19018	-1.41208
GO_MESENCHYME_MORPHOGENESIS	0.571991	1.21438	0.68948	1.09332	0.743861	1.09287	0.406239	1.54937	0.380356	1.56787	0.539219	1.26064	0.542375	1.31829	0.36776	1.65438	0.502044	1.40554	0.887088	0.842369	0.48734	1.25243	0.798049	-0.906625	0.878757	0.811706	0.873044	-0.825006
GO_MESODERM_DEVELOPMENT	0.611013	1.14751	0.731861	1.03256	0.712148	1.09953	0.609373	1.23412	0.850539	0.94527	0.779559	0.945547	0.845043	0.893042	0.951788	-0.794712	0.723613	1.08661	0.887088	-0.890355	0.685398	1.01576	0.861319	0.844709	0.84745	0.894651	0.832054	0.898284
GO_MESODERM_MORPHOGENESIS	0.807323	0.912099	0.963809	0.699711	0.938566	0.78458	0.604857	1.26255	0.950975	0.705218	0.866113	-0.822074	0.964005	-0.686153	0.912582	0.903331	0.835483	0.940816	0.975419	-0.63403	0.822522	0.865601	0.95958	-0.668651	0.882054	-0.820019	0.784761	-0.956023
GO_MESONEPHRIC_TUBULE_MORPHOGENESIS	0.298357	1.50443	0.250775	1.54126	0.41406	1.44683	0.34402	1.6021	0.664369	1.19945	0.588999	1.19723	0.288985	1.62245	0.912582	-0.923554	0.560916	1.30821	0.858838	-0.942864	0.258223	1.49019	0.564614	1.21075	0.65479	1.15935	0.784458	0.94869
GO_MESONEPHROS_DEVELOPMENT	0.202417	1.5748	0.174688	1.58736	0.356098	1.44415	0.232911	1.67163	0.447928	1.40714	0.424937	1.34477	0.249895	1.63009	0.764417	1.12642	0.438911	1.42413	0.797204	1.01706	0.164274	1.554	0.474568	1.27906	0.401197	1.39016	0.959039	-0.706291
GO_METAL_ION_HOMEOSTASIS	0.0411268	1.55555	0.0304423	1.57923	0.14156	1.37333	0.845352	-0.939997	0.170603	1.33765	0.0306795	1.59526	0.277396	1.32726	0.914621	-0.94817	0.850093	-0.958784	0.920502	-0.882123	0.0121973	1.71035	0.691155	1.03283	0.0473555	1.5393	0.276006	1.23947
GO_METAL_ION_TRANSPORT	0.0818748	1.46272	0.093742	1.42143	0.262432	1.26289	0.777682	-1.0169	0.7044	-1.0891	0.0235365	1.52346	0.714856	-1.04867	0.504951	-1.2212	0.709253	-1.08949	0.709004	-1.09093	0.0281007	1.51588	0.75148	0.980794	0.165064	1.35209	0.500145	-1.15165
GO_METANEPHROS_DEVELOPMENT	0.751729	-0.988712	0.917403	-0.798468	0.934908	-0.802145	0.813894	-0.958103	0.886054	0.863518	0.846645	-0.85228	0.659159	-1.17485	0.922717	-0.877586	0.708913	1.11327	0.920759	-0.798165	0.865853	-0.822858	0.649581	-1.10966	0.364298	-1.44555	0.542583	-1.21512
GO_METAPHASE_ANAPHASE_TRANSITION_OF_CELL_CYCLE	0.908016	0.777942	1	0.576462	0.870054	0.899463	0.988335	-0.620105	0.98708	-0.589088	0.606813	1.16464	0.736547	1.05262	0.790731	1.11986	0.775038	1.04102	0.947416	0.714141	0.609404	1.10137	0.386784	1.38078	0.886212	-0.809952	0.0161438	2.25295
GO_METAPHASE_PLATE_CONGRESSION	1	-0.511484	0.713381	-1.0683	0.938566	-0.782967	0.947134	-0.741462	0.916397	-0.816965	0.999359	0.554349	0.950168	0.728197	0.945089	0.817313	0.671739	-1.17526	0.904397	0.833096	0.853439	0.842833	0.5808	1.17243	0.928927	-0.751439	0.0437681	1.83437
GO_METENCEPHALON_DEVELOPMENT	0.751729	-0.992928	0.81983	-0.943031	0.789497	-1.04574	0.546616	-1.31404	0.834908	-0.987628	0.802367	-0.918386	0.756485	-1.03453	0.719944	-1.2092	0.576958	-1.25852	0.33956	-1.43904	0.75384	-0.949224	0.559541	-1.18725	0.79708	-0.968557	0.561043	-1.1888
GO_METHYLATION	0.818816	0.937386	1	0.654943	0.981989	0.827111	1	0.683404	0.988991	-0.708806	0.999394	0.706516	0.984519	0.787893	0.99497	-0.64921	0.921832	-0.831776	0.994715	-0.666713	0.560176	1.08769	0.678239	1.04549	1	-0.581126	0.998946	-0.639414
GO_MICROTUBULE_BASED_MOVEMENT	0.98135	-0.747943	1	0.684259	1	-0.652978	0.75666	-1.0443	0.883544	-0.918758	0.967471	0.787773	0.950991	-0.799042	0.873802	-1.00933	0.838784	-0.968981	0.712084	-1.10661	0.988756	0.745558	0.92698	0.826045	0.868401	-0.905056	0.930898	0.855075
GO_MICROTUBULE_BASED_PROCESS	1	-0.737517	1	-0.693392	1	-0.707623	0.947134	-0.852341	0.728462	-1.06383	1	-0.715701	0.924232	-0.878678	0.893748	-0.991398	0.873143	-0.937744	0.850852	-0.987406	0.872312	0.913383	0.882068	0.912392	0.948515	-0.838705	0.251963	1.18029
GO_MICROTUBULE_BASED_TRANSPORT	0.971893	-0.737243	0.990857	0.761944	1	-0.648624	0.826545	-0.949242	0.778187	-1.04525	0.927863	0.812017	0.8592	-0.896873	0.867912	-1.02729	0.838784	-0.969502	0.778685	-1.05382	0.966967	0.76607	1	0.523486	0.948515	-0.778739	0.690382	-1.05663
GO_MICROTUBULE_BUNDLE_FORMATION	0.932758	0.70469	0.773378	0.984799	0.773264	1.05268	0.856953	0.857018	0.949704	-0.699694	0.705677	1.05204	0.99919	-0.528439	0.914621	-0.90691	0.821696	0.962587	0.953976	-0.708724	0.830192	0.851727	0.615364	1.15332	0.745866	1.04421	0.64962	-1.1222
GO_MICROTUBULE_CYTOSKELETON_ORGANIZATION	1	-0.73044	0.99394	-0.782461	1	-0.741383	0.982831	-0.770062	0.665449	-1.12311	0.871666	-0.895037	0.885235	-0.900385	0.8985	-0.983953	0.856993	-0.953077	0.8667	-0.964269	0.879195	0.889946	0.874157	0.901061	0.930958	-0.842156	0.0405606	1.43849
GO_MICROTUBULE_CYTOSKELETON_ORGANIZATION_INVOLVED_IN_MITOSIS	0.533124	1.19509	0.917521	0.83551	0.854484	0.950299	0.678648	1.1206	0.981104	-0.676747	0.732721	1.00004	0.996847	0.667483	0.92381	-0.888858	0.993697	-0.597162	0.756364	1.04952	0.343903	1.30297	0.521761	1.18664	0.468368	1.28148	0.0171649	1.81816
GO_MICROTUBULE_NUCLEATION	0.475114	1.34537	1	0.549707	0.834413	0.947018	0.617754	1.28442	0.916397	0.773597	0.828499	0.856877	0.922308	0.745085	0.989809	0.541348	0.660727	1.21614	0.983709	0.563991	0.824679	0.85425	0.894278	0.775342	0.479561	1.39125	0.336428	1.45097
GO_MICROTUBULE_ORGANIZING_CENTER_LOCALIZATION	0.974311	0.600498	0.995164	0.582129	0.981989	0.637006	0.987914	0.585624	0.923741	-0.766039	0.993445	0.534511	0.978006	-0.610087	0.990782	-0.52006	0.902173	0.756841	0.737561	-1.11985	0.445759	1.31092	0.481449	1.31329	0.878507	-0.834221	0.429288	1.35931
GO_MICROTUBULE_ORGANIZING_CENTER_ORGANIZATION	0.944834	0.763772	0.987828	0.714237	1	-0.635923	0.829956	-0.93519	0.992776	-0.599404	0.981545	-0.684519	0.949161	-0.755806	0.985604	0.684698	1	-0.462441	0.964151	0.753774	0.576167	1.10502	0.974483	0.690745	0.834158	-0.925587	0.0593234	1.61288
GO_MICROTUBULE_POLYMERIZATION	0.819238	0.900443	1	-0.609061	0.980836	-0.684726	0.936022	0.781446	0.980593	-0.63757	0.999359	-0.556986	0.872845	-0.855392	0.977671	-0.663779	0.91744	0.781717	0.966067	-0.685515	0.959136	0.704758	0.989182	0.622273	0.786148	0.977246	0.692312	1.04661
GO_MICROTUBULE_POLYMERIZATION_OR_DEPOLYMERIZATION	0.973035	0.699082	1	-0.48336	0.94245	-0.789401	0.990599	-0.640686	0.910416	-0.84226	0.915401	-0.764997	0.641784	-1.16981	0.922717	-0.88829	0.955305	-0.699471	0.96021	-0.727633	0.784806	-0.92592	0.894326	-0.813091	0.963722	0.688488	0.761837	0.983107
GO_MIDBODY_ABSCISSION	0.831387	0.863414	1	0.519427	0.879829	0.858948	0.986841	-0.5965	0.935226	-0.733554	0.633311	1.16819	0.71144	1.10271	0.922717	-0.859311	0.991666	-0.52656	0.568392	1.38442	0.576167	1.16028	0.704191	1.04328	0.971722	-0.615119	0.875564	0.796607
GO_MIDBRAIN_DEVELOPMENT	0.654432	1.08722	0.990757	-0.688429	0.937667	-0.81331	0.954181	-0.735851	0.606911	-1.24487	0.912169	0.785288	0.600912	-1.20559	0.690908	-1.23016	0.55234	-1.27079	0.328769	-1.43652	0.561421	1.12704	0.71186	1.01726	0.954072	-0.716938	0.428571	-1.31389
GO_MISMATCH_REPAIR	0.351257	-1.43767	0.427651	-1.35572	0.610608	-1.24696	0.517187	-1.3654	0.625462	-1.2633	0.442748	-1.37201	0.472765	-1.39653	0.9169	-0.882969	0.647022	-1.22588	0.96409	-0.667098	0.531822	-1.19851	0.696205	-1.06055	0.705291	-1.10737	0.586716	-1.19504
GO_MITOCHONDRIAL_CALCIUM_ION_HOMEOSTASIS	0.886756	0.771623	0.787551	0.975128	0.989098	-0.621989	0.959208	-0.680696	0.751128	-1.09444	0.943978	0.656124	0.745051	1.05294	0.915891	-0.887094	0.863371	-0.896438	0.98281	-0.572717	0.51105	1.23723	0.836449	0.858726	0.630092	1.21519	0.936762	-0.705177
GO_MITOCHONDRIAL_CALCIUM_ION_TRANSMEMBRANE_TRANSPORT	0.987695	-0.589498	0.833863	-0.917906	0.976866	-0.677107	0.825559	0.905412	0.746054	-1.10552	0.868506	0.800823	0.823864	0.913697	0.921121	-0.880272	0.491429	-1.36587	0.835906	-0.98383	0.743531	0.957864	0.782449	0.928648	0.956682	0.642767	0.862424	-0.828725
GO_MITOCHONDRIAL_CYTOCHROME_C_OXIDASE_ASSEMBLY	0.906423	0.745281	0.946387	-0.722277	0.904996	-0.84382	0.91009	-0.794987	0.963471	0.632466	0.905343	0.74266	0.945238	0.697891	0.969212	-0.678717	0.682461	1.18786	0.994715	-0.502818	0.805781	0.888091	0.733275	-0.985158	0.917631	-0.751655	0.923106	0.73567
GO_MITOCHONDRIAL_ELECTRON_TRANSPORT_NADH_TO_UBIQUINONE	0.166051	-1.54011	0.0271252	-1.74263	0.0818496	-1.65846	0.0170782	-1.85148	0.0899159	-1.62087	0.399637	-1.33256	0.0517719	-1.74282	0.0106246	-1.91477	0.132851	-1.55972	0.110702	-1.61728	0.0259681	-1.79045	0.0427731	-1.81857	0.019329	-1.93607	0.0102211	-2.11724
GO_MITOCHONDRIAL_ELECTRON_TRANSPORT_UBIQUINOL_TO_CYTOCHROME_C	0.428348	-1.36543	0.146632	-1.58548	0.297159	-1.5141	0.192632	-1.64822	0.202314	-1.58673	0.437143	-1.37129	0.0856351	-1.76669	0.101168	-1.7521	0.53137	-1.32376	0.200539	-1.64095	0.285772	-1.48379	0.386145	-1.45674	0.496214	-1.33254	0.0690412	-1.80027
GO_MITOCHONDRIAL_FISSION	0.965248	0.631101	0.916049	0.756434	0.970871	-0.698773	0.878649	-0.841253	0.622826	-1.26646	0.840805	0.838765	0.802986	0.953263	0.828659	-1.09274	0.806544	-1.03437	0.737561	-1.1217	0.914148	0.736447	0.960627	-0.653795	0.853255	0.868052	0.925326	0.749913
GO_MITOCHONDRIAL_FUSION	0.63138	1.14802	0.523054	1.31129	0.798021	1.01837	0.824439	0.913026	0.933867	-0.745678	0.620005	1.17814	0.795381	0.967948	0.867912	-1.01856	0.811582	-1.02411	0.851993	-0.951273	0.620777	1.09708	0.662864	1.10291	0.687155	1.11575	0.415832	-1.36378
GO_MITOCHONDRIAL_GENE_EXPRESSION	0.658238	1.04791	0.937002	0.857483	0.972981	0.83646	1	-0.471339	0.919878	-0.843005	0.693558	1.03009	0.640917	1.10813	0.961596	-0.811256	0.949278	-0.766077	0.91706	-0.871497	0.445759	1.16968	0.455533	1.20505	0.996977	0.699284	0.522502	-1.1717
GO_MITOCHONDRIAL_MEMBRANE_ORGANIZATION	0.766515	-0.968995	0.89183	-0.862152	0.743932	-1.08042	0.697049	-1.11946	0.477151	-1.30672	0.829006	-0.891999	0.751086	-1.03765	0.800439	-1.11017	0.404464	-1.35502	0.500875	-1.30224	0.836745	-0.893326	0.75899	-0.960032	0.429606	-1.29962	0.186559	-1.47133
GO_MITOCHONDRIAL_OUTER_MEMBRANE_PERMEABILIZATION	0.927818	0.749159	0.910015	0.806057	0.984926	-0.664349	1	-0.538737	0.951061	-0.706637	0.882837	0.802225	0.823864	0.925644	0.897411	-0.959457	0.829137	-0.978602	0.728522	-1.12391	0.809374	0.890827	0.882667	0.812936	0.810793	-0.954069	0.575241	-1.18437
GO_MITOCHONDRIAL_RESPIRATORY_CHAIN_COMPLEX_ASSEMBLY	0.193843	-1.44943	0.0891584	-1.56706	0.0915709	-1.57647	0.0577307	-1.69002	0.328958	-1.38509	0.477066	-1.23413	0.140972	-1.56737	0.0680637	-1.62815	0.491429	-1.28214	0.290913	-1.39887	0.117594	-1.49693	0.106692	-1.5845	0.0227432	-1.78726	0.0167443	-1.78043
GO_MITOCHONDRIAL_RNA_METABOLIC_PROCESS	1	-0.499083	1	0.515808	1	0.573281	0.940369	-0.738614	0.910112	-0.815502	1	-0.433552	0.84376	0.882707	0.991452	-0.52521	0.843907	0.893199	0.846058	-0.968999	0.999806	-0.416705	0.884319	0.798746	1	-0.428995	0.990122	0.581907
GO_MITOCHONDRIAL_TRANSLATION	0.627001	1.0754	0.916145	0.872512	0.938566	0.873855	1	0.624083	0.917524	-0.846577	0.678887	1.04261	0.657424	1.10733	0.945089	-0.864433	0.928206	-0.81073	0.920759	-0.848477	0.354956	1.24216	0.485798	1.19587	0.999965	0.649966	0.308053	-1.32801
GO_MITOCHONDRIAL_TRANSLATIONAL_TERMINATION	0.40621	1.26577	0.791816	0.976888	0.671769	1.10169	0.949789	0.818097	0.914019	-0.853249	0.449655	1.23998	0.56902	1.18131	0.967719	-0.753536	0.943575	-0.766403	0.934097	-0.806713	0.168614	1.45096	0.440346	1.24749	0.898906	0.856787	0.361735	-1.31098
GO_MITOCHONDRIAL_TRANSMEMBRANE_TRANSPORT	0.923332	-0.776818	0.902847	-0.837807	0.889158	0.88422	0.862812	-0.885445	0.862229	-0.933686	0.869596	0.840566	0.899997	0.834451	0.835163	-1.07478	0.842306	-0.955532	0.8667	-0.933313	0.750633	0.955545	0.871417	-0.839013	0.773144	0.996863	0.767503	-0.982754
GO_MITOCHONDRIAL_TRANSPORT	0.965248	-0.784692	0.977932	-0.788053	0.912832	-0.890299	0.891966	-0.885807	0.664369	-1.13825	0.981545	-0.76295	0.926208	-0.844201	0.641954	-1.19069	0.511642	-1.23775	0.50506	-1.24393	0.871553	-0.884916	0.684974	-1.03494	0.753084	-1.02402	0.117786	-1.44813
GO_MITOCHONDRION_LOCALIZATION	0.801055	0.910856	0.690857	1.11205	0.938566	0.740476	0.785158	-1.00772	0.886347	-0.873611	0.904444	-0.746588	0.899921	-0.804216	0.953918	-0.770349	0.892688	-0.8224	0.776862	-1.07107	0.690709	1.02375	0.964485	0.642431	0.651021	1.18236	0.793107	-0.942939
GO_MITOCHONDRION_MORPHOGENESIS	0.998248	-0.552842	0.989941	-0.614278	0.975897	-0.687344	0.784936	-1.01161	0.860312	-0.935373	0.951271	0.654844	0.880821	-0.831536	0.412326	-1.49853	0.734765	-1.11967	0.371893	-1.47766	0.825173	-0.863829	0.615015	1.1696	0.8619	0.850523	0.245169	-1.53137
GO_MITOCHONDRION_ORGANIZATION	0.940818	-0.865289	0.828113	-0.959494	0.854484	-0.970158	0.284137	-1.30739	0.430284	-1.21961	0.759474	0.985472	0.618097	-1.10966	0.304623	-1.2599	0.671843	-1.09765	0.464781	-1.2043	0.872312	0.912221	0.704191	-1.0066	0.562002	-1.13188	0.141398	-1.33681
GO_MITOPHAGY	0.76489	-0.979081	0.719175	-1.08382	0.811531	-1.01696	0.734306	-1.11605	0.76775	-1.08308	0.8135	-0.896803	0.889658	0.785844	0.764417	-1.19015	0.561828	-1.28934	0.901136	-0.838428	0.951532	-0.649569	0.928842	-0.703161	0.96742	-0.624689	0.871428	-0.818782
GO_MITOTIC_CELL_CYCLE	0.626517	1.04232	1	0.78959	1	0.866845	0.974698	-0.833096	0.861043	-0.975937	0.976693	0.875904	1	-0.725082	0.902878	-0.983869	0.901395	-0.92	0.798585	-1.01661	0.415027	1.113	0.0216106	1.43356	0.997726	-0.767274	0.0501935	1.38979
GO_MITOTIC_CELL_CYCLE_CHECKPOINT	0.621598	1.10187	0.927398	0.835561	0.653036	1.12478	0.974295	0.775383	0.99479	-0.598688	0.460084	1.25193	0.948618	0.810932	0.915891	0.920836	0.949182	0.771787	1	-0.521212	0.517588	1.1415	0.313967	1.36178	0.947238	0.776879	0.0637751	1.64161
GO_MITOTIC_CYTOKINESIS	0.935265	-0.742325	0.81983	-0.939185	0.725516	-1.11364	0.874987	-0.857756	0.688503	-1.16047	0.901814	-0.783654	0.941298	-0.758309	0.902878	-0.948095	0.82633	-0.987863	0.824572	-1.00416	0.86397	0.836103	0.948334	-0.7302	0.826828	-0.929919	0.521145	1.18522
GO_MITOTIC_CYTOKINETIC_PROCESS	0.752719	0.978275	1	-0.51381	0.980578	-0.670557	0.957182	-0.694667	0.79734	-1.04163	0.779151	0.950504	0.82731	0.91119	0.863463	-1.03816	0.723613	-1.13409	0.848135	0.920981	0.511149	1.22761	0.664882	1.1031	0.982918	-0.572827	0.804219	0.907691
GO_MITOTIC_DNA_INTEGRITY_CHECKPOINT	0.590541	1.14291	0.89183	0.865183	0.729082	1.07527	0.925214	0.823252	0.989892	-0.637132	0.604836	1.13497	0.994213	-0.635034	0.987243	0.675551	0.999748	-0.539079	0.964151	-0.724154	0.609404	1.07417	0.580466	1.14715	0.940824	0.760831	0.317343	1.35365
GO_MITOTIC_G1_S_TRANSITION_CHECKPOINT	0.729233	1.00341	0.89437	0.833231	0.885546	0.883837	0.852233	-0.894931	0.923538	-0.799527	0.678887	1.0708	0.798023	-0.982077	0.989809	-0.575205	0.98063	-0.629576	0.846058	-0.972504	0.622052	1.06991	0.854971	0.854055	0.851318	0.885893	0.494455	1.21845
GO_MITOTIC_G2_M_TRANSITION_CHECKPOINT	0.287623	1.54861	0.521085	1.31351	0.403043	1.48969	0.238699	1.8003	0.756587	1.07396	0.532007	1.28918	0.361737	1.57411	0.764871	1.17762	0.714287	1.13916	0.506099	1.47745	0.525782	1.21805	0.308357	1.50647	0.65221	1.18064	0.377769	1.43696
GO_MITOTIC_METAPHASE_PLATE_CONGRESSION	0.99359	-0.602483	0.795564	-0.974453	0.899736	-0.854752	0.925214	-0.776467	0.856446	-0.955202	0.986171	0.601616	0.994213	0.57912	0.945555	-0.812031	0.665904	-1.18643	0.867973	0.894189	0.777904	0.923087	0.530245	1.22996	0.954072	-0.683668	0.157912	1.64225
GO_MITOTIC_NUCLEAR_DIVISION	0.801055	0.941557	1	-0.495898	1	0.626347	1	0.71761	0.899153	-0.888038	0.748998	0.987069	0.981376	0.775449	0.970794	-0.771787	0.9949	-0.623486	0.994715	0.743533	0.401353	1.20743	0.331862	1.30731	0.925738	0.829504	0.0201804	1.90513
GO_MITOTIC_SISTER_CHROMATID_COHESION	0.874157	0.809489	1	0.441048	1	-0.449267	1	0.499493	0.76775	-1.07717	0.810876	0.892855	1	-0.461641	0.751233	-1.20368	0.990092	-0.548309	0.994715	-0.517113	0.979777	-0.596972	0.742219	0.970799	0.948515	-0.680155	0.430884	1.36983
GO_MITOTIC_SISTER_CHROMATID_SEGREGATION	0.965248	0.747666	1	-0.602943	1	0.558519	1	-0.530774	0.916397	-0.838319	0.759474	0.968889	0.994213	0.682367	0.991801	-0.613467	0.992946	-0.601439	0.8667	0.944041	0.593354	1.08585	0.213989	1.43969	0.977336	-0.682414	0.0176078	2.12008
GO_MITOTIC_SPINDLE_ASSEMBLY	0.785518	0.939775	1	-0.597515	0.973931	-0.701865	0.920828	0.777658	0.963617	-0.671841	0.931279	0.72786	0.928222	0.770628	0.928985	-0.859804	0.971961	-0.650194	0.884677	0.871652	0.787588	0.908264	0.621936	1.13269	0.738889	1.03999	0.259178	1.46522
GO_MITOTIC_SPINDLE_ORGANIZATION	0.895675	0.820034	1	-0.601837	1	-0.608196	1	-0.53734	0.897782	-0.869484	0.98726	0.66184	0.982191	-0.67755	0.711963	-1.20611	0.822395	-0.997197	0.995337	-0.566636	0.690359	1.00874	0.704191	1.0208	0.691226	1.07659	0.068211	1.64662
GO_MODIFICATION_DEPENDENT_MACROMOLECULE_CATABOLIC_PROCESS	1	0.71712	1	-0.758827	1	-0.723652	1	-0.639275	0.627343	-1.12426	1	-0.686191	1	-0.625708	0.626024	-1.13797	0.646566	-1.10629	0.415131	-1.20513	0.850613	0.931031	0.0264313	1.48386	1	-0.662204	0.995019	-0.766655
GO_MODULATION_BY_HOST_OF_SYMBIONT_PROCESS	0.654432	1.09209	0.963644	-0.730126	0.889158	-0.87146	0.826853	0.926048	0.875409	-0.908218	0.966811	-0.674751	0.827699	-0.931467	0.954689	-0.775847	0.806544	-1.02241	0.970476	-0.66308	0.630999	1.06319	0.729606	0.98944	0.943059	0.737463	0.423428	-1.32096
GO_MODULATION_BY_HOST_OF_VIRAL_PROCESS	0.76489	0.961943	0.785463	-0.998636	0.743052	-1.11498	0.883197	0.801984	0.595878	-1.29447	0.876196	-0.790323	0.757392	-1.04792	0.616678	-1.35066	0.659766	-1.20376	0.789806	-1.04851	0.660461	1.05936	0.658761	1.1103	0.738491	1.05434	0.182075	-1.62701
GO_MODULATION_BY_SYMBIONT_OF_ENTRY_INTO_HOST	0.754951	-0.988431	0.725146	-1.07506	0.813533	-1.01107	0.778973	-1.02618	0.5986	-1.29249	0.831201	-0.861979	0.803855	-0.976197	0.878416	-0.994218	0.745674	-1.11329	0.777098	-1.06801	0.715165	-1.00122	0.362651	-1.46392	0.899741	-0.772444	0.777829	0.941617
GO_MODULATION_BY_SYMBIONT_OF_HOST_CELLULAR_PROCESS	0.724377	1.01917	0.766518	0.994724	0.918682	0.804993	0.743996	1.07528	0.933565	-0.749135	0.579723	1.23271	0.714856	1.09368	0.628253	-1.32942	0.978506	-0.586991	0.990337	-0.538101	0.824679	0.854478	0.418483	1.38454	0.526889	1.34334	0.716256	-1.04477
GO_MODULATION_BY_SYMBIONT_OF_HOST_PROCESS	0.728059	1.01296	0.885055	0.845586	0.978231	0.68749	0.830597	0.905182	0.890534	-0.87371	0.637414	1.14794	0.823864	0.924646	0.656786	-1.2841	0.935084	-0.723382	0.793372	-1.04507	0.934365	0.707273	0.487843	1.28853	0.509713	1.32653	0.464287	-1.2974
GO_MODULATION_BY_VIRUS_OF_HOST_PROCESS	0.90161	-0.759369	0.928762	-0.758989	0.879829	-0.890727	0.904201	-0.801665	0.86438	-0.927571	0.975069	-0.624931	0.955925	-0.687469	0.800439	-1.1388	0.935481	-0.709286	0.7937	-1.03816	0.637899	-1.07758	0.748893	0.968513	0.882373	-0.801879	0.328073	-1.44887
GO_MODULATION_OF_PROCESS_OF_OTHER_ORGANISM	0.649714	1.07404	0.927444	0.818067	0.942703	-0.800062	0.91433	0.836484	0.911829	-0.845239	0.823537	0.891302	0.829417	-0.932507	0.711963	-1.20241	0.884858	-0.868869	0.960507	-0.73589	0.788432	0.925913	0.871417	-0.851463	0.679308	1.08606	0.515588	-1.20598
GO_MOLTING_CYCLE	0.287623	1.49565	0.227603	1.54274	0.40205	1.4208	0.393102	1.49911	0.533682	1.35305	0.482581	1.31909	0.330224	1.57072	0.226211	1.72284	0.197012	1.75392	0.396305	1.49516	0.156156	1.59174	0.742207	0.9719	0.272193	1.52726	0.316606	1.42341
GO_MONOCARBOXYLIC_ACID_BIOSYNTHETIC_PROCESS	0.522585	1.19062	0.552694	1.15803	0.707535	1.07913	0.598879	1.1809	0.449168	-1.31769	0.50438	1.21525	0.691601	1.08158	0.646429	-1.2213	0.656881	-1.156	0.7673	-1.0604	0.325469	1.29719	0.378941	1.30502	0.372063	1.33048	0.877226	-0.863798
GO_MONOCARBOXYLIC_ACID_CATABOLIC_PROCESS	0.632939	-1.11009	0.779764	-0.988249	0.806696	-1.02142	0.70476	-1.12104	0.728462	-1.10352	0.778265	-0.957786	0.967582	-0.721576	0.570255	-1.30405	0.538922	-1.27033	0.648832	-1.19029	0.549978	-1.13403	0.610223	-1.12622	0.747101	-1.04177	0.998856	-0.559357
GO_MONOCARBOXYLIC_ACID_METABOLIC_PROCESS	0.263978	1.26279	0.402052	1.1627	0.974153	-0.819647	0.910431	-0.883337	0.580775	-1.16613	0.657127	1.05151	0.757392	1.00955	0.526997	-1.20571	0.326487	-1.27718	0.458422	-1.21988	0.26123	1.24039	0.450399	1.1599	0.347177	1.226	0.930898	-0.846455
GO_MONOCARBOXYLIC_ACID_TRANSPORT	0.0193559	1.95866	0.0146808	1.90437	0.0752233	1.82244	0.0779972	1.93368	0.267135	1.53646	0.0429413	1.85399	0.0571599	1.82425	0.17686	1.70571	0.193369	1.62745	0.354234	1.45488	0.0219151	1.92382	0.0650364	1.75832	0.0302683	1.94225	0.629587	1.10442
GO_MONOCYTE_CHEMOTAXIS	0.747261	-1.0041	0.74512	-1.05268	0.318294	-1.49168	0.773404	-1.03555	0.266888	-1.54353	0.733936	-1.02113	0.633583	-1.22575	0.53469	-1.41695	0.437559	-1.41395	0.185272	-1.64845	0.660461	1.05493	0.402477	-1.43133	0.677509	-1.13831	0.0819739	-1.76306
GO_MONONUCLEAR_CELL_DIFFERENTIATION	0.0674855	1.83609	0.0165104	1.91936	0.115618	1.84383	0.511838	1.43497	0.142946	1.84262	0.0448114	1.84871	0.302252	1.64123	0.561564	1.44517	0.0954158	1.92492	0.441795	1.53226	0.0265497	1.97318	0.206344	1.60108	0.0719089	1.84188	0.22018	1.64041
GO_MONONUCLEAR_CELL_MIGRATION	0.811814	-0.913998	0.839815	-0.913903	0.345466	-1.46702	0.777682	-1.01988	0.45863	-1.37814	0.789882	-0.929378	0.583716	-1.23665	0.622851	-1.30759	0.599843	-1.25614	0.224017	-1.56877	0.756683	0.938683	0.506661	-1.27077	0.665847	-1.14574	0.158995	-1.61989
GO_MONOSACCHARIDE_BIOSYNTHETIC_PROCESS	0.0984269	1.74204	0.121859	1.66507	0.444934	1.34447	0.747857	1.03864	0.857236	-0.946313	0.425484	1.33114	0.298188	1.54291	0.364283	-1.45309	0.612126	-1.22112	0.470974	-1.35402	0.0191807	1.89645	0.184196	1.55375	0.0933405	1.72809	0.639571	1.09263
GO_MONOSACCHARIDE_CATABOLIC_PROCESS	0.0411268	1.88354	0.305369	1.43546	0.367412	1.43754	0.690372	1.13077	0.712206	-1.13342	0.533222	1.23873	0.315508	1.5442	0.524692	-1.37719	0.417407	-1.39093	0.352751	-1.44892	0.109436	1.66618	0.214919	1.54459	0.202484	1.59422	0.741823	0.991418
GO_MONOSACCHARIDE_METABOLIC_PROCESS	0.103312	1.54872	0.140409	1.42737	0.200163	1.38859	0.369631	1.308	0.951061	-0.785134	0.453	1.22166	0.134857	1.49048	0.96814	-0.789401	0.814859	-1.01059	0.736112	-1.08088	0.0077417	1.74817	0.158771	1.43025	0.0452578	1.68315	0.955479	0.827566
GO_MONOVALENT_INORGANIC_CATION_HOMEOSTASIS	0.717012	1.01447	0.707269	1.06014	0.854484	0.940268	0.918985	-0.808875	0.630037	-1.2209	0.678476	1.05936	0.713536	-1.07946	0.885761	-0.99201	0.839858	-0.958284	0.858142	-0.950973	0.77887	0.930913	0.475155	1.24723	0.491831	1.27643	0.860021	0.867995
GO_MONOVALENT_INORGANIC_CATION_TRANSPORT	0.719589	-1.01372	0.269744	-1.33184	0.406008	-1.28491	0.185943	-1.49262	0.242993	-1.38461	0.600829	1.10277	0.206116	-1.45391	0.0106246	-1.73772	0.480506	-1.25732	0.00906609	-1.69607	0.522277	-1.11569	0.29267	-1.32192	0.258633	-1.37216	0.0102211	-1.87291
GO_MORPHOGENESIS_OF_A_BRANCHING_STRUCTURE	0.174721	1.54705	0.172119	1.49204	0.408118	1.32413	0.336642	1.49275	0.453211	1.31205	0.38302	1.33066	0.297937	1.49877	0.777965	1.10066	0.717949	1.07865	0.631541	1.14206	0.154834	1.5074	0.770632	0.950004	0.552508	1.22414	0.847575	-0.891609
GO_MORPHOGENESIS_OF_A_POLARIZED_EPITHELIUM	0.826709	-0.916908	0.495728	-1.22558	0.318294	-1.38783	0.652412	-1.15911	0.290309	-1.41144	0.688756	-1.05019	0.552088	-1.22409	0.727871	-1.16916	0.214659	-1.46155	0.175545	-1.48223	0.440914	-1.19657	0.63578	1.09513	0.462234	-1.26746	0.0780648	-1.61312
[truncated: 1,809 more rows]

## Sheet: Table S16
Table S16. Enriched Molecular Functions (MF) between NPnD and NPD
[truncated: 438 more rows]

## Sheet: Table S17
Table S17. Enriched Biological process (BP) between NPnD and NPD
[truncated: 2,656 more rows]

[truncated: 5 more sheets: Table S18, Table S19, Table S20, Table S21, Table S22]
