# Supplementary material for: Single-Cell RNA-Seq Analysis of Cells from Degenerating and Non-Degenerating Intervertebral Discs from the Same Individual Reveals New Biomarkers for Intervertebral Disc Degeneration
Source: Int J Mol Sci. 2022 Apr 3;23(7):3993. doi: 10.3390/ijms23073993 (PMC8999935; doi:10.3390/ijms23073993)
Supplement: Supplementary file 1 [file ijms-23-03993-s001.zip › ijms-1655681-SI/Table S23.xlsx]

## Sheet: Platemap
TaqMan Array 96 - Well FAST Plate P/N: 4413259
Production Order: 4020068
Plate Name: Custom Config. 3X32
Sales Order: 0007451186
Assay IDs
	1	2	3	4	5	6	7	8	9	10	11	12
A	Hs99999901_s1	Hs02786624_g1	Hs00220393_m1	Hs00260897_m1	Hs99999901_s1	Hs02786624_g1	Hs00220393_m1	Hs00260897_m1	Hs99999901_s1	Hs02786624_g1	Hs00220393_m1	Hs00260897_m1
B	Hs00201792_m1	Hs00984741_m1	Hs00744661_sH	Hs00179898_m1	Hs00201792_m1	Hs00984741_m1	Hs00744661_sH	Hs00179898_m1	Hs00201792_m1	Hs00984741_m1	Hs00744661_sH	Hs00179898_m1
C	Hs01066247_m1	Hs00981633_m1	Hs00191912_m1	Hs00900358_m1	Hs01066247_m1	Hs00981633_m1	Hs00191912_m1	Hs00900358_m1	Hs01066247_m1	Hs00981633_m1	Hs00191912_m1	Hs00900358_m1
D	Hs00181211_m1	Hs02379661_g1	Hs00225533_m1	Hs00167309_m1	Hs00181211_m1	Hs02379661_g1	Hs00225533_m1	Hs00167309_m1	Hs00181211_m1	Hs02379661_g1	Hs00225533_m1	Hs00167309_m1
E	Hs00970220_m1	Hs00173503_m1	Hs01895948_s1	Hs00428992_m1	Hs00970220_m1	Hs00173503_m1	Hs01895948_s1	Hs00428992_m1	Hs00970220_m1	Hs00173503_m1	Hs01895948_s1	Hs00428992_m1
F	Hs01548694_m1	Hs04401199_s1	Hs02596874_g1	Hs02596867_s1	Hs01548694_m1	Hs04401199_s1	Hs02596874_g1	Hs02596867_s1	Hs01548694_m1	Hs04401199_s1	Hs02596874_g1	Hs02596867_s1
G	Hs00362036_g1	Hs00195582_m1	Hs00268204_m1	Hs00376698_m1	Hs00362036_g1	Hs00195582_m1	Hs00268204_m1	Hs00376698_m1	Hs00362036_g1	Hs00195582_m1	Hs00268204_m1	Hs00376698_m1
H	Hs00170014_m1	Hs00264051_m1	Hs00230605_m1	Hs00852949_g1	Hs00170014_m1	Hs00264051_m1	Hs00230605_m1	Hs00852949_g1	Hs00170014_m1	Hs00264051_m1	Hs00230605_m1	Hs00852949_g1
Gene Symbols
	1	2	3	4	5	6	7	8	9	10	11	12
A	18S	GAPDH	MGST1	C2orf40	18S	GAPDH	MGST1	C2orf40	18S	GAPDH	MGST1	C2orf40
B	FBXO2	S100A1	MT1F	PLA2G2A	FBXO2	S100A1	MT1F	PLA2G2A	FBXO2	S100A1	MT1F	PLA2G2A
C	UPP1	PRG4	EPYC	TNFRSF11B	UPP1	PRG4	EPYC	TNFRSF11B	UPP1	PRG4	EPYC	TNFRSF11B
D	IGFBP3	MT2A	TAF1D	SOD2	IGFBP3	MT2A	TAF1D	SOD2	IGFBP3	MT2A	TAF1D	SOD2
E	CHI3L2	FRZB	CLEC3A	ADIRF	CHI3L2	FRZB	CLEC3A	ADIRF	CHI3L2	FRZB	CLEC3A	ADIRF
F	SYF2	MT1G	MT-ND2	MT-CYB	SYF2	MT1G	MT-ND2	MT-CYB	SYF2	MT1G	MT-ND2	MT-CYB
G	CAPS	S100A2	SLPI	SPTSSB	CAPS	S100A2	SLPI	SPTSSB	CAPS	S100A2	SLPI	SPTSSB
H	CTGF	COL2A1	FGFBP2	HMGA1	CTGF	COL2A1	FGFBP2	HMGA1	CTGF	COL2A1	FGFBP2	HMGA1

## Sheet: Genes & primers (1)
Customer Name	Order Number	Part Number	Product Type	Assay ID	Lot Number	Plate Type	Plate ID	Vial Type	Vial ID	Well Location	Assay Mix Conc.	Forward Primer Conc.	Reverse Primer Conc.	Reporter 1 Dye	Reporter 1 Conc.	Reporter 1 Quencher	Context Sequence	Category	Category ID	Group	Group ID	Gene Symbol	Gene Name	Chromosome	Species	Target Exons	NCBI Gene Reference
MFC APPLIED BIOSYSTEMS	7451186	4331182	Taqman(R) Gene Expression Assays	Hs99999901_s1	1922214	96-position tube rack v1	1925767	10-digit barcoded tube	379474407	A01	20x	18	18	FAM	5	NFQ	CCATTGGAGGGCAAGTCTGGTGCCA	Molecular function unclassified	MOL1980000	Miscellaneous function	1980000000	18S	Eukaryotic 18S rRNA	21	Homo sapiens	1	,X03205.1
MFC APPLIED BIOSYSTEMS	7451186	4331182	Taqman(R) Gene Expression Assays	Hs02786624_g1	1925754	96-position tube rack v1	1925767	10-digit barcoded tube	384732110	A02	20x	18	18	FAM	5	NFQ	CGCTGCCAAGGCTGTGGGCAAGGTC	Molecular function unclassified	MOL1980000	Miscellaneous function	1980000000	GAPDH	glyceraldehyde-3-phosphate dehydrogenase	12	Homo sapiens	8	NM_002046.5,NM_001256799.2,NM_001289745.1,NM_001289746.1,BU155402.1,BC004109.2,BC013310.2,BC025925.1,AF261085.1,BC020308.1,BC009081.1,DQ403057.1,CR407671.1,M33197.1,BC029340.1,BC023632.2,EU668321.1,AY
MFC APPLIED BIOSYSTEMS	7451186	4331182	Taqman(R) Gene Expression Assays	Hs00220393_m1	1847034	96-position tube rack v1	1925767	10-digit barcoded tube	352876508	A03	20x	18	18	FAM	5	NFQ	TTGACAAGAAAGGTTTTTGCCAATC	Molecular function unclassified	MOL1980000	Miscellaneous function	1980000000	MGST1	microsomal glutathione S-transferase 1	12	Homo sapiens	2	NM_145791.2,NM_001260512.1,NM_001267598.1,NM_001260511.1,NM_145764.2,NM_145792.2,NM_020300.4,XM_011520673.1,XM_011520674.2,XM_006719079.1,CR407629.1,BG569388.1,H49331.1,J03746.1,BC005923.1,AV655242.1,
MFC APPLIED BIOSYSTEMS	7451186	4331182	Taqman(R) Gene Expression Assays	Hs00260897_m1	1624191	96-position tube rack v1	1925767	10-digit barcoded tube	224534688	A04	20x	18	18	FAM	5	NFQ	ACGAGAAGCACCTGTTCCAACTAAG	Molecular function unclassified	MOL1980000	Miscellaneous function	1980000000	C2orf40	chromosome 2 open reading frame 40	2	Homo sapiens	2	NM_032411.2,XM_011511993.2,XM_006712799.3,XM_017005106.1,BC021742.1,AY358601.1,AF325503.1
MFC APPLIED BIOSYSTEMS	7451186	4331182	Taqman(R) Gene Expression Assays	Hs99999901_s1	1922214	96-position tube rack v1	1925767	10-digit barcoded tube	379474407	A01	20x	18	18	FAM	5	NFQ	CCATTGGAGGGCAAGTCTGGTGCCA	Molecular function unclassified	MOL1980000	Miscellaneous function	1980000000	18S	Eukaryotic 18S rRNA	21	Homo sapiens	1	,X03205.1
MFC APPLIED BIOSYSTEMS	7451186	4331182	Taqman(R) Gene Expression Assays	Hs02786624_g1	1925754	96-position tube rack v1	1925767	10-digit barcoded tube	384732110	A02	20x	18	18	FAM	5	NFQ	CGCTGCCAAGGCTGTGGGCAAGGTC	Molecular function unclassified	MOL1980000	Miscellaneous function	1980000000	GAPDH	glyceraldehyde-3-phosphate dehydrogenase	12	Homo sapiens	8	NM_002046.5,NM_001256799.2,NM_001289745.1,NM_001289746.1,BU155402.1,BC004109.2,BC013310.2,BC025925.1,AF261085.1,BC020308.1,BC009081.1,DQ403057.1,CR407671.1,M33197.1,BC029340.1,BC023632.2,EU668321.1,AY
MFC APPLIED BIOSYSTEMS	7451186	4331182	Taqman(R) Gene Expression Assays	Hs00220393_m1	1847034	96-position tube rack v1	1925767	10-digit barcoded tube	352876508	A03	20x	18	18	FAM	5	NFQ	TTGACAAGAAAGGTTTTTGCCAATC	Molecular function unclassified	MOL1980000	Miscellaneous function	1980000000	MGST1	microsomal glutathione S-transferase 1	12	Homo sapiens	2	NM_145791.2,NM_001260512.1,NM_001267598.1,NM_001260511.1,NM_145764.2,NM_145792.2,NM_020300.4,XM_011520673.1,XM_011520674.2,XM_006719079.1,CR407629.1,BG569388.1,H49331.1,J03746.1,BC005923.1,AV655242.1,
MFC APPLIED BIOSYSTEMS	7451186	4331182	Taqman(R) Gene Expression Assays	Hs00260897_m1	1624191	96-position tube rack v1	1925767	10-digit barcoded tube	224534688	A04	20x	18	18	FAM	5	NFQ	ACGAGAAGCACCTGTTCCAACTAAG	Molecular function unclassified	MOL1980000	Miscellaneous function	1980000000	C2orf40	chromosome 2 open reading frame 40	2	Homo sapiens	2	NM_032411.2,XM_011511993.2,XM_006712799.3,XM_017005106.1,BC021742.1,AY358601.1,AF325503.1
MFC APPLIED BIOSYSTEMS	7451186	4331182	Taqman(R) Gene Expression Assays	Hs99999901_s1	1922214	96-position tube rack v1	1925767	10-digit barcoded tube	379474407	A01	20x	18	18	FAM	5	NFQ	CCATTGGAGGGCAAGTCTGGTGCCA	Molecular function unclassified	MOL1980000	Miscellaneous function	1980000000	18S	Eukaryotic 18S rRNA	21	Homo sapiens	1	,X03205.1
MFC APPLIED BIOSYSTEMS	7451186	4331182	Taqman(R) Gene Expression Assays	Hs02786624_g1	1925754	96-position tube rack v1	1925767	10-digit barcoded tube	384732110	A02	20x	18	18	FAM	5	NFQ	CGCTGCCAAGGCTGTGGGCAAGGTC	Molecular function unclassified	MOL1980000	Miscellaneous function	1980000000	GAPDH	glyceraldehyde-3-phosphate dehydrogenase	12	Homo sapiens	8	NM_002046.5,NM_001256799.2,NM_001289745.1,NM_001289746.1,BU155402.1,BC004109.2,BC013310.2,BC025925.1,AF261085.1,BC020308.1,BC009081.1,DQ403057.1,CR407671.1,M33197.1,BC029340.1,BC023632.2,EU668321.1,AY
MFC APPLIED BIOSYSTEMS	7451186	4331182	Taqman(R) Gene Expression Assays	Hs00220393_m1	1847034	96-position tube rack v1	1925767	10-digit barcoded tube	352876508	A03	20x	18	18	FAM	5	NFQ	TTGACAAGAAAGGTTTTTGCCAATC	Molecular function unclassified	MOL1980000	Miscellaneous function	1980000000	MGST1	microsomal glutathione S-transferase 1	12	Homo sapiens	2	NM_145791.2,NM_001260512.1,NM_001267598.1,NM_001260511.1,NM_145764.2,NM_145792.2,NM_020300.4,XM_011520673.1,XM_011520674.2,XM_006719079.1,CR407629.1,BG569388.1,H49331.1,J03746.1,BC005923.1,AV655242.1,
MFC APPLIED BIOSYSTEMS	7451186	4331182	Taqman(R) Gene Expression Assays	Hs00260897_m1	1624191	96-position tube rack v1	1925767	10-digit barcoded tube	224534688	A04	20x	18	18	FAM	5	NFQ	ACGAGAAGCACCTGTTCCAACTAAG	Molecular function unclassified	MOL1980000	Miscellaneous function	1980000000	C2orf40	chromosome 2 open reading frame 40	2	Homo sapiens	2	NM_032411.2,XM_011511993.2,XM_006712799.3,XM_017005106.1,BC021742.1,AY358601.1,AF325503.1
MFC APPLIED BIOSYSTEMS	7451186	4331182	Taqman(R) Gene Expression Assays	Hs00201792_m1	1572725	96-position tube rack v1	1925767	10-digit barcoded tube	219679214	B01	20x	18	18	FAM	5	NFQ	GTGAAGGACTGGTACTCGGGCCGCA	Molecular function unclassified	MOL1980000	Miscellaneous function	1980000000	FBXO2	F-box protein 2	1	Homo sapiens	6	NM_012168.5,AK308531.1,BC025233.1,AF174594.1,BC096747.1,AK313019.1,CR542110.1,AF187318.1
MFC APPLIED BIOSYSTEMS	7451186	4331182	Taqman(R) Gene Expression Assays	Hs00984741_m1	1784288	96-position tube rack v1	1925767	10-digit barcoded tube	344058012	B02	20x	18	18	FAM	5	NFQ	CCTGGATGCCCAGAAGGATGTGGAT	Calmodulin binding	GO:0005516	Protein binding	GO:0005515	S100A1	S100 calcium binding protein A1	1	Homo sapiens	N/A	NM_006271.1,AK126904.1,BC014392.1,X58079.1,KU178317.1,AB451446.1,AK312152.1,AB451316.1,BT006938.1
MFC APPLIED BIOSYSTEMS	7451186	4331182	Taqman(R) Gene Expression Assays	Hs00744661_sH	1801996	96-position tube rack v1	1925767	10-digit barcoded tube	347639493	B03	20x	18	18	FAM	5	NFQ	TTATACCACCTTGACCCATTTGCTA	Molecular function unclassified	MOL1980000	Miscellaneous function	1980000000	MT1F	metallothionein 1F	16	Homo sapiens	4	NM_005949.3,NM_001301272.1,W78077.1,BC108722.1,BM919862.1,BC029453.1,BQ939879.1
MFC APPLIED BIOSYSTEMS	7451186	4331182	Taqman(R) Gene Expression Assays	Hs00179898_m1	1904479	96-position tube rack v1	1925767	10-digit barcoded tube	374408203	B04	20x	18	18	FAM	5	NFQ	CAGAATCACCTGTGCAAAACAGGAC	Phospholipase activity	GO:0004620	Lipase activity	GO:0016298	PLA2G2A	phospholipase A2 group IIA	1	Homo sapiens	4	NM_001161728.1,NM_001161727.1,NM_001161729.1,NM_000300.3,AY656695.1,AK291302.1,BM708748.1,M22430.1,BC005919.1,AY656696.1,CB132375.1,BU626291.1,CR456865.1
MFC APPLIED BIOSYSTEMS	7451186	4331182	Taqman(R) Gene Expression Assays	Hs00201792_m1	1572725	96-position tube rack v1	1925767	10-digit barcoded tube	219679214	B01	20x	18	18	FAM	5	NFQ	GTGAAGGACTGGTACTCGGGCCGCA	Molecular function unclassified	MOL1980000	Miscellaneous function	1980000000	FBXO2	F-box protein 2	1	Homo sapiens	6	NM_012168.5,AK308531.1,BC025233.1,AF174594.1,BC096747.1,AK313019.1,CR542110.1,AF187318.1
MFC APPLIED BIOSYSTEMS	7451186	4331182	Taqman(R) Gene Expression Assays	Hs00984741_m1	1784288	96-position tube rack v1	1925767	10-digit barcoded tube	344058012	B02	20x	18	18	FAM	5	NFQ	CCTGGATGCCCAGAAGGATGTGGAT	Calmodulin binding	GO:0005516	Protein binding	GO:0005515	S100A1	S100 calcium binding protein A1	1	Homo sapiens	N/A	NM_006271.1,AK126904.1,BC014392.1,X58079.1,KU178317.1,AB451446.1,AK312152.1,AB451316.1,BT006938.1
MFC APPLIED BIOSYSTEMS	7451186	4331182	Taqman(R) Gene Expression Assays	Hs00744661_sH	1801996	96-position tube rack v1	1925767	10-digit barcoded tube	347639493	B03	20x	18	18	FAM	5	NFQ	TTATACCACCTTGACCCATTTGCTA	Molecular function unclassified	MOL1980000	Miscellaneous function	1980000000	MT1F	metallothionein 1F	16	Homo sapiens	4	NM_005949.3,NM_001301272.1,W78077.1,BC108722.1,BM919862.1,BC029453.1,BQ939879.1
MFC APPLIED BIOSYSTEMS	7451186	4331182	Taqman(R) Gene Expression Assays	Hs00179898_m1	1904479	96-position tube rack v1	1925767	10-digit barcoded tube	374408203	B04	20x	18	18	FAM	5	NFQ	CAGAATCACCTGTGCAAAACAGGAC	Phospholipase activity	GO:0004620	Lipase activity	GO:0016298	PLA2G2A	phospholipase A2 group IIA	1	Homo sapiens	4	NM_001161728.1,NM_001161727.1,NM_001161729.1,NM_000300.3,AY656695.1,AK291302.1,BM708748.1,M22430.1,BC005919.1,AY656696.1,CB132375.1,BU626291.1,CR456865.1
MFC APPLIED BIOSYSTEMS	7451186	4331182	Taqman(R) Gene Expression Assays	Hs00201792_m1	1572725	96-position tube rack v1	1925767	10-digit barcoded tube	219679214	B01	20x	18	18	FAM	5	NFQ	GTGAAGGACTGGTACTCGGGCCGCA	Molecular function unclassified	MOL1980000	Miscellaneous function	1980000000	FBXO2	F-box protein 2	1	Homo sapiens	6	NM_012168.5,AK308531.1,BC025233.1,AF174594.1,BC096747.1,AK313019.1,CR542110.1,AF187318.1
MFC APPLIED BIOSYSTEMS	7451186	4331182	Taqman(R) Gene Expression Assays	Hs00984741_m1	1784288	96-position tube rack v1	1925767	10-digit barcoded tube	344058012	B02	20x	18	18	FAM	5	NFQ	CCTGGATGCCCAGAAGGATGTGGAT	Calmodulin binding	GO:0005516	Protein binding	GO:0005515	S100A1	S100 calcium binding protein A1	1	Homo sapiens	N/A	NM_006271.1,AK126904.1,BC014392.1,X58079.1,KU178317.1,AB451446.1,AK312152.1,AB451316.1,BT006938.1
MFC APPLIED BIOSYSTEMS	7451186	4331182	Taqman(R) Gene Expression Assays	Hs00744661_sH	1801996	96-position tube rack v1	1925767	10-digit barcoded tube	347639493	B03	20x	18	18	FAM	5	NFQ	TTATACCACCTTGACCCATTTGCTA	Molecular function unclassified	MOL1980000	Miscellaneous function	1980000000	MT1F	metallothionein 1F	16	Homo sapiens	4	NM_005949.3,NM_001301272.1,W78077.1,BC108722.1,BM919862.1,BC029453.1,BQ939879.1
MFC APPLIED BIOSYSTEMS	7451186	4331182	Taqman(R) Gene Expression Assays	Hs00179898_m1	1904479	96-position tube rack v1	1925767	10-digit barcoded tube	374408203	B04	20x	18	18	FAM	5	NFQ	CAGAATCACCTGTGCAAAACAGGAC	Phospholipase activity	GO:0004620	Lipase activity	GO:0016298	PLA2G2A	phospholipase A2 group IIA	1	Homo sapiens	4	NM_001161728.1,NM_001161727.1,NM_001161729.1,NM_000300.3,AY656695.1,AK291302.1,BM708748.1,M22430.1,BC005919.1,AY656696.1,CB132375.1,BU626291.1,CR456865.1
MFC APPLIED BIOSYSTEMS	7451186	4331182	Taqman(R) Gene Expression Assays	Hs01066247_m1	1922166	96-position tube rack v1	1925767	10-digit barcoded tube	379419508	C01	20x	18	18	FAM	5	NFQ	CGGCCTCCAAGCGGCCGTGGTGTGT	Phosphorylase activity	GO:0004645	Transferase activity, transferring glycosyl groups	GO:0016757	UPP1	uridine phosphorylase 1	7	Homo sapiens	N/A	NM_001287430.1,NM_001287429.1,NM_001287428.1,NM_003364.3,NM_001287426.1,NR_109837.1,XM_011515513.2,XM_011515512.2,XM_011515515.2,XM_011515514.2,XM_005249838.4,BC047030.1,X90858.1,BC007348.2,BT006699.1
MFC APPLIED BIOSYSTEMS	7451186	4331182	Taqman(R) Gene Expression Assays	Hs00981633_m1	1914477	96-position tube rack v1	1925767	10-digit barcoded tube	379383986	C02	20x	18	18	FAM	5	NFQ	TTCCGAGGTCATTATTTCTGGATGC	Molecular function unclassified	MOL1980000	Miscellaneous function	1980000000	PRG4	proteoglycan 4	1	Homo sapiens	7	NM_005807.4,NM_001303232.1,XM_017000002.1,XM_017000003.1,NM_001127710.2,NM_001127708.2,NM_001127709.2,U70136.1,AK131434.1,AK057197.1
MFC APPLIED BIOSYSTEMS	7451186	4331182	Taqman(R) Gene Expression Assays	Hs00191912_m1	1786099	96-position tube rack v1	1925767	10-digit barcoded tube	341271992	C03	20x	18	18	FAM	5	NFQ	CTTCACCTCCAGAATAACAACATTC	Molecular function unclassified	MOL1980000	Miscellaneous function	1980000000	EPYC	epiphycan	12	Homo sapiens	6	NM_004950.4,XM_011538008.1,BC030958.1,U59111.1,AK290642.1
MFC APPLIED BIOSYSTEMS	7451186	4331182	Taqman(R) Gene Expression Assays	Hs00900358_m1	1913584	96-position tube rack v1	1925767	10-digit barcoded tube	379352471	C04	20x	18	18	FAM	5	NFQ	TGGTGCAAGCTGGAACCCCAGAGCG	Tumor necrosis factor-activated receptor activity	GO:0005031	Receptor activity	GO:0004872	TNFRSF11B	TNF receptor superfamily member 11b	8	Homo sapiens	N/A	NM_002546.3,U94332.1,AK313710.1,AK223155.1,AF134187.1,AB002146.1,BC030155.2
MFC APPLIED BIOSYSTEMS	7451186	4331182	Taqman(R) Gene Expression Assays	Hs01066247_m1	1922166	96-position tube rack v1	1925767	10-digit barcoded tube	379419508	C01	20x	18	18	FAM	5	NFQ	CGGCCTCCAAGCGGCCGTGGTGTGT	Phosphorylase activity	GO:0004645	Transferase activity, transferring glycosyl groups	GO:0016757	UPP1	uridine phosphorylase 1	7	Homo sapiens	N/A	NM_001287430.1,NM_001287429.1,NM_001287428.1,NM_003364.3,NM_001287426.1,NR_109837.1,XM_011515513.2,XM_011515512.2,XM_011515515.2,XM_011515514.2,XM_005249838.4,BC047030.1,X90858.1,BC007348.2,BT006699.1
MFC APPLIED BIOSYSTEMS	7451186	4331182	Taqman(R) Gene Expression Assays	Hs00981633_m1	1914477	96-position tube rack v1	1925767	10-digit barcoded tube	379383986	C02	20x	18	18	FAM	5	NFQ	TTCCGAGGTCATTATTTCTGGATGC	Molecular function unclassified	MOL1980000	Miscellaneous function	1980000000	PRG4	proteoglycan 4	1	Homo sapiens	7	NM_005807.4,NM_001303232.1,XM_017000002.1,XM_017000003.1,NM_001127710.2,NM_001127708.2,NM_001127709.2,U70136.1,AK131434.1,AK057197.1
MFC APPLIED BIOSYSTEMS	7451186	4331182	Taqman(R) Gene Expression Assays	Hs00191912_m1	1786099	96-position tube rack v1	1925767	10-digit barcoded tube	341271992	C03	20x	18	18	FAM	5	NFQ	CTTCACCTCCAGAATAACAACATTC	Molecular function unclassified	MOL1980000	Miscellaneous function	1980000000	EPYC	epiphycan	12	Homo sapiens	6	NM_004950.4,XM_011538008.1,BC030958.1,U59111.1,AK290642.1
MFC APPLIED BIOSYSTEMS	7451186	4331182	Taqman(R) Gene Expression Assays	Hs00900358_m1	1913584	96-position tube rack v1	1925767	10-digit barcoded tube	379352471	C04	20x	18	18	FAM	5	NFQ	TGGTGCAAGCTGGAACCCCAGAGCG	Tumor necrosis factor-activated receptor activity	GO:0005031	Receptor activity	GO:0004872	TNFRSF11B	TNF receptor superfamily member 11b	8	Homo sapiens	N/A	NM_002546.3,U94332.1,AK313710.1,AK223155.1,AF134187.1,AB002146.1,BC030155.2
MFC APPLIED BIOSYSTEMS	7451186	4331182	Taqman(R) Gene Expression Assays	Hs01066247_m1	1922166	96-position tube rack v1	1925767	10-digit barcoded tube	379419508	C01	20x	18	18	FAM	5	NFQ	CGGCCTCCAAGCGGCCGTGGTGTGT	Phosphorylase activity	GO:0004645	Transferase activity, transferring glycosyl groups	GO:0016757	UPP1	uridine phosphorylase 1	7	Homo sapiens	N/A	NM_001287430.1,NM_001287429.1,NM_001287428.1,NM_003364.3,NM_001287426.1,NR_109837.1,XM_011515513.2,XM_011515512.2,XM_011515515.2,XM_011515514.2,XM_005249838.4,BC047030.1,X90858.1,BC007348.2,BT006699.1
MFC APPLIED BIOSYSTEMS	7451186	4331182	Taqman(R) Gene Expression Assays	Hs00981633_m1	1914477	96-position tube rack v1	1925767	10-digit barcoded tube	379383986	C02	20x	18	18	FAM	5	NFQ	TTCCGAGGTCATTATTTCTGGATGC	Molecular function unclassified	MOL1980000	Miscellaneous function	1980000000	PRG4	proteoglycan 4	1	Homo sapiens	7	NM_005807.4,NM_001303232.1,XM_017000002.1,XM_017000003.1,NM_001127710.2,NM_001127708.2,NM_001127709.2,U70136.1,AK131434.1,AK057197.1
MFC APPLIED BIOSYSTEMS	7451186	4331182	Taqman(R) Gene Expression Assays	Hs00191912_m1	1786099	96-position tube rack v1	1925767	10-digit barcoded tube	341271992	C03	20x	18	18	FAM	5	NFQ	CTTCACCTCCAGAATAACAACATTC	Molecular function unclassified	MOL1980000	Miscellaneous function	1980000000	EPYC	epiphycan	12	Homo sapiens	6	NM_004950.4,XM_011538008.1,BC030958.1,U59111.1,AK290642.1
MFC APPLIED BIOSYSTEMS	7451186	4331182	Taqman(R) Gene Expression Assays	Hs00900358_m1	1913584	96-position tube rack v1	1925767	10-digit barcoded tube	379352471	C04	20x	18	18	FAM	5	NFQ	TGGTGCAAGCTGGAACCCCAGAGCG	Tumor necrosis factor-activated receptor activity	GO:0005031	Receptor activity	GO:0004872	TNFRSF11B	TNF receptor superfamily member 11b	8	Homo sapiens	N/A	NM_002546.3,U94332.1,AK313710.1,AK223155.1,AF134187.1,AB002146.1,BC030155.2
MFC APPLIED BIOSYSTEMS	7451186	4331182	Taqman(R) Gene Expression Assays	Hs00181211_m1	1894639	96-position tube rack v1	1925767	10-digit barcoded tube	374362367	D01	20x	18	N/A	FAM	N/A	NFQ	GACAGAATATGGTCCCTGCCGTAGA	Molecular function unclassified	MOL1980000	Miscellaneous function	1980000000	IGFBP3	insulin like growth factor binding protein 3	7	Homo sapiens	2	NM_001013398.1,NM_000598.4,XM_017012152.1,AK092447.1,AK095991.1,BC018962.2,AK130884.1,AK075483.1,AK095408.1,AK097201.1,AK125224.1,DQ884397.1,M31159.1,BC000013.2,AK315668.1,X64875.1,DQ884396.1,AK127537
MFC APPLIED BIOSYSTEMS	7451186	4331182	Taqman(R) Gene Expression Assays	Hs02379661_g1	1915383	96-position tube rack v1	1925767	10-digit barcoded tube	379350070	D02	20x	18	18	FAM	5	NFQ	TTATGTACAACCCTGACCGTGACCG	Molecular function unclassified	MOL1980000	Miscellaneous function	1980000000	MT2A	metallothionein 2A	4	Homo sapiens	4	NM_005953.3,BC007034.1,V00594.1,BC070289.1,X97260.1
MFC APPLIED BIOSYSTEMS	7451186	4331182	Taqman(R) Gene Expression Assays	Hs00225533_m1	1809902	96-position tube rack v1	1925767	10-digit barcoded tube	346637861	D03	20x	18	18	FAM	5	NFQ	TTTTAACGTTTGAGCAAGCTGTTGC	Molecular function unclassified	MOL1980000	Miscellaneous function	1980000000	TAF1D	TATA-box binding protein associated factor, RNA polymerase I subunit D	11	Homo sapiens	3	NM_024116.3,CR457369.1,BC001972.1,AK027016.1
MFC APPLIED BIOSYSTEMS	7451186	4331182	Taqman(R) Gene Expression Assays	Hs00167309_m1	1912678	96-position tube rack v1	1925767	10-digit barcoded tube	379362190	D04	20x	18	18	FAM	5	NFQ	GGAACAACAGGCCTTATTCCACTGC	Molecular function unclassified	MOL1980000	Miscellaneous function	1980000000	SOD2	superoxide dismutase 2, mitochondrial	6	Homo sapiens	4	NM_000636.3,NM_001322814.1,NM_001322820.1,NM_001322819.1,NM_001024465.2,NM_001024466.2,NM_001322817.1,BC012423.1,X15132.1,AK296809.1,BU741675.1,AK097395.1,Y00985.1,M36693.1,AY280720.1,BM994509.1,BT006
MFC APPLIED BIOSYSTEMS	7451186	4331182	Taqman(R) Gene Expression Assays	Hs00181211_m1	1894639	96-position tube rack v1	1925767	10-digit barcoded tube	374362367	D01	20x	18	N/A	FAM	N/A	NFQ	GACAGAATATGGTCCCTGCCGTAGA	Molecular function unclassified	MOL1980000	Miscellaneous function	1980000000	IGFBP3	insulin like growth factor binding protein 3	7	Homo sapiens	2	NM_001013398.1,NM_000598.4,XM_017012152.1,AK092447.1,AK095991.1,BC018962.2,AK130884.1,AK075483.1,AK095408.1,AK097201.1,AK125224.1,DQ884397.1,M31159.1,BC000013.2,AK315668.1,X64875.1,DQ884396.1,AK127537
MFC APPLIED BIOSYSTEMS	7451186	4331182	Taqman(R) Gene Expression Assays	Hs02379661_g1	1915383	96-position tube rack v1	1925767	10-digit barcoded tube	379350070	D02	20x	18	18	FAM	5	NFQ	TTATGTACAACCCTGACCGTGACCG	Molecular function unclassified	MOL1980000	Miscellaneous function	1980000000	MT2A	metallothionein 2A	4	Homo sapiens	4	NM_005953.3,BC007034.1,V00594.1,BC070289.1,X97260.1
MFC APPLIED BIOSYSTEMS	7451186	4331182	Taqman(R) Gene Expression Assays	Hs00225533_m1	1809902	96-position tube rack v1	1925767	10-digit barcoded tube	346637861	D03	20x	18	18	FAM	5	NFQ	TTTTAACGTTTGAGCAAGCTGTTGC	Molecular function unclassified	MOL1980000	Miscellaneous function	1980000000	TAF1D	TATA-box binding protein associated factor, RNA polymerase I subunit D	11	Homo sapiens	3	NM_024116.3,CR457369.1,BC001972.1,AK027016.1
MFC APPLIED BIOSYSTEMS	7451186	4331182	Taqman(R) Gene Expression Assays	Hs00167309_m1	1912678	96-position tube rack v1	1925767	10-digit barcoded tube	379362190	D04	20x	18	18	FAM	5	NFQ	GGAACAACAGGCCTTATTCCACTGC	Molecular function unclassified	MOL1980000	Miscellaneous function	1980000000	SOD2	superoxide dismutase 2, mitochondrial	6	Homo sapiens	4	NM_000636.3,NM_001322814.1,NM_001322820.1,NM_001322819.1,NM_001024465.2,NM_001024466.2,NM_001322817.1,BC012423.1,X15132.1,AK296809.1,BU741675.1,AK097395.1,Y00985.1,M36693.1,AY280720.1,BM994509.1,BT006
MFC APPLIED BIOSYSTEMS	7451186	4331182	Taqman(R) Gene Expression Assays	Hs00181211_m1	1894639	96-position tube rack v1	1925767	10-digit barcoded tube	374362367	D01	20x	18	N/A	FAM	N/A	NFQ	GACAGAATATGGTCCCTGCCGTAGA	Molecular function unclassified	MOL1980000	Miscellaneous function	1980000000	IGFBP3	insulin like growth factor binding protein 3	7	Homo sapiens	2	NM_001013398.1,NM_000598.4,XM_017012152.1,AK092447.1,AK095991.1,BC018962.2,AK130884.1,AK075483.1,AK095408.1,AK097201.1,AK125224.1,DQ884397.1,M31159.1,BC000013.2,AK315668.1,X64875.1,DQ884396.1,AK127537
MFC APPLIED BIOSYSTEMS	7451186	4331182	Taqman(R) Gene Expression Assays	Hs02379661_g1	1915383	96-position tube rack v1	1925767	10-digit barcoded tube	379350070	D02	20x	18	18	FAM	5	NFQ	TTATGTACAACCCTGACCGTGACCG	Molecular function unclassified	MOL1980000	Miscellaneous function	1980000000	MT2A	metallothionein 2A	4	Homo sapiens	4	NM_005953.3,BC007034.1,V00594.1,BC070289.1,X97260.1
MFC APPLIED BIOSYSTEMS	7451186	4331182	Taqman(R) Gene Expression Assays	Hs00225533_m1	1809902	96-position tube rack v1	1925767	10-digit barcoded tube	346637861	D03	20x	18	18	FAM	5	NFQ	TTTTAACGTTTGAGCAAGCTGTTGC	Molecular function unclassified	MOL1980000	Miscellaneous function	1980000000	TAF1D	TATA-box binding protein associated factor, RNA polymerase I subunit D	11	Homo sapiens	3	NM_024116.3,CR457369.1,BC001972.1,AK027016.1
MFC APPLIED BIOSYSTEMS	7451186	4331182	Taqman(R) Gene Expression Assays	Hs00167309_m1	1912678	96-position tube rack v1	1925767	10-digit barcoded tube	379362190	D04	20x	18	18	FAM	5	NFQ	GGAACAACAGGCCTTATTCCACTGC	Molecular function unclassified	MOL1980000	Miscellaneous function	1980000000	SOD2	superoxide dismutase 2, mitochondrial	6	Homo sapiens	4	NM_000636.3,NM_001322814.1,NM_001322820.1,NM_001322819.1,NM_001024465.2,NM_001024466.2,NM_001322817.1,BC012423.1,X15132.1,AK296809.1,BU741675.1,AK097395.1,Y00985.1,M36693.1,AY280720.1,BM994509.1,BT006
MFC APPLIED BIOSYSTEMS	7451186	4331182	Taqman(R) Gene Expression Assays	Hs00970220_m1	1917586	96-position tube rack v1	1925767	10-digit barcoded tube	379336211	E01	20x	18	18	FAM	5	NFQ	TCCTACTACAATGTGGAATATGCTG	Molecular function unclassified	MOL1980000	Miscellaneous function	1980000000	CHI3L2	chitinase 3 like 2	1	Homo sapiens	N/A	NM_001025199.1,NM_004000.2,NM_001025197.1,AK298466.1,BC011460.1,U49835.1,U58514.1,AK223316.1,BT006767.1,U58515.1
MFC APPLIED BIOSYSTEMS	7451186	4331182	Taqman(R) Gene Expression Assays	Hs00173503_m1	1912072	96-position tube rack v1	1925767	10-digit barcoded tube	379405654	E02	20x	18	18	FAM	5	NFQ	GAGGGGCAAGCAGTGAACGCTGTAA	G-protein coupled receptor activity	GO:0004930	Receptor activity	GO:0004872	FRZB	frizzled-related protein	2	Homo sapiens	2	NM_001463.3,U24163.1,BT019883.1,AK130009.1,U91903.1,AK312741.1,U68057.1,BC027855.1
MFC APPLIED BIOSYSTEMS	7451186	4331182	Taqman(R) Gene Expression Assays	Hs01895948_s1	1926056	96-position tube rack v1	1925767	10-digit barcoded tube	384730129	E03	20x	18	18	FAM	5	NFQ	CCATCTCCTGGTGGGACTTGTATCT	Extracellular matrix structural constituent	GO:0005201	Structural molecule activity	GO:0005198	CLEC3A	C-type lectin domain family 3 member A	16	Homo sapiens	N/A	NM_001244755.1,NM_005752.4,AY358376.1
MFC APPLIED BIOSYSTEMS	7451186	4331182	Taqman(R) Gene Expression Assays	Hs00428992_m1	1512707	96-position tube rack v1	1925767	10-digit barcoded tube	214830221	E04	20x	18	18	FAM	5	NFQ	CCGCCCAGGAAGCCGTGTCAGCGGC	Molecular function unclassified	MOL1980000	Miscellaneous function	1980000000	ADIRF	adipogenesis regulatory factor	10	Homo sapiens	1	NM_006829.2,BC004471.2,D45370.1,AK312031.1,AI401530.1,BM789611.1
MFC APPLIED BIOSYSTEMS	7451186	4331182	Taqman(R) Gene Expression Assays	Hs00970220_m1	1917586	96-position tube rack v1	1925767	10-digit barcoded tube	379336211	E01	20x	18	18	FAM	5	NFQ	TCCTACTACAATGTGGAATATGCTG	Molecular function unclassified	MOL1980000	Miscellaneous function	1980000000	CHI3L2	chitinase 3 like 2	1	Homo sapiens	N/A	NM_001025199.1,NM_004000.2,NM_001025197.1,AK298466.1,BC011460.1,U49835.1,U58514.1,AK223316.1,BT006767.1,U58515.1
MFC APPLIED BIOSYSTEMS	7451186	4331182	Taqman(R) Gene Expression Assays	Hs00173503_m1	1912072	96-position tube rack v1	1925767	10-digit barcoded tube	379405654	E02	20x	18	18	FAM	5	NFQ	GAGGGGCAAGCAGTGAACGCTGTAA	G-protein coupled receptor activity	GO:0004930	Receptor activity	GO:0004872	FRZB	frizzled-related protein	2	Homo sapiens	2	NM_001463.3,U24163.1,BT019883.1,AK130009.1,U91903.1,AK312741.1,U68057.1,BC027855.1
MFC APPLIED BIOSYSTEMS	7451186	4331182	Taqman(R) Gene Expression Assays	Hs01895948_s1	1926056	96-position tube rack v1	1925767	10-digit barcoded tube	384730129	E03	20x	18	18	FAM	5	NFQ	CCATCTCCTGGTGGGACTTGTATCT	Extracellular matrix structural constituent	GO:0005201	Structural molecule activity	GO:0005198	CLEC3A	C-type lectin domain family 3 member A	16	Homo sapiens	N/A	NM_001244755.1,NM_005752.4,AY358376.1
MFC APPLIED BIOSYSTEMS	7451186	4331182	Taqman(R) Gene Expression Assays	Hs00428992_m1	1512707	96-position tube rack v1	1925767	10-digit barcoded tube	214830221	E04	20x	18	18	FAM	5	NFQ	CCGCCCAGGAAGCCGTGTCAGCGGC	Molecular function unclassified	MOL1980000	Miscellaneous function	1980000000	ADIRF	adipogenesis regulatory factor	10	Homo sapiens	1	NM_006829.2,BC004471.2,D45370.1,AK312031.1,AI401530.1,BM789611.1
MFC APPLIED BIOSYSTEMS	7451186	4331182	Taqman(R) Gene Expression Assays	Hs00970220_m1	1917586	96-position tube rack v1	1925767	10-digit barcoded tube	379336211	E01	20x	18	18	FAM	5	NFQ	TCCTACTACAATGTGGAATATGCTG	Molecular function unclassified	MOL1980000	Miscellaneous function	1980000000	CHI3L2	chitinase 3 like 2	1	Homo sapiens	N/A	NM_001025199.1,NM_004000.2,NM_001025197.1,AK298466.1,BC011460.1,U49835.1,U58514.1,AK223316.1,BT006767.1,U58515.1
MFC APPLIED BIOSYSTEMS	7451186	4331182	Taqman(R) Gene Expression Assays	Hs00173503_m1	1912072	96-position tube rack v1	1925767	10-digit barcoded tube	379405654	E02	20x	18	18	FAM	5	NFQ	GAGGGGCAAGCAGTGAACGCTGTAA	G-protein coupled receptor activity	GO:0004930	Receptor activity	GO:0004872	FRZB	frizzled-related protein	2	Homo sapiens	2	NM_001463.3,U24163.1,BT019883.1,AK130009.1,U91903.1,AK312741.1,U68057.1,BC027855.1
MFC APPLIED BIOSYSTEMS	7451186	4331182	Taqman(R) Gene Expression Assays	Hs01895948_s1	1926056	96-position tube rack v1	1925767	10-digit barcoded tube	384730129	E03	20x	18	18	FAM	5	NFQ	CCATCTCCTGGTGGGACTTGTATCT	Extracellular matrix structural constituent	GO:0005201	Structural molecule activity	GO:0005198	CLEC3A	C-type lectin domain family 3 member A	16	Homo sapiens	N/A	NM_001244755.1,NM_005752.4,AY358376.1
MFC APPLIED BIOSYSTEMS	7451186	4331182	Taqman(R) Gene Expression Assays	Hs00428992_m1	1512707	96-position tube rack v1	1925767	10-digit barcoded tube	214830221	E04	20x	18	18	FAM	5	NFQ	CCGCCCAGGAAGCCGTGTCAGCGGC	Molecular function unclassified	MOL1980000	Miscellaneous function	1980000000	ADIRF	adipogenesis regulatory factor	10	Homo sapiens	1	NM_006829.2,BC004471.2,D45370.1,AK312031.1,AI401530.1,BM789611.1
MFC APPLIED BIOSYSTEMS	7451186	4331182	Taqman(R) Gene Expression Assays	Hs01548694_m1	1926171	96-position tube rack v1	1925767	10-digit barcoded tube	384732252	F01	20x	18	18	FAM	5	NFQ	TGGAAAAACAGATTGAAAAACGAGA	Molecular function unclassified	MOL1980000	Miscellaneous function	1980000000	SYF2	SYF2 pre-mRNA splicing factor	1	Homo sapiens	N/A	NM_207170.3,NM_015484.4,AF273089.1,AL080166.1,AK314859.1,BG390792.1,BI668848.1,BC010862.1,CV806249.1
MFC APPLIED BIOSYSTEMS	7451186	4331182	Taqman(R) Gene Expression Assays	Hs04401199_s1	1736040	96-position tube rack v1	1925767	10-digit barcoded tube	323482033	F02	20x	18	18	FAM	5	NFQ	AAAATCCAGGATTTTTTGTTTTTTG	Molecular function unclassified	MOL1980000	Miscellaneous function	1980000000	MT1G	metallothionein 1G	16	Homo sapiens	4	NM_001301267.1,NM_005950.2,BC048334.1,BC020757.1,BM817643.1,CD175975.1
MFC APPLIED BIOSYSTEMS	7451186	4331182	Taqman(R) Gene Expression Assays	Hs02596874_g1	1894941	96-position tube rack v1	1925767	10-digit barcoded tube	374365676	F03	20x	18	18	FAM	5	NFQ	ATCTTTGCAGGCACACTCATCACAG	Molecular function unclassified	MOL1980000	Miscellaneous function	1980000000	MT-ND2	mitochondrially encoded NADH dehydrogenase 2	N/A	Homo sapiens	1	NC_012920.ND2.0
MFC APPLIED BIOSYSTEMS	7451186	4331182	Taqman(R) Gene Expression Assays	Hs02596867_s1	1906263	96-position tube rack v1	1925767	10-digit barcoded tube	377416078	F04	20x	18	18	FAM	5	NFQ	AAGACGCCCTCGGCTTACTTCTCTT	Molecular function unclassified	MOL1980000	Miscellaneous function	1980000000	MT-CYB	mitochondrially encoded cytochrome b	N/A	Homo sapiens	N/A	NC_012920.CYB.0,CR627284.1
MFC APPLIED BIOSYSTEMS	7451186	4331182	Taqman(R) Gene Expression Assays	Hs01548694_m1	1926171	96-position tube rack v1	1925767	10-digit barcoded tube	384732252	F01	20x	18	18	FAM	5	NFQ	TGGAAAAACAGATTGAAAAACGAGA	Molecular function unclassified	MOL1980000	Miscellaneous function	1980000000	SYF2	SYF2 pre-mRNA splicing factor	1	Homo sapiens	N/A	NM_207170.3,NM_015484.4,AF273089.1,AL080166.1,AK314859.1,BG390792.1,BI668848.1,BC010862.1,CV806249.1
MFC APPLIED BIOSYSTEMS	7451186	4331182	Taqman(R) Gene Expression Assays	Hs04401199_s1	1736040	96-position tube rack v1	1925767	10-digit barcoded tube	323482033	F02	20x	18	18	FAM	5	NFQ	AAAATCCAGGATTTTTTGTTTTTTG	Molecular function unclassified	MOL1980000	Miscellaneous function	1980000000	MT1G	metallothionein 1G	16	Homo sapiens	4	NM_001301267.1,NM_005950.2,BC048334.1,BC020757.1,BM817643.1,CD175975.1
MFC APPLIED BIOSYSTEMS	7451186	4331182	Taqman(R) Gene Expression Assays	Hs02596874_g1	1894941	96-position tube rack v1	1925767	10-digit barcoded tube	374365676	F03	20x	18	18	FAM	5	NFQ	ATCTTTGCAGGCACACTCATCACAG	Molecular function unclassified	MOL1980000	Miscellaneous function	1980000000	MT-ND2	mitochondrially encoded NADH dehydrogenase 2	N/A	Homo sapiens	1	NC_012920.ND2.0
MFC APPLIED BIOSYSTEMS	7451186	4331182	Taqman(R) Gene Expression Assays	Hs02596867_s1	1906263	96-position tube rack v1	1925767	10-digit barcoded tube	377416078	F04	20x	18	18	FAM	5	NFQ	AAGACGCCCTCGGCTTACTTCTCTT	Molecular function unclassified	MOL1980000	Miscellaneous function	1980000000	MT-CYB	mitochondrially encoded cytochrome b	N/A	Homo sapiens	N/A	NC_012920.CYB.0,CR627284.1
MFC APPLIED BIOSYSTEMS	7451186	4331182	Taqman(R) Gene Expression Assays	Hs01548694_m1	1926171	96-position tube rack v1	1925767	10-digit barcoded tube	384732252	F01	20x	18	18	FAM	5	NFQ	TGGAAAAACAGATTGAAAAACGAGA	Molecular function unclassified	MOL1980000	Miscellaneous function	1980000000	SYF2	SYF2 pre-mRNA splicing factor	1	Homo sapiens	N/A	NM_207170.3,NM_015484.4,AF273089.1,AL080166.1,AK314859.1,BG390792.1,BI668848.1,BC010862.1,CV806249.1
MFC APPLIED BIOSYSTEMS	7451186	4331182	Taqman(R) Gene Expression Assays	Hs04401199_s1	1736040	96-position tube rack v1	1925767	10-digit barcoded tube	323482033	F02	20x	18	18	FAM	5	NFQ	AAAATCCAGGATTTTTTGTTTTTTG	Molecular function unclassified	MOL1980000	Miscellaneous function	1980000000	MT1G	metallothionein 1G	16	Homo sapiens	4	NM_001301267.1,NM_005950.2,BC048334.1,BC020757.1,BM817643.1,CD175975.1
MFC APPLIED BIOSYSTEMS	7451186	4331182	Taqman(R) Gene Expression Assays	Hs02596874_g1	1894941	96-position tube rack v1	1925767	10-digit barcoded tube	374365676	F03	20x	18	18	FAM	5	NFQ	ATCTTTGCAGGCACACTCATCACAG	Molecular function unclassified	MOL1980000	Miscellaneous function	1980000000	MT-ND2	mitochondrially encoded NADH dehydrogenase 2	N/A	Homo sapiens	1	NC_012920.ND2.0
MFC APPLIED BIOSYSTEMS	7451186	4331182	Taqman(R) Gene Expression Assays	Hs02596867_s1	1906263	96-position tube rack v1	1925767	10-digit barcoded tube	377416078	F04	20x	18	18	FAM	5	NFQ	AAGACGCCCTCGGCTTACTTCTCTT	Molecular function unclassified	MOL1980000	Miscellaneous function	1980000000	MT-CYB	mitochondrially encoded cytochrome b	N/A	Homo sapiens	N/A	NC_012920.CYB.0,CR627284.1
MFC APPLIED BIOSYSTEMS	7451186	4331182	Taqman(R) Gene Expression Assays	Hs00362036_g1	1909263	96-position tube rack v1	1925767	10-digit barcoded tube	377341820	G01	20x	18	18	FAM	5	NFQ	GAAGGACGGGCAGGTCACACTGGCG	Calcium ion binding	GO:0005509	Binding	GO:0005488	CAPS	calcyphosine	19	Homo sapiens	4	NM_004058.4,AK226026.1,BC101513.1,AK090469.1,BC011961.1,BC080599.1,BG768134.1,BC104766.1
MFC APPLIED BIOSYSTEMS	7451186	4331182	Taqman(R) Gene Expression Assays	Hs00195582_m1	1870835	96-position tube rack v1	1925767	10-digit barcoded tube	360205014	G02	20x	18	18	FAM	5	NFQ	CTTTGTGGGGGAGAAAGTGGATGAG	Calmodulin binding	GO:0005516	Protein binding	GO:0005515	S100A2	S100 calcium binding protein A2	1	Homo sapiens	2	NM_005978.3,BC105787.1,M87068.1,BC002829.2,AF086003.1,BQ953250.1
MFC APPLIED BIOSYSTEMS	7451186	4331182	Taqman(R) Gene Expression Assays	Hs00268204_m1	1854829	96-position tube rack v1	1925767	10-digit barcoded tube	351452819	G03	20x	18	18	FAM	5	NFQ	TCTGGAAAGTCCTTCAAAGCTGGAG	Serine-type endopeptidase inhibitor activity	GO:0004867	Peptidase inhibitor activity	GO:0030414	SLPI	secretory leukocyte peptidase inhibitor	20	Homo sapiens	1	NM_003064.3,X04470.1,AX772818.1,AF114471.1,AK312192.1,BC020708.1,X04503.1
MFC APPLIED BIOSYSTEMS	7451186	4331182	Taqman(R) Gene Expression Assays	Hs00376698_m1	1908961	96-position tube rack v1	1925767	10-digit barcoded tube	377362933	G04	20x	18	18	FAM	5	NFQ	ACTGGGAGATGAGGAAACAGCAACC	Molecular function unclassified	MOL1980000	Miscellaneous function	1980000000	SPTSSB	serine palmitoyltransferase small subunit B	3	Homo sapiens	N/A	NM_001040100.1,NM_001320679.1,XM_017005794.1,XM_017005793.1,BC065208.1,AK123348.1,AF458592.1,BC071875.1,CA487194.1,BC107756.1,BC037817.2
MFC APPLIED BIOSYSTEMS	7451186	4331182	Taqman(R) Gene Expression Assays	Hs00362036_g1	1909263	96-position tube rack v1	1925767	10-digit barcoded tube	377341820	G01	20x	18	18	FAM	5	NFQ	GAAGGACGGGCAGGTCACACTGGCG	Calcium ion binding	GO:0005509	Binding	GO:0005488	CAPS	calcyphosine	19	Homo sapiens	4	NM_004058.4,AK226026.1,BC101513.1,AK090469.1,BC011961.1,BC080599.1,BG768134.1,BC104766.1
MFC APPLIED BIOSYSTEMS	7451186	4331182	Taqman(R) Gene Expression Assays	Hs00195582_m1	1870835	96-position tube rack v1	1925767	10-digit barcoded tube	360205014	G02	20x	18	18	FAM	5	NFQ	CTTTGTGGGGGAGAAAGTGGATGAG	Calmodulin binding	GO:0005516	Protein binding	GO:0005515	S100A2	S100 calcium binding protein A2	1	Homo sapiens	2	NM_005978.3,BC105787.1,M87068.1,BC002829.2,AF086003.1,BQ953250.1
MFC APPLIED BIOSYSTEMS	7451186	4331182	Taqman(R) Gene Expression Assays	Hs00268204_m1	1854829	96-position tube rack v1	1925767	10-digit barcoded tube	351452819	G03	20x	18	18	FAM	5	NFQ	TCTGGAAAGTCCTTCAAAGCTGGAG	Serine-type endopeptidase inhibitor activity	GO:0004867	Peptidase inhibitor activity	GO:0030414	SLPI	secretory leukocyte peptidase inhibitor	20	Homo sapiens	1	NM_003064.3,X04470.1,AX772818.1,AF114471.1,AK312192.1,BC020708.1,X04503.1
MFC APPLIED BIOSYSTEMS	7451186	4331182	Taqman(R) Gene Expression Assays	Hs00376698_m1	1908961	96-position tube rack v1	1925767	10-digit barcoded tube	377362933	G04	20x	18	18	FAM	5	NFQ	ACTGGGAGATGAGGAAACAGCAACC	Molecular function unclassified	MOL1980000	Miscellaneous function	1980000000	SPTSSB	serine palmitoyltransferase small subunit B	3	Homo sapiens	N/A	NM_001040100.1,NM_001320679.1,XM_017005794.1,XM_017005793.1,BC065208.1,AK123348.1,AF458592.1,BC071875.1,CA487194.1,BC107756.1,BC037817.2
MFC APPLIED BIOSYSTEMS	7451186	4331182	Taqman(R) Gene Expression Assays	Hs00362036_g1	1909263	96-position tube rack v1	1925767	10-digit barcoded tube	377341820	G01	20x	18	18	FAM	5	NFQ	GAAGGACGGGCAGGTCACACTGGCG	Calcium ion binding	GO:0005509	Binding	GO:0005488	CAPS	calcyphosine	19	Homo sapiens	4	NM_004058.4,AK226026.1,BC101513.1,AK090469.1,BC011961.1,BC080599.1,BG768134.1,BC104766.1
MFC APPLIED BIOSYSTEMS	7451186	4331182	Taqman(R) Gene Expression Assays	Hs00195582_m1	1870835	96-position tube rack v1	1925767	10-digit barcoded tube	360205014	G02	20x	18	18	FAM	5	NFQ	CTTTGTGGGGGAGAAAGTGGATGAG	Calmodulin binding	GO:0005516	Protein binding	GO:0005515	S100A2	S100 calcium binding protein A2	1	Homo sapiens	2	NM_005978.3,BC105787.1,M87068.1,BC002829.2,AF086003.1,BQ953250.1
MFC APPLIED BIOSYSTEMS	7451186	4331182	Taqman(R) Gene Expression Assays	Hs00268204_m1	1854829	96-position tube rack v1	1925767	10-digit barcoded tube	351452819	G03	20x	18	18	FAM	5	NFQ	TCTGGAAAGTCCTTCAAAGCTGGAG	Serine-type endopeptidase inhibitor activity	GO:0004867	Peptidase inhibitor activity	GO:0030414	SLPI	secretory leukocyte peptidase inhibitor	20	Homo sapiens	1	NM_003064.3,X04470.1,AX772818.1,AF114471.1,AK312192.1,BC020708.1,X04503.1
MFC APPLIED BIOSYSTEMS	7451186	4331182	Taqman(R) Gene Expression Assays	Hs00376698_m1	1908961	96-position tube rack v1	1925767	10-digit barcoded tube	377362933	G04	20x	18	18	FAM	5	NFQ	ACTGGGAGATGAGGAAACAGCAACC	Molecular function unclassified	MOL1980000	Miscellaneous function	1980000000	SPTSSB	serine palmitoyltransferase small subunit B	3	Homo sapiens	N/A	NM_001040100.1,NM_001320679.1,XM_017005794.1,XM_017005793.1,BC065208.1,AK123348.1,AF458592.1,BC071875.1,CA487194.1,BC107756.1,BC037817.2
MFC APPLIED BIOSYSTEMS	7451186	4331182	Taqman(R) Gene Expression Assays	Hs00170014_m1	1919793	96-position tube rack v1	1925767	10-digit barcoded tube	379468054	H01	20x	18	18	FAM	5	NFQ	AGAGAACATTAAGAAGGGCAAAAAG	Molecular function unclassified	MOL1980000	Miscellaneous function	1980000000	CTGF	connective tissue growth factor	6	Homo sapiens	4	NM_001901.2,X78947.1,CR541734.1,AY550024.1,CR541759.1,BT019795.1,AK315207.1,BC087839.1,U14750.1,AY395801.1,AK290884.1,AK092280.1,BT019794.1,M92934.1
MFC APPLIED BIOSYSTEMS	7451186	4331182	Taqman(R) Gene Expression Assays	Hs00264051_m1	1913695	96-position tube rack v1	1925767	10-digit barcoded tube	379379801	H02	20x	18	18	FAM	5	NFQ	TGGTCTTGGTGGAAACTTTGCTGCC	Molecular function unclassified	MOL1980000	Miscellaneous function	1980000000	COL2A1	collagen type II alpha 1 chain	12	Homo sapiens	5	XM_017018828.1,XM_017018829.1,NM_033150.2,XM_017018830.1,XM_017018831.1,NM_001844.4,X16711.1,BC116449.1,X16468.1
MFC APPLIED BIOSYSTEMS	7451186	4331182	Taqman(R) Gene Expression Assays	Hs00230605_m1	1713162	96-position tube rack v1	1925767	10-digit barcoded tube	309055309	H03	20x	18	18	FAM	5	NFQ	AGACCCCTACAGATCTGACCTCTCC	Molecular function unclassified	MOL1980000	Miscellaneous function	1980000000	FGFBP2	fibroblast growth factor binding protein 2	4	Homo sapiens	1	NM_031950.3,BC025720.1,AY358978.1,AB021123.1,CN480296.1
MFC APPLIED BIOSYSTEMS	7451186	4331182	Taqman(R) Gene Expression Assays	Hs00852949_g1	1901180	96-position tube rack v1	1925767	10-digit barcoded tube	374422384	H04	20x	18	18	FAM	5	NFQ	ATCCGTCATTGCTGCTGCTACCAGC	Molecular function unclassified	MOL1980000	Miscellaneous function	1980000000	HMGA1	high mobility group AT-hook 1	6	Homo sapiens	15	NM_001319080.1,NM_001319081.1,NM_001319078.1,NM_001319079.1,NM_001319077.1,NM_145905.2,NM_145902.2,NM_145901.2,NM_145903.2,NM_002131.3,NM_001319082.1,NM_145899.2,BC008832.2,M23614.1,AK096863.1,BC06708
MFC APPLIED BIOSYSTEMS	7451186	4331182	Taqman(R) Gene Expression Assays	Hs00170014_m1	1919793	96-position tube rack v1	1925767	10-digit barcoded tube	379468054	H01	20x	18	18	FAM	5	NFQ	AGAGAACATTAAGAAGGGCAAAAAG	Molecular function unclassified	MOL1980000	Miscellaneous function	1980000000	CTGF	connective tissue growth factor	6	Homo sapiens	4	NM_001901.2,X78947.1,CR541734.1,AY550024.1,CR541759.1,BT019795.1,AK315207.1,BC087839.1,U14750.1,AY395801.1,AK290884.1,AK092280.1,BT019794.1,M92934.1
MFC APPLIED BIOSYSTEMS	7451186	4331182	Taqman(R) Gene Expression Assays	Hs00264051_m1	1913695	96-position tube rack v1	1925767	10-digit barcoded tube	379379801	H02	20x	18	18	FAM	5	NFQ	TGGTCTTGGTGGAAACTTTGCTGCC	Molecular function unclassified	MOL1980000	Miscellaneous function	1980000000	COL2A1	collagen type II alpha 1 chain	12	Homo sapiens	5	XM_017018828.1,XM_017018829.1,NM_033150.2,XM_017018830.1,XM_017018831.1,NM_001844.4,X16711.1,BC116449.1,X16468.1
MFC APPLIED BIOSYSTEMS	7451186	4331182	Taqman(R) Gene Expression Assays	Hs00230605_m1	1713162	96-position tube rack v1	1925767	10-digit barcoded tube	309055309	H03	20x	18	18	FAM	5	NFQ	AGACCCCTACAGATCTGACCTCTCC	Molecular function unclassified	MOL1980000	Miscellaneous function	1980000000	FGFBP2	fibroblast growth factor binding protein 2	4	Homo sapiens	1	NM_031950.3,BC025720.1,AY358978.1,AB021123.1,CN480296.1
MFC APPLIED BIOSYSTEMS	7451186	4331182	Taqman(R) Gene Expression Assays	Hs00852949_g1	1901180	96-position tube rack v1	1925767	10-digit barcoded tube	374422384	H04	20x	18	18	FAM	5	NFQ	ATCCGTCATTGCTGCTGCTACCAGC	Molecular function unclassified	MOL1980000	Miscellaneous function	1980000000	HMGA1	high mobility group AT-hook 1	6	Homo sapiens	15	NM_001319080.1,NM_001319081.1,NM_001319078.1,NM_001319079.1,NM_001319077.1,NM_145905.2,NM_145902.2,NM_145901.2,NM_145903.2,NM_002131.3,NM_001319082.1,NM_145899.2,BC008832.2,M23614.1,AK096863.1,BC06708
MFC APPLIED BIOSYSTEMS	7451186	4331182	Taqman(R) Gene Expression Assays	Hs00170014_m1	1919793	96-position tube rack v1	1925767	10-digit barcoded tube	379468054	H01	20x	18	18	FAM	5	NFQ	AGAGAACATTAAGAAGGGCAAAAAG	Molecular function unclassified	MOL1980000	Miscellaneous function	1980000000	CTGF	connective tissue growth factor	6	Homo sapiens	4	NM_001901.2,X78947.1,CR541734.1,AY550024.1,CR541759.1,BT019795.1,AK315207.1,BC087839.1,U14750.1,AY395801.1,AK290884.1,AK092280.1,BT019794.1,M92934.1
MFC APPLIED BIOSYSTEMS	7451186	4331182	Taqman(R) Gene Expression Assays	Hs00264051_m1	1913695	96-position tube rack v1	1925767	10-digit barcoded tube	379379801	H02	20x	18	18	FAM	5	NFQ	TGGTCTTGGTGGAAACTTTGCTGCC	Molecular function unclassified	MOL1980000	Miscellaneous function	1980000000	COL2A1	collagen type II alpha 1 chain	12	Homo sapiens	5	XM_017018828.1,XM_017018829.1,NM_033150.2,XM_017018830.1,XM_017018831.1,NM_001844.4,X16711.1,BC116449.1,X16468.1
MFC APPLIED BIOSYSTEMS	7451186	4331182	Taqman(R) Gene Expression Assays	Hs00230605_m1	1713162	96-position tube rack v1	1925767	10-digit barcoded tube	309055309	H03	20x	18	18	FAM	5	NFQ	AGACCCCTACAGATCTGACCTCTCC	Molecular function unclassified	MOL1980000	Miscellaneous function	1980000000	FGFBP2	fibroblast growth factor binding protein 2	4	Homo sapiens	1	NM_031950.3,BC025720.1,AY358978.1,AB021123.1,CN480296.1
MFC APPLIED BIOSYSTEMS	7451186	4331182	Taqman(R) Gene Expression Assays	Hs00852949_g1	1901180	96-position tube rack v1	1925767	10-digit barcoded tube	374422384	H04	20x	18	18	FAM	5	NFQ	ATCCGTCATTGCTGCTGCTACCAGC	Molecular function unclassified	MOL1980000	Miscellaneous function	1980000000	HMGA1	high mobility group AT-hook 1	6	Homo sapiens	15	NM_001319080.1,NM_001319081.1,NM_001319078.1,NM_001319079.1,NM_001319077.1,NM_145905.2,NM_145902.2,NM_145901.2,NM_145903.2,NM_002131.3,NM_001319082.1,NM_145899.2,BC008832.2,M23614.1,AK096863.1,BC06708

## Sheet: Genes & primers (2)
List of primers not provided in TaqMan Array 96 - Well FAST Plate P/N: 4413259
Gene	FW	RW	Reference
Vimentin	5'-TGTCCAAATCGATGTGGATGTTTC-3'	5'-TTGTACCATTCTTCTGCCTCCTG-3'	1
S100B	5′-AGGGAGGGAGACAAGCACAA-3′	5′-ACTCGT GGCAGGCAGTAGTA-3′	2
MT1F	5′- AGTCTCTCCTCGGCTTGC-3′	5′- ACATCTGGGAGAAAGGTT-3′	3
MSMP	5′-TCCAGCACCCAGGAGTCTAC-3′	5′-AGGTGCAATGGAAACAGTCC-3′	4
References
1	Rogel MR, Soni PN, Troken JR, Sitikov A, Trejo HE, Ridge KM. Vimentin is sufficient and required for wound repair and remodeling in alveolar epithelial cells. FASEB J. 2011;25(11):3873-3883. doi:10.1096/fj.10-170795
2	Dix A, Czakai K, Springer J, et al. Genome-Wide Expression Profiling Reveals S100B as Biomarker for Invasive Aspergillosis. Front Microbiol. 2016;7:320. Published 2016 Mar 21. doi:10.3389/fmicb.2016.00320
3	Mididoddi S, McGuirt JP, Sens MA, Todd JH, Sens DA. Isoform-specific expression of metallothionein mRNA in the developing and adult human kidney. Toxicol Lett. 1996 Apr;85(1):17-27. doi: 10.1016/0378-4274(96)03632-6. PMID: 8619255.
4	Mitamura, T., Pradeep, S., McGuire, M. et al. Induction of anti-VEGF therapy resistance by upregulated expression of microseminoprotein (MSMP). Oncogene 37, 722–731 (2018). https://doi.org/10.1038/onc.2017.348
