# Supplementary material for: Single-Cell RNA-Seq Analysis of Cells from Degenerating and Non-Degenerating Intervertebral Discs from the Same Individual Reveals New Biomarkers for Intervertebral Disc Degeneration
Source: Int J Mol Sci. 2022 Apr 3;23(7):3993. doi: 10.3390/ijms23073993 (PMC8999935; doi:10.3390/ijms23073993)
Supplement: Supplementary file 1 [file ijms-23-03993-s001.zip › ijms-1655681-SI/Table S24.xlsx]

## Sheet: Table S24
Table S24. Gene expression changes per cluster of selected genes for RT-qPCR
NPD vs NPnD in selected DEGs
Homogenous expression in 14 clusters
Genes	C0	C1	C2	C3	C4	C5	C6	C7	C8	C9	C10	C11	C12	C13
MT2A	High expression in NPD	High expression in NPD	High expression in NPD	High expression in NPD	High expression in NPD	High expression in NPD	High expression in NPD	High expression in NPD	High expression in NPD	High expression in NPD	High expression in NPD	High expression in NPD	High expression in NPD	High expression in NPD
UPP1	High expression in NPD	High expression in NPD	High expression in NPD	High expression in NPD	High expression in NPD	High expression in NPD	High expression in NPD	High expression in NPD	High expression in NPD	High expression in NPD	High expression in NPD	High expression in NPD	High expression in NPD	High expression in NPD
PRG4	High expression in NPD	High expression in NPD	High expression in NPD	High expression in NPD	High expression in NPD	High expression in NPD	High expression in NPD	High expression in NPD	High expression in NPD	High expression in NPD	High expression in NPD	High expression in NPD	High expression in NPD	High expression in NPD
MT1G	High expression in NPD	High expression in NPD	High expression in NPD	High expression in NPD	High expression in NPD	High expression in NPD	High expression in NPD	High expression in NPD	High expression in NPD	High expression in NPD	High expression in NPD	High expression in NPD	High expression in NPD	High expression in NPD
IGFBP3	High expression in NPD	High expression in NPD	High expression in NPD	High expression in NPD	High expression in NPD	High expression in NPD	High expression in NPD	High expression in NPD	High expression in NPD	High expression in NPD	High expression in NPD	High expression in NPD	High expression in NPD	High expression in NPD
SOD2	High expression in NPD	High expression in NPD	High expression in NPD	High expression in NPD	High expression in NPD	High expression in NPD	High expression in NPD	High expression in NPD	High expression in NPD	High expression in NPD	High expression in NPD	High expression in NPD	High expression in NPD	High expression in NPD
FRZB	Low expression NPD	Low expression NPD	Low expression NPD	Low expression NPD	Low expression NPD	Low expression in NPD	Low expression in NPD	Low expression in NPD	Low expression in NPD	Low expression in NPD	Low expression in NPD	Low expression in NPD	Low expression in NPD	Low expression in NPD
CAPS	Low expression in NPD	Low expression in NPD	Low expression in NPD	Low expression in NPD	Low expression in NPD	Low expression in NPD	Low expression in NPD	Low expression in NPD	Low expression in NPD	Low expression in NPD	Low expression in NPD	Low expression in NPD	Low expression in NPD	Low expression in NPD
ADIRF	Low expression NPD	Low expression NPD	Low expression NPD	Low expression NPD	Low expression NPD	Low expression in NPD	Low expression in NPD	Low expression in NPD	Low expression in NPD	Low expression in NPD	Low expression in NPD	Low expression in NPD	Low expression in NPD	Low expression in NPD
Vimentin	Low expression NPD	Low expression NPD	Low expression NPD	Low expression NPD	Low expression NPD	Low expression NPD	Low expression NPD	Low expression in NPD	Low expression in NPD	Low expression in NPD	Low expression in NPD	Low expression in NPD	Low expression in NPD	Low expression in NPD
MT-ND2	Low expression in NPD	Low expression in NPD	Low expression in NPD	Low expression in NPD	Low expression in NPD	Low expression in NPD	Low expression in NPD	Low expression in NPD	Low expression in NPD	Low expression in NPD	Low expression in NPD	Low expression in NPD	Low expression in NPD	Low expression in NPD
MT-CYB	Low expression in NPD	Low expression in NPD	Low expression in NPD	Low expression in NPD	Low expression in NPD	Low expression in NPD	Low expression in NPD	Low expression in NPD	Low expression in NPD	Low expression in NPD	Low expression in NPD	Low expression in NPD	Low expression in NPD	Low expression in NPD
S100A1	Low expression in NPD	Low expression in NPD	Low expression in NPD	Low expression in NPD	Low expression in NPD	Low expression in NPD	Low expression in NPD	Low expression in NPD	Low expression in NPD	Low expression in NPD	Low expression in NPD	Low expression in NPD	Low expression in NPD	Low expression in NPD
Col2A1	Low expression in NPD	Low expression in NPD	Low expression in NPD	Low expression in NPD	Low expression in NPD	Low expression in NPD	Low expression in NPD	Low expression in NPD	Low expression in NPD	Low expression in NPD	Low expression in NPD	Low expression in NPD	Low expression in NPD	Low expression in NPD
S100B	Low expression in NPD	Low expression in NPD	Low expression in NPD	Low expression in NPD	Low expression in NPD	Low expression in NPD	Low expression in NPD	Low expression in NPD	Low expression in NPD	Low expression in NPD	Low expression in NPD	Low expression in NPD	Low expression in NPD	Low expression in NPD
SLPI	Low expression in NPD	Low expression in NPD	Low expression in NPD	Low expression in NPD	Low expression in NPD	Low expression in NPD	Low expression in NPD	Low expression in NPD	Low expression in NPD	Low expression in NPD	Low expression in NPD	Low expression in NPD	Low expression in NPD	Low expression in NPD
CLEC3A	Low expression NPD	Low expression NPD	Low expression NPD	Low expression NPD	Low expression NPD	Low expression in NPD	Low expression in NPD	Low expression in NPD	Low expression in NPD	Low expression in NPD	Low expression in NPD	Low expression in NPD	Low expression in NPD	Low expression in NPD
FBXO2	Low expression in NPD	Low expression in NPD	Low expression in NPD	Low expression in NPD	Low expression in NPD	Low expression in NPD	Low expression in NPD	Low expression in NPD	Low expression in NPD	Low expression in NPD	Low expression in NPD	Low expression in NPD	Low expression in NPD	Low expression in NPD
C2orf40	Low expression in NPD	Low expression in NPD	Low expression in NPD	Low expression in NPD	Low expression in NPD	Low expression in NPD	Low expression in NPD	Low expression in NPD	Low expression in NPD	Low expression in NPD	Low expression in NPD	Low expression in NPD	Low expression in NPD	Low expression in NPD
Opposite expression within 14 clusters
Genes	C0	C1	C2	C3	C4	C5	C6	C7	C8	C9	C10	C11	C12	C13
FGFBP2	Low expression in NPD	Low expression in NPD	Low expression in NPD	Low expression in NPD	Low expression in NPD	High expression in NPD	Low expression in NPD	Low expression in NPD	Low expression in NPD	Low expression in NPD	Low expression in NPD	Low expression in NPD	High expression in NPD	Low expression in NPD
MGST1	High expression in NPD	High expression in NPD	High expression in NPD	High expression in NPD	High expression in NPD	High expression in NPD	High expression in NPD	High expression in NPD	Low expression in NPD	High expression in NPD	High expression in NPD	High expression in NPD	High expression in NPD	Low expression in NPD
MT1F	Low expression in NPD	Low expression in NPD	Low expression in NPD	Low expression in NPD	High expression in NPD	Low expression in NPD	High expression in NPD	Low expression in NPD	High expression in NPD	Low expression in NPD	High expression in NPD	Low expression in NPD	Low expression in NPD	Low expression in NPD
TAF1D	High expression in NPD	High expression in NPD	High expression in NPD	High expression in NPD	High expression in NPD	High expression in NPD	High expression in NPD	Low expression in NPD	High expression in NPD	Low expression in NPD	High expression in NPD	High expression in NPD	High expression in NPD	Low expression in NPD
HMGA1	High expression in NPD	High expression in NPD	High expression in NPD	High expression in NPD	High expression in NPD	High expression in NPD	High expression in NPD	High expression in NPD	High expression in NPD	High expression in NPD	High expression in NPD	High expression in NPD	High expression in NPD	Low expression in NPD
MSMP	Low expression in NPD	Low expression in NPD	Low expression in NPD	Low expression in NPD	Low expression in NPD	High expression in NPD	Low expression in NPD	Low expression in NPD	High expression in NPD	Low expression in NPD	Low expression in NPD	Low expression in NPD	Low expression in NPD	Low expression in NPD
TNFRSF11B	High expression in NPD	High expression in NPD	High expression in NPD	High expression in NPD	High expression in NPD	High expression in NPD	Low expression in NPD	High expression in NPD	Low expression in NPD	High expression in NPD	High expression in NPD	Low expression in NPD	High expression in NPD	Low expression in NPD
SPTSSB	Low expression in NPD	Low expression in NPD	Low expression in NPD	Low expression in NPD	Low expression in NPD	Low expression in NPD	Low expression in NPD	Low expression in NPD	Low expression in NPD	Low expression in NPD	Low expression in NPD	Low expression in NPD	Low expression in NPD	No expression
S100A2	High expression in NPD	High expression in NPD	High expression in NPD	High expression in NPD	High expression in NPD	High expression in NPD	High expression in NPD	High expression in NPD	High expression in NPD	High expression in NPD	High expression in NPD	Low expression in NPD	High expression in NPD	High expression in NPD
SYF2 (p29)	High expression in NPD	High expression in NPD	High expression in NPD	High expression in NPD	High expression in NPD	High expression in NPD	High expression in NPD	High expression in NPD	Low expression in NPD	High expression in NPD	High expression in NPD	High expression in NPD	High expression in NPD	High expression in NPD
PLA2G2A	Low expression in NPD	High expression in NPD	Low expression in NPD	High expression in NPD	High expression in NPD	High expression in NPD	Low expression in NPD	High expression in NPD	High expression in NPD	High expression in NPD	Low expression in NPD	High expression in NPD	High expression in NPD	High expression in NPD
EPYC	No expression	No expression	Low expression in NPD	No expression	High expression in NPD	No expression	No expression	Low expression in NPD	Low expression in NPD	Low expression in NPD	No expression	No expression	No expression	No expression
CTGF	Low expression in NPD	Low expression in NPD	Low expression in NPD	Low expression in NPD	Low expression in NPD	Low expression in NPD	Low expression in NPD	Low expression in NPD	High expression in NPD	Low expression in NPD	Low expression in NPD	Low expression in NPD	Low expression in NPD	Low expression in NPD
CHI3L2	High expression in NPD	High expression in NPD	High expression in NPD	High expression in NPD	High expression in NPD	High expression in NPD	High expression in NPD	High expression in NPD	High expression in NPD	High expression in NPD	High expression in NPD	High expression in NPD	High expression in NPD	Low expression in NPD
AFD vs AFnD in selected DEGs
Homogenous expression in 14 clusters
Genes	C0	C1	C2	C3	C4	C5	C6	C7	C8	C9	C10	C11	C12	C13
MT2A	High expression in AFD	High expression in AFD	High expression in AFD	High expression in AFD	High expression in AFD	High expression in AFD	High expression in AFD	High expression in AFD	High expression in AFD	High expression in AFD	High expression in AFD	High expression in AFD	High expression in AFD	High expression in AFD
UPP1	High expression in AFD	High expression in AFD	High expression in AFD	High expression in AFD	High expression in AFD	High expression in AFD	High expression in AFD	High expression in AFD	High expression in AFD	High expression in AFD	High expression in AFD	High expression in AFD	High expression in AFD	High expression in AFD
PRG4	High expression in AFD	High expression in AFD	High expression in AFD	High expression in AFD	High expression in AFD	High expression in AFD	High expression in AFD	High expression in AFD	High expression in AFD	High expression in AFD	High expression in AFD	High expression in AFD	High expression in AFD	High expression in AFD
MT1G	High expression in AFD	High expression in AFD	High expression in AFD	High expression in AFD	High expression in AFD	High expression in AFD	High expression in AFD	High expression in AFD	High expression in AFD	High expression in AFD	High expression in AFD	High expression in AFD	High expression in AFD	High expression in AFD
EPYC	High expression in AFD	High expression in AFD	High expression in AFD	High expression in AFD	High expression in AFD	High expression in AFD	High expression in AFD	High expression in AFD	High expression in AFD	High expression in AFD	High expression in AFD	High expression in AFD	High expression in AFD	High expression in AFD
CHI3L2	High expression in AFD	High expression in AFD	High expression in AFD	High expression in AFD	High expression in AFD	High expression in AFD	High expression in AFD	High expression in AFD	High expression in AFD	High expression in AFD	High expression in AFD	High expression in AFD	High expression in AFD	High expression in AFD
PLA2G2A	High expression in AFD	High expression in AFD	High expression in AFD	High expression in AFD	High expression in AFD	High expression in AFD	High expression in AFD	High expression in AFD	High expression in AFD	High expression in AFD	High expression in AFD	High expression in AFD	High expression in AFD	High expression in AFD
FRZB	Low expression in AFD	Low expression in AFD	Low expression in AFD	Low expression in AFD	Low expression in AFD	Low expression in AFD	Low expression in AFD	Low expression in AFD	Low expression in AFD	Low expression in AFD	Low expression in AFD	Low expression in AFD	Low expression in AFD	Low expression in AFD
CAPS	Low expression in AFD	Low expression in AFD	Low expression in AFD	Low expression in AFD	Low expression in AFD	Low expression in AFD	Low expression in AFD	Low expression in AFD	Low expression in AFD	Low expression in AFD	Low expression in AFD	Low expression in AFD	Low expression in AFD	Low expression in AFD
ADIRF	Low expression in AFD	Low expression in AFD	Low expression in AFD	Low expression in AFD	Low expression in AFD	Low expression in AFD	Low expression in AFD	Low expression in AFD	Low expression in AFD	Low expression in AFD	Low expression in AFD	Low expression in AFD	Low expression in AFD	Low expression in AFD
Vimentin	Low expression in AFD	Low expression in AFD	Low expression in AFD	Low expression in AFD	Low expression in AFD	Low expression in AFD	Low expression in AFD	Low expression in AFD	Low expression in AFD	Low expression in AFD	Low expression in AFD	Low expression in AFD	Low expression in AFD	Low expression in AFD
MT-ND2	Low expression in AFD	Low expression in AFD	Low expression in AFD	Low expression in AFD	Low expression in AFD	Low expression in AFD	Low expression in AFD	Low expression in AFD	Low expression in AFD	Low expression in AFD	Low expression in AFD	Low expression in AFD	Low expression in AFD	Low expression in AFD
MT-CYB	Low expression in AFD	Low expression in AFD	Low expression in AFD	Low expression in AFD	Low expression in AFD	Low expression in AFD	Low expression in AFD	Low expression in AFD	Low expression in AFD	Low expression in AFD	Low expression in AFD	Low expression in AFD	Low expression in AFD	Low expression in AFD
CTGF	Low expression in AFD	Low expression in AFD	Low expression in AFD	Low expression in AFD	Low expression in AFD	Low expression in AFD	Low expression in AFD	Low expression in AFD	Low expression in AFD	Low expression in AFD	Low expression in AFD	Low expression in AFD	Low expression in AFD	Low expression in AFD
Opposite expression within 14 clusters
FGFBP2	High expression in AFD	High expression in AFD	Low expression in AFD	High expression in AFD	High expression in AFD	High expression in AFD	High expression in AFD	Low expression in AFD	Low expression in AFD	High expression in AFD	High expression in AFD	High expression in AFD	High expression in AFD	High expression in AFD
MGST1	High expression in AFD	High expression in AFD	High expression in AFD	High expression in AFD	High expression in AFD	High expression in AFD	High expression in AFD	High expression in AFD	High expression in AFD	Low expression in AFD	High expression in AFD	High expression in AFD	High expression in AFD	High expression in AFD
MT1F	High expression in AFD	High expression in AFD	High expression in AFD	High expression in AFD	High expression in AFD	High expression in AFD	High expression in AFD	High expression in AFD	High expression in AFD	High expression in AFD	High expression in AFD	Low expression in AFD	High expression in AFD	High expression in AFD
TAF1D	Low expression in AFD	Low expression in AFD	Low expression in AFD	Low expression in AFD	Low expression in AFD	Low expression in AFD	High expression in AFD	Low expression in AFD	Low expression in AFD	Low expression in AFD	High expression in AFD	Low expression in AFD	Low expression in AFD	Low expression in AFD
HMGA1	High expression in AFD	High expression in AFD	High expression in AFD	High expression in AFD	High expression in AFD	High expression in AFD	High expression in AFD	High expression in AFD	High expression in AFD	High expression in AFD	High expression in AFD	High expression in AFD	High expression in AFD	Low expression in AFD
MSMP	Low expression in AFD	Low expression in AFD	Low expression in AFD	Low expression in AFD	Low expression in AFD	Low expression in AFD	Low expression in AFD	Low expression in AFD	Low expression in AFD	Low expression in AFD	High expression in AFD	Low expression in AFD	Low expression in AFD	Low expression in AFD
TNFRSF11B	High expression in AFD	High expression in AFD	High expression in AFD	Low expression in AFD	High expression in AFD	Low expression in AFD	Low expression in AFD	High expression in AFD	High expression in AFD	High expression in AFD	High expression in AFD	Low expression in AFD	High expression in AFD	High expression in AFD
SPTSSB	Low expression in AFD	Low expression in AFD	Low expression in AFD	Low expression in AFD	Low expression in AFD	Low expression in AFD	Low expression in AFD	Low expression in AFD	Low expression in AFD	Low expression in AFD	Low expression in AFD	Low expression in AFD	Low expression in AFD	No expression
S100A2	High expression in AFD	High expression in AFD	High expression in AFD	High expression in AFD	High expression in AFD	High expression in AFD	High expression in AFD	High expression in AFD	High expression in AFD	High expression in AFD	High expression in AFD	High expression in AFD	High expression in AFD	Low expression in AFD
SYF2 (p29)	High expression in AFD	High expression in AFD	High expression in AFD	High expression in AFD	Low expression in AFD	Low expression in AFD	High expression in AFD	High expression in AFD	Low expression in AFD	High expression in AFD	High expression in AFD	High expression in AFD	High expression in AFD	High expression in AFD
SOD2	High expression in AFD	High expression in AFD	High expression in AFD	Low expression in AFD	High expression in AFD	High expression in AFD	High expression in AFD	High expression in AFD	High expression in AFD	High expression in AFD	High expression in AFD	High expression in AFD	High expression in AFD	High expression in AFD
CLEC3A	Low expression in AFD	Low expression in AFD	Low expression in AFD	Low expression in AFD	Low expression in AFD	Low expression in AFD	Low expression in AFD	Low expression in AFD	Low expression in AFD	Low expression in AFD	Low expression in AFD	Low expression in AFD	Low expression in AFD	High expression in AFD
Col2A1	Low expression in AFD	Low expression in AFD	Low expression in AFD	Low expression in AFD	Low expression in AFD	Low expression in AFD	Low expression in AFD	Low expression in AFD	Low expression in AFD	Low expression in AFD	Low expression in AFD	Low expression in AFD	Low expression in AFD	High expression in AFD
S100B	Low expression in AFD	High expression in AFD	Low expression in AFD	Low expression in AFD	High expression in AFD	High expression in AFD	Low expression in AFD	Low expression in AFD	High expression in AFD	Low expression in AFD	High expression in AFD	Low expression in AFD	High expression in AFD	High expression in AFD
SLPI	Low expression in AFD	High expression in AFD	Low expression in AFD	Low expression in AFD	High expression in AFD	High expression in AFD	Low expression in AFD	Low expression in AFD	High expression in AFD	High expression in AFD	Low expression in AFD	Low expression in AFD	Low expression in AFD	High expression in AFD
IGFBP3	High expression in AFD	High expression in AFD	High expression in AFD	High expression in AFD	High expression in AFD	High expression in AFD	High expression in AFD	Low expression in AFD	High expression in AFD	High expression in AFD	High expression in AFD	High expression in AFD	High expression in AFD	Low expression in AFD
FBXO2	Low expression in AFD	Low expression in AFD	Low expression in AFD	Low expression in AFD	Low expression in AFD	Low expression in AFD	Low expression in AFD	Low expression in AFD	Low expression in AFD	Low expression in AFD	Low expression in AFD	Low expression in AFD	Low expression in AFD	Low expression in AFD
C2orf40	High expression in AFD	High expression in AFD	Low expression in AFD	Low expression in AFD	High expression in AFD	High expression in AFD	High expression in AFD	Low expression in AFD	High expression in AFD	High expression in AFD	High expression in AFD	High expression in AFD	High expression in AFD	High expression in AFD
S100A1	Low expression in AFD	Low expression in AFD	Low expression in AFD	Low expression in AFD	Low expression in AFD	Low expression in AFD	Low expression in AFD	Low expression in AFD	Low expression in AFD	Low expression in AFD	Low expression in AFD	Low expression in AFD	Low expression in AFD	Low expression in AFD
